# Supplementary material for: A Genome-Wide View of Transcriptional Responses during Aphis glycines Infestation in Soybean
Source: Int J Mol Sci. 2020 Jul 22;21(15):5191. doi: 10.3390/ijms21155191 (PMC7432633; doi:10.3390/ijms21155191)
Supplement: Supplementary file 1 [file ijms-21-05191-s001.zip]

Archive with 15 entries (14 files):
- Supplementary Materials/
- Supplementary Materials/Figure S1.pdf
- Supplementary Materials/Figure S2.pdf
- Supplementary Materials/Figure S3.pdf
- Supplementary Materials/Figure S4.pdf
- Supplementary Materials/Table S1.xlsx
- Supplementary Materials/Table S10.xlsx
- Supplementary Materials/Table S2.xlsx
- Supplementary Materials/Table S3.xlsx
- Supplementary Materials/Table S4.xlsx
- Supplementary Materials/Table S5.xlsx
- Supplementary Materials/Table S6.xlsx
- Supplementary Materials/Table S7.xlsx
- Supplementary Materials/Table S8.xlsx
- Supplementary Materials/Table S9.xlsx
