# Supplementary material for: A Genome-Wide View of Transcriptional Responses during Aphis glycines Infestation in Soybean
Source: Int J Mol Sci. 2020 Jul 22;21(15):5191. doi: 10.3390/ijms21155191 (PMC7432633; doi:10.3390/ijms21155191)
Supplement: Supplementary file 1 [file ijms-21-05191-s001.zip › Supplementary Materials/Table S1.xlsx]

## Sheet: Sheet1
Table S1 Categorization and abundance of the reads
Sample		Raw reads	Clean reads†	Error rate(%)2	Q20(%)	Q30(%)	GC content(%)3	Mapped reads
								Total mapped	Multiple mapped4	Uniquely mapped5
Dongnong47	C1	59294471	55413334 (93.45%)	0.014	97.68	93.45	46.63	53627615 (96.78%)	2031009 (3.79%)	51596606 (96.21%)
	C2	49418489	48955824 (99.06%)	0.025	98.27	94.44	46.56	47339544 (96.70%)	2203132 (4.65%)	45136412 (95.35%)
	C3	54564422	54081389 (99.11%)	0.023	98.8	95.95	45.92	52066393 (96.27%)	1946536 (3.60%)	50119857 (92.67%)
	T1	90557917	84600736 (93.42%)	0.013	97.8	93.64	46.61	81323855 (96.13%)	3251135 (4.00%)	78072720 (96.00%)
	T2	46710307	46007350 (98.50%)	0.024	98.27	94.48	45.36	43478246 (94.50%)	1771098 (4.07%)	41707148 (95.93%)
	T3	44262223	43609345 (98.52%)	0.023	98.45	94.99	46.13	39566546 (90.73%)	2618355 (6.62%)	36948191 (93.38%)
P203	C1	51883964	48892210 (94.23%)	0.013	97.88	93.98	46.27	47120405 (96.38%)	1856274 (3.94%)	45264131 (96.06%)
	C2	50637671	50153187 (99.04%)	0.025	98.31	94.52	46.14	47351740 (94.41%)	1964883 (4.15%)	45386857 (95.85%)
	C3	58403038	57763155 (98.90%)	0.023	98.76	95.84	45.96	52816765 (91.449%)	3312312 (5.73%)	47076833 (85.70%)
	T1	67359769	62663865 (93.03%)	0.014	97.54	93.13	46.21	60104744 (95.92%)	2185836 (3.64%)	57918908 (96.36%)
	T2	48471538	47820001 (98.66%)	0.024	98.28	94.5	45.27	45658408 (95.48%)	1865938 (4.09%)	43792470 (95.91%)
	T3	46076781	45426427 (98.59%)	0.025	98.27	94.46	44.77	42676341 (93.95%)	1729797 (4.05%)	40946544 (95.95%)
P746	C1	55473351	52017091 (93.77%)	0.013	97.76	93.68	46.45	50054341 (96.23%)	1723180 (3.44%)	48331161 (96.56%)
	C2	53572870	53073653 (99.07%)	0.025	98.3	94.5	45.4	51183458 (96.44%)	1866690 (3.65%)	49316768 (96.35%)
	C3	52524646	51996649 (98.99%)	0.023	98.83	96.07	46.43	49233596 (94.69%)	2156762 (4.15%)	49504453 (90.54%)
	T1	74495706	69131135 (92.80%)	0.014	97.65	93.32	46.17	66222257 (95.79%)	1991216 (3.01%)	64231041 (96.99%)
	T2	42126105	41624055 (98.81%)	0.024	98.35	94.64	45	39982515 (96.06%)	1298296 (3.25%)	38684219 (96.75%)
	T3	43335187	42830309 (98.83%)	0.025	98.06	93.93	45.58	41027624 (95.79%)	1953728 (4.76%)	39073896 (95.24%)
1. Reads that remained after filtering out low quality reads from raw data.
2. Error rate based on clean data.
3. GC content based on clean data.
4. Clean reads mapped to the reference sequence of multiple genes.
5. Clean reads that remained after the removal of reads mapped to the reference sequence of multiple genes.
