# Supplementary material for: A Genome-Wide View of Transcriptional Responses during Aphis glycines Infestation in Soybean
Source: Int J Mol Sci. 2020 Jul 22;21(15):5191. doi: 10.3390/ijms21155191 (PMC7432633; doi:10.3390/ijms21155191)
Supplement: Supplementary file 1 [file ijms-21-05191-s001.zip › Supplementary Materials/Table S10.xlsx]

## Sheet: Sheet1
Table S10 Expression pattern of catalase related genes
Gene models			Dongnong471			P203			P746
Wm82.a1.v1	Wm82.a1.v1.1	Wm82.a2.v1	24HAI	48HAI	96HAI	24HAI	48HAI	96HAI	24HAI	48HAI	96HAI
Glyma04g01920	Glyma04g01920	Glyma.04g017500	0.0566137	-0.99843	-1.33859	-0.345824	-0.00873658	-0.339915	-1.15568	-0.875485	-0.18866
Glyma06g02040	Glyma06g02040	Glyma.06g017900	0.199474	-0.972032	-1.47187	-0.186731	0.123332	-0.707173	-0.580961	-0.485857	-0.532598
Glyma13g41760	Glyma13g41761	Glyma.13g342600	-
Glyma14g39810	Glyma14g39810	Glyma.14g223500	-0.246519	1.98005	-0.371665	-0.278415	0.476309	2.00925	-0.442691	1.29885	0.194409
Glyma15g03640	Glyma15g03641	Glyma.15g031700	-
Glyma17g38140	Glyma17g38140	Glyma.17g261700	-0.0442104	0.0232566	-1.62084	0.049707	-0.757606	0.48827	-0.286319	-0.54579	-0.77257
1. The differential expression evaluated by log2FC
