# Supplementary material for: A Genome-Wide View of Transcriptional Responses during Aphis glycines Infestation in Soybean
Source: Int J Mol Sci. 2020 Jul 22;21(15):5191. doi: 10.3390/ijms21155191 (PMC7432633; doi:10.3390/ijms21155191)
Supplement: Supplementary file 1 [file ijms-21-05191-s001.zip › Supplementary Materials/Table S2.xlsx]

## Sheet: Sheet1
Table S2 Distribution of clean reads on chromosomes
Sample		Chr 1	Chr 2	Chr 3	Chr 4	Chr 5	Chr 6	Chr 7		Chr 9	Chr 10	Chr 11	Chr 12	Chr 13	Chr 14	Chr 15	Chr 16	Chr 17	Chr 18	Chr 19	Chr 20
Dongnong47	C1	2.0911e+06	2.99331e+06	2373100	2.67739e+06	3358493	2.93755e+06	2.48604e+06	4171237	2164250	2672645	3.44909e+06	2306490	3.76791e+06	2358584	2.60881e+06	2414461	2383198	2703993	6.21817e+06	1.73607e+06
	C2	1920197	2692207	2.06153e+06	2390582	2.86327e+06	2.6979e+06	2.24486e+06	3.47497e+06	1.89885e+06	2.33541e+06	2.92919e+06	1995866	3.90696e+06	2.06348e+06	2.169e+06	2.20003e+06	1.89573e+06	2441216	6.0915e+06	1.43827e+06
	C3	2041083	2.77401e+06	2.24245e+06	2.52667e+06	2942576	3097948	2561322	3.93715e+06	2.23566e+06	3.10603e+06	2.93151e+06	2.22686e+06	4383493	2.10067e+06	2.45595e+06	2108990	2.56573e+06	2.41185e+06	5200772	2.12281e+06
	T1	3.1228e+06	4.40426e+06	3489738	4.0156e+06	4.74426e+06	4591997	3.70198e+06	6.05141e+06	3311104	4.00904e+06	5440429	3.47429e+06	6550885	3.52271e+06	4.03444e+06	3423031	3975922	4226348	9427336	2.72197e+06
	T2	1.845e+06	2466581	1908456	2165650	2285216	2.5744e+06	2.30737e+06	3.32027e+06	2.01137e+06	2.23299e+06	2524224	1.84004e+06	4947168	1917351	2204380	1.60131e+06	2.08548e+06	2.17622e+06	3391168	1.61939e+06
	T3	1550685	2042412	1718778	1958643	2.26541e+06	2.27038e+06	2.08405e+06	3.00965e+06	1815403	1948300	2.07059e+06	1.65392e+06	7.30669e+06	1.62187e+06	1.78361e+06	1.73896e+06	1692051	1731318	4294661	1334144
P203	C1	1.81327e+06	2.59708e+06	2.01685e+06	2.31471e+06	2.84794e+06	2.6365e+06	2.09419e+06	3.66443e+06	1.87537e+06	2373648	3054263	2131397	3353176	1.98279e+06	2.23387e+06	2.23583e+06	2.13574e+06	2.51776e+06	5.55861e+06	1.54736e+06
	C2	1.99878e+06	2.72054e+06	2080210	2247996	2.63152e+06	2.82153e+06	2.36437e+06	3.66509e+06	2.09294e+06	2411102	2814598	2.09151e+06	5.41652e+06	2087823	2259152	2.11153e+06	2.27198e+06	2.20303e+06	3.72515e+06	1.68542e+06
	C3	1.99782e+06	2718963	2285932	2489517	3.08008e+06	2.9658e+06	2.47301e+06	3.91163e+06	2.33841e+06	3013088	2.81229e+06	2.18791e+06	8.78464e+06	1973069	2.30865e+06	2168069	2422690	2.41017e+06	6.23577e+06	2.06776e+06
	T1	2.35421e+06	3.37515e+06	2.631e+06	2.94021e+06	3.41909e+06	3.40702e+06	2722049	4530027	2.4969e+06	3.06574e+06	4014368	2.64542e+06	4.3466e+06	2.58497e+06	2876300	2.64921e+06	2.83389e+06	3486484	6.33915e+06	2.06124e+06
	T2	1.97627e+06	2.61032e+06	2.02417e+06	2.20869e+06	2.44386e+06	2696853	2326492	3.56227e+06	2.05628e+06	2333440	2.75385e+06	1977167	4.32511e+06	1.94935e+06	2227592	1.86855e+06	2.16255e+06	2.20822e+06	4242814	1.63295e+06
	T3	1810989	2270626	1.91808e+06	2056247	2160476	2629027	2.29114e+06	3.1579e+06	2.07034e+06	2.30829e+06	2.43295e+06	1.83789e+06	5366739	1.64503e+06	2.06539e+06	1.71147e+06	2.20708e+06	2.03883e+06	2.89624e+06	1.75155e+06
P746	C1	1.93646e+06	2858046	2.16431e+06	2458982	2.98109e+06	2.87625e+06	2.28095e+06	3901943	2.08354e+06	2572056	3.1915e+06	2173802	3.52761e+06	2260664	2.32131e+06	2.35088e+06	2450873	2645742	5.02137e+06	1.67141e+06
	C2	2.11926e+06	2910492	2.23177e+06	2.35922e+06	2.77788e+06	3.16948e+06	2613826	4.01319e+06	2210813	2.62037e+06	2.9744e+06	2.22197e+06	3816462	2333324	2.4301e+06	2.36709e+06	2368617	2606859	4.85226e+06	1781904
	C3	1.95746e+06	2574124	2.19476e+06	2.33683e+06	2.77401e+06	2.8576e+06	2.43359e+06	3.68344e+06	2159993	2.88811e+06	2726272	2.09898e+06	5343130	1.94087e+06	2.25362e+06	2.01209e+06	2.38902e+06	2353149	4.92253e+06	2018990
	T1	2543953	3733097	2.99983e+06	3169766	3769837	3.98124e+06	3133031	5.14097e+06	2880179	3.55282e+06	3.9534e+06	3.01834e+06	4989947	2.99001e+06	3.30667e+06	2.83155e+06	3303067	3.35893e+06	5.50826e+06	2.45007e+06
	T2	1697353	2.2218e+06	1.79064e+06	1.89374e+06	2.09026e+06	2423059	2.2325e+06	3.0659e+06	1.80217e+06	2127300	2.29668e+06	1.76636e+06	3.56498e+06	1.66629e+06	2006695	1541332	2.02454e+06	1.93557e+06	2.96148e+06	1.57096e+06
	T3	1617526	2.1836e+06	1.82044e+06	1.95528e+06	2.42757e+06	2.31328e+06	2.08128e+06	3230303	1734579	2074203	2.27833e+06	1.80763e+06	3.98698e+06	1731357	1.97478e+06	1.89443e+06	1.82012e+06	1.92187e+06	4920654	1385356
