# Supplementary material for: A Genome-Wide View of Transcriptional Responses during Aphis glycines Infestation in Soybean
Source: Int J Mol Sci. 2020 Jul 22;21(15):5191. doi: 10.3390/ijms21155191 (PMC7432633; doi:10.3390/ijms21155191)
Supplement: Supplementary file 1 [file ijms-21-05191-s001.zip › Supplementary Materials/Table S3.xlsx]

## Sheet: Sheet1
Table S3 Summary of annotated genes and expression strength
		Proportion of genes				Number of genes
	TPM interval	(0, 1]	(1, 10]	(10, 100]	(100, +∞)	(0, 1]	(1, 10]	(10, 100]	(100, +∞)	Total
Dongnong47	U1	26.8384	46.9995	23.9444	2.21767	9960	17442	8886	823	37111
	U2	31.3034	46.5794	20.0715	2.04568	11293	16804	7241	738	36076
	U3	26.72	38.61	31.37	3.29	11784	17026	13834	1452	44096
	I1	27.578	44.441	25.4107	2.57026	10676	17204	9837	995	38712
	I2	25.0589	45.2946	27.6067	2.0398	9570	17298	10543	779	38190
	I3	33.1585	47.6815	17.7723	1.38771	11756	16905	6301	492	35454
P203	U1	27.7047	46.8754	23.2947	2.12509	9882	16720	8309	758	35669
	U2	27.9088	46.496	24.099	1.49617	10446	17403	9020	560	37429
	U3	29.44	41.77	25.92	2.87	12931	18348	11385	1259	43923
	I1	27.3154	45.982	24.7261	1.97649	10296	17332	9320	745	37693
	I2	29.3025	44.8122	24.1354	1.74986	10667	16313	8786	637	36403
	I3	25.2448	44.0736	28.8375	1.84414	9514	16610	10868	695	37687
P746	U1	28.5616	45.8182	23.6253	1.99484	10409	16698	8610	727	36444
	U2	25.8957	44.9356	27.0296	2.13916	9866	17120	10298	815	38099
	U3	26.74	38.89	30.22	3.15	11827	17643	13367	1391	44228
	I1	27.9088	47.8089	22.5067	1.77568	10782	18470	8695	686	38633
	I2	27.0418	45.0209	26.1925	1.74472	9966	16592	9653	643	36854
	I3	29.2266	48.1079	20.808	1.85748	10967	18052	7808	697	37524
