# Supplementary material for: A Genome-Wide View of Transcriptional Responses during Aphis glycines Infestation in Soybean
Source: Int J Mol Sci. 2020 Jul 22;21(15):5191. doi: 10.3390/ijms21155191 (PMC7432633; doi:10.3390/ijms21155191)
Supplement: Supplementary file 1 [file ijms-21-05191-s001.zip › Supplementary Materials/Table S4.xlsx]

## Sheet: Sheet1
Table S4 The differential expressed genes in each genotype
Dongnong47						P203						P746
24HAI		48HAI		96HAI		24HAI		48HAI		96HAI		24HAI		48HAI		96HAI
Gene ID	log2FC	Gene ID	log2FC	Gene ID	log2FC	Gene ID	log2FC	Gene ID	log2FC	Gene ID	log2FC	Gene ID	log2FC	Gene ID	log2FC	Gene ID	log2FC
GLYMA19G37161	1.60502	GLYMA15G20970	7.08684	GLYMA14G02970	-0.0371636	GLYMA03G31420	1.70221	GLYMA13G01570	3.83015	GLYMA14G02970	1.63092	GLYMA12G01770	2.28895	GLYMA11G10240	4.03861	GLYMA11G02390	-3.60692
GLYMA13G06600	1.84197	GLYMA15G38441	5.34259	GLYMA18G07520	-0.327412	GLYMA17G05660	2.18492	MSTRG.19421	-5.26534	GLYMA02G45810	0.85933	GLYMA07G18881	-2.08314	GLYMA08G08130	-2.82623	GLYMA11G00580	-2.50113
GLYMA03G41750	1.56706	GLYMA16G27995	-2.84684	GLYMA08G45150	0.385635	GLYMA14G34590	1.26123	MSTRG.16000	-5.05889	GLYMA15G11800	1.20466	GLYMA11G05320	-1.0145	GLYMA15G07720	5.2149	GLYMA19G36620	-2.08948
GLYMA18G52530	2.02786	GLYMA06G05280	5.69644	GLYMA08G00580	-2.66606	GLYMA17G15460	1.80199	GLYMA06G44780	3.29543	GLYMA02G45280	-0.150189	GLYMA10G05935	1.53107	GLYMA10G36680	2.38709	GLYMA14G40170	-3.30335
GLYMA03G31420	2.29514	GLYMA12G13680	6.49086	GLYMA02G39660	0.867592	MSTRG.37753	5.533	GLYMA01G38500	3.35896	GLYMA09G00950	0.643002	GLYMA06G46721	2.20101	GLYMA17G11970	1.67175	GLYMA14G11920	-2.34824
GLYMA09G35630	-1.22432	GLYMA16G28030	-3.01159	GLYMA06G35550	-1.53347	GLYMA03G06420	1.91991	GLYMA09G04950	1.40708	GLYMA09G07240	0.289577	GLYMA01G40690	1.33113	GLYMA20G32730	4.1551	GLYMA06G11120	-1.54259
GLYMA15G13230	-1.00289	GLYMA17G17800	2.2558	GLYMA02G46870	-0.529282	GLYMA03G01835	1.69287	GLYMA07G03560	1.84599	GLYMA02G36370	-1.54627	GLYMA08G10435	-1.79086	GLYMA08G07460	5.36114	GLYMA15G18473	-0.630955
GLYMA10G09320	-1.13289	GLYMA07G40100	3.05137	GLYMA09G07240	-1.58014	GLYMA13G28630	1.43723	GLYMA10G39451	3.14209	GLYMA12G05890	1.40427	GLYMA02G08260	-1	GLYMA17G08230	-2.07704	GLYMA14G05360	-0.95255
GLYMA08G15050	1.20414	GLYMA19G42830	5.30969	GLYMA19G27530	1.32384	GLYMA02G46610	1.74803	GLYMA17G07690	3.18078	GLYMA11G02460	-0.505938	GLYMA06G17520	-1.72738	GLYMA01G02580	-4.96578	GLYMA11G37930	-2.66107
GLYMA08G04920	1.00432	GLYMA09G04950	1.91762	GLYMA11G12505	-0.348721	GLYMA12G13315	1.72683	GLYMA07G05420	-2.662	GLYMA02G46870	0.13303	GLYMA14G10270	2.54893	GLYMA06G10710	2.99331	GLYMA13G36110	-3.23365
GLYMA06G06770	1.05172	GLYMA02G29100	4.06996	GLYMA12G05890	0.259419	GLYMA17G11450	1.8168	MSTRG.15999	3.68122	GLYMA08G05510	2.5626	GLYMA10G09320	-1.58641	GLYMA04G00900	4.81013	GLYMA18G45175	-2.62979
GLYMA13G35550	1.64708	GLYMA19G33053	5.0089	GLYMA13G43920	-0.81338	GLYMA12G17710	1.80116	GLYMA20G32260	1.68122	GLYMA17G36060	1.60812	GLYMA19G25930	2.07485	GLYMA19G31410	2.72836	GLYMA20G26600	-3.69737
GLYMA17G05660	2.78597	GLYMA15G41540	-2.23786	GLYMA15G01420	-1.02795	GLYMA12G08020	1.93282	GLYMA04G10870	2.61306	GLYMA12G06406	0.808833	GLYMA05G31500	2.65992	GLYMA20G16920	2.82721	GLYMA19G43110	-4.71591
GLYMA07G03950	1.5509	GLYMA08G18200	-3.4112	GLYMA16G05540	-0.0576345	GLYMA15G19910	4.72797	GLYMA02G13053	2.05415	GLYMA16G34340	-0.62428	GLYMA08G13011	2.15316	GLYMA01G35460	-2.31473	GLYMA07G10731	-2.09418
GLYMA16G27250	1.39287	GLYMA08G20650	4.0917	GLYMA14G37721	0.393984	GLYMA11G03970	1.65214	GLYMA17G07270	3.07022	GLYMA17G08310	-1.04212	GLYMA17G29730	1.86711	GLYMA06G45370	2.73531	GLYMA01G02580	-2.34104
GLYMA15G37460	1.28924	GLYMA16G28070	-2.1976	GLYMA14G07270	-0.989179	GLYMA11G14580	3.16092	GLYMA17G13890	3.22435	GLYMA19G03390	-3.06972	GLYMA18G01350	2.42492	GLYMA02G16710	4.00351	GLYMA10G35871	2.37275
GLYMA07G36610	-1.02621	MSTRG.13457	-3.49005	GLYMA06G20200	-2.49721	GLYMA02G44200	4.16503	GLYMA17G10050	2.97984	GLYMA08G26020	-0.917137	GLYMA11G06630	1.70487	GLYMA03G23995	-4.44222	GLYMA20G23890	-2.28766
GLYMA06G02790	-1.50635	GLYMA16G22680	3.11287	GLYMA19G31340	-2.52309	GLYMA18G41870	1.64016	GLYMA19G41494	3.02201	GLYMA16G05540	0.47461	GLYMA02G38580	-2.11404	GLYMA17G07270	4.29374	GLYMA07G10541	-2.1641
GLYMA05G33470	1.8801	GLYMA07G16760	4.01123	GLYMA0041S00290	-1.13674	GLYMA18G03930	1.123	GLYMA03G41430	2.73682	GLYMA13G11592	0.412161	GLYMA19G16486	1.18713	GLYMA05G28820	2.76744	GLYMA02G31692	-0.552541
GLYMA02G00220	-1.06794	GLYMA06G12610	3.65329	GLYMA20G03910	-0.212378	GLYMA19G01910	2.6581	GLYMA06G14000	-1.3474	GLYMA01G39950	0.401217	GLYMA17G05660	2.14012	GLYMA13G35480	2.55115	GLYMA05G28610	-2.37668
GLYMA17G10830	-1.34373	GLYMA13G42530	4.23143	GLYMA04G40640	-0.0465812	GLYMA11G33450	2.851	GLYMA10G33050	-2.05889	GLYMA11G13911	1.35436	GLYMA07G03950	1.65306	GLYMA20G33800	3.82049	GLYMA18G43920	0.934058
GLYMA01G00930	3.42398	GLYMA12G29947	4.68145	GLYMA02G45810	-0.612113	GLYMA10G41260	3.78199	GLYMA05G35940	2.67469	GLYMA13G43410	1.09453	GLYMA08G47330	2.65099	GLYMA01G08056	-2.07097	GLYMA13G24210	-4.4253
GLYMA06G14290	3.67999	GLYMA09G36350	4.95299	GLYMA11G13911	0.0915817	GLYMA02G04840	2.78994	GLYMA02G06650	2.65375	GLYMA20G30230	-2.23784	GLYMA12G06950	2.29895	GLYMA06G45240	2.9396	GLYMA17G14000	-2.47528
GLYMA14G34590	2.29602	GLYMA06G12890	3.95903	GLYMA05G07680	-1.85978	GLYMA18G04770	2.75596	GLYMA15G08120	2.60644	GLYMA15G36790	0.255166	GLYMA05G36210	2.53605	GLYMA18G46240	-2.23107	GLYMA08G04670	-2.65062
GLYMA05G31390	1.461	GLYMA15G15910	1.88792	GLYMA12G29110	-1.83574	GLYMA11G03900	1.91303	GLYMA08G04540	-1.54793	GLYMA01G04530	-1.8346	MSTRG.20696	-2.16488	GLYMA14G02030	1.44308	GLYMA06G34940	-1.66071
GLYMA16G25240	1.19975	GLYMA04G03330	3.93168	GLYMA14G01660	-4.04585	GLYMA06G35710	2.24001	GLYMA18G05110	-2.55639	GLYMA03G39200	1.3208	GLYMA13G20180	3.16302	MSTRG.16916	3.61035	GLYMA08G45590	0.778603
GLYMA05G31800	1.41197	GLYMA08G18170	-2.95456	GLYMA13G05480	-3.04999	GLYMA06G14090	2.07416	GLYMA17G04920	2.31933	GLYMA18G07520	1.09825	GLYMA06G13040	2.21909	GLYMA11G11350	3.77189	GLYMA17G06610	-1.55111
GLYMA03G29450	1.11902	GLYMA10G39451	3.25263	GLYMA02G46195	-0.457199	GLYMA19G30531	2.18206	GLYMA14G06130	-2.08314	GLYMA07G12680	-2.16259	GLYMA15G03710	2.67807	GLYMA03G23960	-2.01742	GLYMA05G35050	-2.59535
GLYMA07G04630	1.29983	GLYMA20G28320	3.73704	GLYMA15G42290	0.783277	GLYMA09G08330	4.82802	GLYMA05G08700	1.19598	GLYMA11G35750	-2.13207	GLYMA07G30720	1.04614	GLYMA12G36200	1.78618	GLYMA13G33780	0.140038
GLYMA11G00230	2.94392	GLYMA11G14210	-2.15843	GLYMA20G23740	-0.703009	GLYMA12G06460	2.04998	GLYMA02G45840	-1.79086	GLYMA19G45030	-0.950448	GLYMA09G39870	2.34113	GLYMA16G29710	3.59562	GLYMA11G02980	-2.70934
GLYMA18G44141	1.00504	GLYMA10G20570	-1.86775	GLYMA05G15805	-1.49179	GLYMA18G05160	1.81106	GLYMA08G23340	2.06385	GLYMA07G38070	1.52177	GLYMA16G01510	1.65398	GLYMA07G00590	-2.17788	GLYMA17G18230	-2.33397
GLYMA04G01340	1.8512	GLYMA07G16750	2.58159	GLYMA02G41810	-1.58288	GLYMA15G40761	1.84117	GLYMA02G47970	1.78576	GLYMA09G26440	0.380547	GLYMA06G09100	1.51299	GLYMA11G12410	3.03668	GLYMA17G35230	-0.262357
GLYMA18G15552	1.77189	GLYMA02G46661	4.88645	GLYMA02G41700	-1.22007	GLYMA02G03890	2.02609	GLYMA04G40600	-2.68038	GLYMA16G32046	4.91905	GLYMA05G29710	1.64708	GLYMA11G11280	4.22874	GLYMA17G34160	-2.04397
GLYMA02G08300	1.14405	GLYMA17G04940	-2.662	GLYMA02G45280	1.27606	GLYMA14G04580	2.61589	GLYMA01G40760	-1.5649	GLYMA09G29800	-0.334239	GLYMA20G11610	2.81803	GLYMA19G34190	-3.32193	GLYMA05G25690	-3.52502
GLYMA17G15460	2.84398	GLYMA15G24560	-2.17788	GLYMA17G32070	-1.1953	GLYMA12G01420	1.36177	MSTRG.18111	2.1811	GLYMA13G32970	-0.327333	GLYMA12G15560	-1.49005	GLYMA09G01320	2.13718	GLYMA12G32541	-4.57399
GLYMA02G06200	1.04824	MSTRG.1624	4.90029	GLYMA02G13980	0.0139176	GLYMA05G03560	1.81394	GLYMA09G09430	2.73617	GLYMA13G19871	1.11948	GLYMA07G39930	2.01792	GLYMA15G08120	3.6565	GLYMA19G33381	-3.57117
GLYMA13G09550	1.75018	GLYMA07G06300	-1.72738	GLYMA06G18640	-1.59784	GLYMA16G29670	2.38709	GLYMA14G35340	2.30568	GLYMA05G29200	0.420746	GLYMA14G06960	2.62901	GLYMA15G07850	3.63773	GLYMA03G33880	-1.5239
MSTRG.37753	2.41603	GLYMA19G25720	-2.12029	GLYMA03G42260	-1.6117	GLYMA04G10870	2.15413	GLYMA01G39920	-2.44222	GLYMA08G45150	1.45572	GLYMA09G01556	2.39204	GLYMA08G03680	3.79452	GLYMA10G39760	0.84605
GLYMA17G10760	-1.18771	GLYMA08G47990	-1.64386	GLYMA03G34900	-0.411426	GLYMA04G09770	3.15105	GLYMA15G02470	-2.53952	GLYMA06G15200	-1.36018	GLYMA18G04940	-1.26534	GLYMA13G29390	-3.23786	GLYMA15G00450	1.16478
GLYMA14G05980	1.96495	GLYMA16G26130	-1.79586	GLYMA05G32950	-2.69324	GLYMA15G42774	1.66721	GLYMA13G35100	-2.49005	GLYMA09G33170	0.88951	GLYMA01G00930	2.81003	GLYMA09G25490	-3.47393	GLYMA03G30460	-2.93958
GLYMA08G45600	-1.74662	GLYMA11G06130	-3.87832	GLYMA10G22710	-1.91467	GLYMA06G14920	-1.01159	GLYMA13G12114	-2.59946	GLYMA14G12020	1.81802	GLYMA13G36140	1.35276	GLYMA18G01180	-1.39593	GLYMA01G28703	-3.49494
GLYMA17G07260	2.73704	GLYMA13G19170	-1.71312	GLYMA19G00860	-0.597127	GLYMA17G05240	3.70199	GLYMA03G37070	1.27798	GLYMA03G34900	0.575093	GLYMA19G34400	2.41603	GLYMA19G11770	-2.67116	GLYMA03G32270	-1.73571
GLYMA16G29650	1.62714	GLYMA19G00200	2.06178	GLYMA05G31450	-5.42951	GLYMA03G27560	1.88401	GLYMA15G07720	2.61259	GLYMA14G09120	1.11014	GLYMA06G14290	1.31673	GLYMA13G27830	3.37337	GLYMA06G48050	-3.48877
GLYMA09G09910	1.38405	GLYMA08G01060	-2.2723	GLYMA19G03390	-1.5833	GLYMA03G35980	2.61894	MSTRG.9825	1.95233	GLYMA04G39670	-1.20045	GLYMA15G34870	2.70797	GLYMA02G01400	4.12491	GLYMA12G03680	-1.26679
GLYMA19G38290	3.00306	GLYMA09G02600	3.55618	GLYMA15G41980	-1.35663	GLYMA18G11480	1.13816	GLYMA12G13680	2.63831	GLYMA08G12370	0.872302	GLYMA14G34590	1.75916	GLYMA15G18620	3.51008	GLYMA07G10860	-3.67049
GLYMA11G20030	2.65695	GLYMA12G28750	-1.45799	GLYMA11G35130	-2.63327	GLYMA19G35770	2.35586	GLYMA11G29460	-1.71786	GLYMA09G28580	-0.598824	GLYMA18G17470	-1.53533	GLYMA08G08540	-2.1016	GLYMA17G37790	-4.27171
GLYMA04G02280	2.35586	GLYMA09G28200	-1.66658	GLYMA18G41940	-0.965171	GLYMA11G15420	1.9279	GLYMA03G14450	-1.73216	GLYMA13G43920	-0.614869	GLYMA13G36910	2.07005	GLYMA15G15660	3.62305	GLYMA08G12530	-3.77113
GLYMA19G37116	1.89103	GLYMA15G42030	3.03984	GLYMA02G42240	1.0053	GLYMA02G41300	2.16607	GLYMA04G35190	1.76808	GLYMA12G00420	0.176338	GLYMA13G44360	1.10769	GLYMA04G10880	3.99005	GLYMA08G40440	-3.37993
GLYMA07G08420	1.39122	GLYMA12G32770	2.07108	GLYMA06G12890	0.339681	GLYMA13G41340	1.68392	GLYMA19G25680	2.1903	GLYMA02G41810	-1.30146	GLYMA09G04000	1.18777	GLYMA12G23150	3.72857	GLYMA19G41261	-2.1299
GLYMA10G05210	1.5568	GLYMA09G02460	-4.44222	GLYMA19G28240	-0.987258	GLYMA02G42251	2.25308	GLYMA17G14481	1.36008	GLYMA07G33050	2.30169	GLYMA05G35340	2.1551	GLYMA07G34480	-3.23786	GLYMA18G43200	-5.03034
GLYMA15G14040	2.27202	GLYMA04G09110	-3.05889	GLYMA15G06270	-1.17046	GLYMA16G02960	1.16092	GLYMA17G33100	-1.39593	GLYMA02G36460	-2.72477	GLYMA08G42120	2.07005	GLYMA12G10670	-2.34373	GLYMA14G21135	-2.35295
GLYMA01G39380	1.64108	GLYMA12G34770	-1.9885	GLYMA20G27990	-1.95557	GLYMA01G04250	1.72509	GLYMA20G32730	2.2458	GLYMA19G31340	-0.475879	GLYMA08G02060	-1.34373	GLYMA13G20830	2.68773	GLYMA19G32290	-2.43457
GLYMA20G20543	-1.20091	GLYMA05G32986	2.09626	GLYMA17G17770	-0.422233	GLYMA15G01820	1.40108	GLYMA16G32726	-1.12658	GLYMA12G13430	0.188705	GLYMA20G35980	-1.12029	GLYMA15G15910	1.31441	GLYMA20G25394	-5.0087
GLYMA02G17080	2.21599	GLYMA13G25200	-3.699	GLYMA10G39740	-1.67959	GLYMA03G24300	1.1003	GLYMA07G15090	2.19377	GLYMA10G07230	0.340424	GLYMA13G30720	-1.52699	GLYMA17G01090	3.70321	GLYMA17G08691	-5.32724
GLYMA04G38020	1.49621	GLYMA13G24760	4.66647	GLYMA17G36060	0.0620165	GLYMA12G35550	3.02591	GLYMA14G36180	-1.0145	GLYMA12G11230	-0.589081	GLYMA19G36870	2.52005	GLYMA03G28970	-1.88364	GLYMA17G33075	-2.61711
GLYMA20G25990	2.60999	GLYMA15G05510	3.07861	GLYMA08G05130	-0.640222	GLYMA06G18101	-1.92687	GLYMA15G00430	2.44996	GLYMA06G05280	9.4032	GLYMA18G49900	-1.08927	GLYMA13G37220	-1.63487	GLYMA17G07470	-0.3178
GLYMA06G04010	2.79909	GLYMA19G39070	1.42868	GLYMA17G35650	-2.1771	GLYMA11G18460	2.07485	GLYMA15G03910	-2.05289	GLYMA13G35191	-1.26381	GLYMA17G34720	2.38294	GLYMA04G10870	3.33757	GLYMA05G36350	-1.87249
GLYMA15G00570	2.95699	GLYMA10G11100	3.56645	GLYMA16G08470	-5.76047	GLYMA10G05420	1.74114	GLYMA16G06451	2.04369	GLYMA12G35320	-1.79406	GLYMA11G02081	-1.36216	GLYMA11G35990	-3.38082	GLYMA05G35270	-2.94416
GLYMA20G26140	1.62621	GLYMA14G37420	-3.33643	GLYMA09G04010	0.547592	GLYMA13G35950	1.70487	GLYMA10G36200	-1.30401	GLYMA10G03460	-0.579349	GLYMA04G38261	1.53903	MSTRG.40948	3.02998	GLYMA18G45525	-3.52154
GLYMA15G19600	2.42304	GLYMA10G31590	3.24169	GLYMA04G36250	-1.94868	GLYMA16G29710	3.14796	GLYMA17G17540	1.55189	GLYMA10G08871	-0.591154	GLYMA18G15552	1.05866	GLYMA10G39230	1.45628	GLYMA07G29670	-1.74406
GLYMA14G35340	3.05207	GLYMA20G16920	2.30305	GLYMA03G28600	-1.0642	GLYMA01G03700	1.33113	GLYMA04G42040	-1.93788	GLYMA11G25860	-0.358048	GLYMA10G32160	2.58808	GLYMA08G20840	-1.58208	GLYMA17G35600	-4.37721
GLYMA06G03960	1.81599	GLYMA05G22261	1.95196	GLYMA09G26440	-0.369976	GLYMA03G33070	2.61589	GLYMA17G34480	1.66175	GLYMA17G20610	1.37596	GLYMA16G28434	-1.191	GLYMA14G05650	4.0679	GLYMA03G37310	-5.41013
GLYMA04G42020	1.43723	GLYMA12G06190	-2.08927	GLYMA03G38930	-1.27965	GLYMA17G03390	1.854	GLYMA15G09190	2.32048	GLYMA13G01810	-0.0562623	GLYMA17G15460	1.99204	GLYMA16G27950	-2.93236	GLYMA07G31050	-4.16467
GLYMA04G08050	1.16414	GLYMA15G01220	4.49653	GLYMA01G01620	1.81714	GLYMA03G05300	1.51904	GLYMA01G27710	-1.78588	GLYMA11G12505	0.919621	GLYMA04G40836	-1.9105	GLYMA09G00560	2.70531	GLYMA13G38240	-3.55141
GLYMA11G04690	3.505	GLYMA11G14190	1.61495	GLYMA14G37280	-0.150413	GLYMA08G12340	-1.88364	GLYMA05G21220	1.29101	GLYMA11G05710	-0.257614	GLYMA09G31271	3.13192	GLYMA02G40670	2.60739	GLYMA18G43210	-1.59444
GLYMA14G38010	2.44705	GLYMA17G13930	-1.95456	GLYMA02G47083	-3.4543	GLYMA10G37500	1.71282	GLYMA02G40733	2.35304	GLYMA14G07270	-0.689679	GLYMA16G29920	2.08916	GLYMA20G39150	3.25142	GLYMA04G35030	-0.941406
GLYMA08G01900	1.60597	GLYMA06G18320	-2.06492	GLYMA03G35070	0.0452741	GLYMA17G12710	2.42707	GLYMA07G08500	-1.75633	GLYMA16G29790	-2.42153	GLYMA13G38700	3.50805	GLYMA20G29770	-3.35107	GLYMA10G32571	-4.54273
GLYMA17G09910	2.40599	MSTRG.9489	-3.4112	GLYMA12G06406	-0.68175	GLYMA13G17250	4.46499	GLYMA08G15960	-2.15843	GLYMA04G33110	-0.91315	MSTRG.37753	4.56602	GLYMA05G04920	-2.62593	GLYMA05G27550	-2.11163
GLYMA10G09720	3.71403	GLYMA14G39280	3.13947	GLYMA16G32046	2.38749	GLYMA09G04750	1.61306	GLYMA06G12610	2.31441	GLYMA09G08440	0.459432	GLYMA05G03490	2.67694	GLYMA04G34720	-1.63487	GLYMA19G27870	-0.395748
GLYMA11G07441	2.13192	GLYMA15G02750	3.93216	GLYMA05G34530	-0.315277	GLYMA04G41820	1.26784	GLYMA17G14930	2.39259	GLYMA05G04290	0.0750704	GLYMA17G07260	4.16302	GLYMA07G09480	-1.88897	GLYMA11G37730	-2.59332
GLYMA09G37270	2.23603	GLYMA06G48030	-1.78588	GLYMA06G19721	0.438532	GLYMA06G10700	1.99783	GLYMA12G11681	2.42143	GLYMA13G40150	0.291113	GLYMA06G07911	2.26003	GLYMA10G01420	3.65145	GLYMA13G24200	-2.84384
GLYMA0092S00230	1.12829	GLYMA03G38960	-1.66658	GLYMA18G14730	-3.69153	GLYMA11G35800	1.42921	GLYMA13G23920	1.22959	GLYMA08G26160	-0.846291	GLYMA07G15810	3.11703	GLYMA18G49360	2.05137	GLYMA02G47750	-3.24426
GLYMA03G40420	-1.42275	GLYMA16G32910	-1.74662	GLYMA02G25300	-1.69218	GLYMA08G18891	2.09491	GLYMA01G40010	1.93847	GLYMA04G37270	-2.07047	GLYMA02G03301	2.80797	GLYMA15G02750	3.76522	GLYMA11G37610	0.46859
GLYMA09G08110	1.87814	GLYMA16G01870	-1.96578	GLYMA07G06410	-1.60735	GLYMA06G44050	1.45207	GLYMA08G43360	-2.06492	GLYMA12G32470	-1.59787	GLYMA09G25160	2.6801	GLYMA19G43420	1.87931	GLYMA19G16680	0.55978
GLYMA20G26770	2.67807	GLYMA05G34850	3.58244	GLYMA14G15390	-3.71967	GLYMA19G40320	1.69109	GLYMA19G44570	-1.13924	GLYMA06G02190	-3.69294	GLYMA20G38680	1.52907	GLYMA06G36030	3.67751	GLYMA13G20321	-4.2607
GLYMA17G09731	2.01899	GLYMA16G04740	1.80364	GLYMA11G01040	-2.16928	GLYMA13G35960	1.88401	GLYMA15G20970	2.3846	GLYMA09G01340	-0.990759	GLYMA19G38290	2.31412	GLYMA17G10650	3.75596	GLYMA08G21790	-2.5737
GLYMA13G35100	1.80983	GLYMA19G05120	-1.9771	GLYMA17G13780	-0.355837	GLYMA05G37410	1.48903	GLYMA12G33070	-2.18442	GLYMA13G38050	-2.4129	GLYMA02G38190	-1.76611	GLYMA12G09780	-3.30757	GLYMA02G31620	-2.14684
GLYMA10G41300	1.08202	GLYMA17G10890	-1.86775	GLYMA02G12081	-0.807355	GLYMA17G17540	-1.18442	GLYMA04G11370	-2.05289	GLYMA07G04820	0.101953	GLYMA11G20030	1.66403	GLYMA02G40640	1.77189	GLYMA05G29630	2.85826
GLYMA15G09401	3.34298	GLYMA12G23331	-1.81097	GLYMA06G11890	-1.57089	GLYMA08G22501	-1.5187	GLYMA13G27840	1.53107	GLYMA04G33410	-0.212421	GLYMA10G30570	1.72683	GLYMA14G35700	2.92505	GLYMA13G43581	-1.94128
GLYMA02G14940	3.52105	GLYMA08G19245	-3.42663	GLYMA03G15820	3.17488	GLYMA08G16810	2.488	GLYMA02G46810	-2.24469	GLYMA02G47083	-0.68634	GLYMA01G33340	1.87892	GLYMA15G01220	3.70465	GLYMA07G30990	-1.67528
GLYMA12G33440	1.94486	GLYMA10G36680	2.07758	GLYMA06G41714	0.0884518	GLYMA13G04780	3.31296	GLYMA01G38530	2.36345	GLYMA11G14490	1.19693	GLYMA17G09590	1.67987	GLYMA09G09100	-1.61706	GLYMA10G07940	-1.28271
GLYMA19G38480	1.02574	GLYMA19G03010	3.16398	GLYMA09G11111	-2.99351	GLYMA16G29661	1.95606	GLYMA11G33040	2.21132	GLYMA02G39660	1.49364	GLYMA16G08270	2.82701	GLYMA06G10700	2.66129	GLYMA20G24180	-1.60413
MSTRG.16539	1.73898	GLYMA13G06070	1.72857	GLYMA08G23700	-0.271913	GLYMA05G22120	-1.20091	GLYMA01G19420	1.72988	GLYMA17G10920	0.706931	GLYMA06G22840	2.80591	GLYMA11G03680	2.40708	GLYMA09G03600	0.557276
GLYMA12G36510	1.1157	GLYMA01G00930	2.90458	GLYMA18G14740	-1.50206	GLYMA04G40450	1.04334	GLYMA17G12541	-1.8997	GLYMA06G17790	-2.32237	GLYMA15G14040	1.09221	GLYMA19G02450	2.14339	GLYMA18G05140	-1.69467
GLYMA07G05500	1.03492	GLYMA12G06730	-3.47393	GLYMA13G03280	-0.343337	GLYMA09G24190	1.96606	GLYMA17G17800	1	GLYMA19G41760	1.37209	GLYMA09G13540	1.00576	GLYMA02G11935	-1.53116	GLYMA02G35350	-2.17276
GLYMA03G39610	1.92182	GLYMA11G27720	3.75275	GLYMA04G39400	-1.84383	GLYMA16G01550	1.78785	GLYMA09G01920	-2.18442	GLYMA19G13280	-0.267093	GLYMA06G03610	3.12994	GLYMA18G44510	-1.82113	GLYMA16G33451	-4.71803
MSTRG.20183	-1.53116	GLYMA05G08700	1.93395	GLYMA08G14120	2.87447	GLYMA15G16115	1.63506	GLYMA15G11180	2.28659	GLYMA07G13450	0.28896	GLYMA15G00530	1.36121	GLYMA19G41020	-1.77596	GLYMA11G09330	-2.6398
GLYMA03G01835	2.79805	GLYMA13G18766	4.09432	GLYMA18G44800	-2.70442	GLYMA07G37790	1.88206	GLYMA17G14910	2.19283	GLYMA06G44780	4.31229	GLYMA02G11880	-1.24127	GLYMA01G29305	-1.49005	GLYMA02G00340	-2.50361
GLYMA03G40570	1.30918	GLYMA03G27030	1.78199	GLYMA10G43990	-0.788272	GLYMA10G03710	1.16221	GLYMA03G40430	-2.17788	GLYMA02G15430	2.23779	GLYMA10G22860	2.371	GLYMA03G38280	-1.94342	GLYMA16G07540	-5.36523
GLYMA06G14720	1.39616	GLYMA02G37710	3.04719	GLYMA11G34230	-0.890724	GLYMA12G34580	1.28214	GLYMA09G36350	2.30188	MSTRG.17412	0.586357	GLYMA17G18260	2.23205	GLYMA10G41260	2.84016	GLYMA08G20230	0.823122
GLYMA07G11760	1.22404	GLYMA03G41430	3.15834	GLYMA06G12090	-0.449041	GLYMA13G04450	-1.32193	GLYMA15G11170	1.57289	GLYMA02G38870	0.0169351	GLYMA07G09660	2.30305	GLYMA12G01450	-2.85726	GLYMA02G37135	-3.05476
GLYMA13G28630	3.06695	GLYMA07G03560	3.02503	GLYMA12G04150	-1.00987	GLYMA10G43450	1.32077	GLYMA14G02930	-1.4112	GLYMA08G04263	-0.663388	GLYMA15G39060	2.78409	GLYMA12G03390	2.0054	GLYMA07G04310	-1.00722
GLYMA02G14250	1.17121	GLYMA12G02385	-2.02915	GLYMA05G08950	-1.33384	GLYMA09G24321	1.79286	GLYMA01G36480	-2.04692	GLYMA05G15805	-0.794524	GLYMA18G52080	2.3471	GLYMA01G43450	3.69343	GLYMA16G00980	-0.804748
GLYMA13G33070	1.85519	GLYMA02G35780	-1.662	GLYMA03G40352	-3.2595	MSTRG.15533	5.87499	GLYMA07G38030	2.10869	GLYMA20G03910	0.958926	GLYMA05G28321	2.55998	GLYMA05G15376	-2.1976	GLYMA03G32610	-2.90057
GLYMA02G00820	1.52005	GLYMA19G06340	-1.78588	GLYMA07G08400	1.28386	GLYMA10G36910	1.86196	GLYMA04G03330	2.2756	GLYMA13G30196	-1.72819	GLYMA15G24091	2.543	GLYMA12G35070	3.13323	GLYMA08G10880	-0.541065
GLYMA02G46610	3.41495	GLYMA11G04530	-1.82113	GLYMA13G31470	-2.48944	GLYMA11G38230	1.848	MSTRG.7470	1.82008	GLYMA01G28520	0.693094	GLYMA19G35040	2.774	GLYMA10G42090	1.98039	GLYMA17G37270	1.4715
GLYMA12G35411	1.36513	GLYMA20G03250	-2.76611	GLYMA19G00850	-1.48886	GLYMA02G04850	3.00899	GLYMA18G48970	-2.191	GLYMA11G35270	-1.12325	GLYMA18G03750	-1.46196	GLYMA05G27550	-2.67116	GLYMA15G08680	0.122639
GLYMA10G42171	2.58808	GLYMA03G09061	-1.41889	GLYMA12G01450	-1.22365	GLYMA15G11720	-1.57347	GLYMA17G14400	2.0165	GLYMA17G02630	1.03754	GLYMA08G00400	1.33285	GLYMA09G27180	3.809	GLYMA15G00460	0.146115
GLYMA13G10040	2.07313	GLYMA03G30460	2.51475	GLYMA01G39950	-1.05158	GLYMA17G07740	1.7941	GLYMA07G30771	-2.1016	GLYMA07G31740	-0.622674	GLYMA20G25990	2.52607	GLYMA06G04751	-3.1976	GLYMA08G14370	-1.44561
GLYMA01G03005	2.20195	GLYMA02G02110	-1.31115	GLYMA09G22306	0.284451	GLYMA16G29701	1.98514	GLYMA09G08993	2.1846	GLYMA13G23180	-1.582	GLYMA07G38680	1.44201	GLYMA02G44200	2.3978	GLYMA19G34710	-2.80457
GLYMA07G06090	1.38626	GLYMA15G07720	3.29366	GLYMA20G26300	-0.674621	GLYMA17G02670	-2.08314	GLYMA13G18766	2.24397	GLYMA03G42260	-1.54935	GLYMA01G40650	-1.05289	GLYMA18G03601	-1.43831	GLYMA01G43880	-3.25131
GLYMA13G06520	1.67987	GLYMA05G03340	-1.92139	GLYMA20G02080	-1.42644	GLYMA18G03310	1.88401	GLYMA11G10240	1.68661	GLYMA13G19910	0.499207	GLYMA20G26140	2.57192	GLYMA13G27820	3.30932	GLYMA08G40270	-2.55119
GLYMA09G08290	3.51299	GLYMA04G00270	-1.60823	GLYMA09G01340	-1.41054	GLYMA14G37500	1.82904	GLYMA08G45281	-1.83136	GLYMA20G29630	1.87805	GLYMA17G10250	-1.06492	GLYMA13G06170	2.57701	GLYMA05G36070	-1.49217
GLYMA17G16020	1.57386	GLYMA03G42050	-2.13289	GLYMA06G13110	-4.80735			GLYMA16G26320	1.65535	GLYMA04G01421	0.227366	GLYMA14G35340	2.39287	GLYMA10G31180	3.16784	GLYMA16G04440	-1.47247
GLYMA02G38860	-1.26188	GLYMA02G47460	-1.64386	GLYMA15G11800	-0.519023			GLYMA02G26480	2.06247	GLYMA03G41220	1.60898	GLYMA11G10340	-1.31473	GLYMA10G39670	3.26258	GLYMA20G36000	-3.3407
GLYMA02G37010	2.21692	GLYMA03G26590	3.24975	GLYMA18G20600	-0.76018			GLYMA01G41190	2.08066	GLYMA03G08930	0.583274	MSTRG.14647	-2.21759	GLYMA20G29270	-1.63935	GLYMA16G05760	0.786735
GLYMA15G01820	2.09795	GLYMA08G25030	1.9501	GLYMA19G13280	-1.38891			GLYMA01G00930	2.17057	GLYMA06G35550	0.784408	GLYMA06G02390	-2.06492	GLYMA10G39451	3.14094	GLYMA13G29390	-0.0676085
GLYMA17G18380	1.23082	GLYMA02G07180	-1.56064	GLYMA09G00950	-0.69561			MSTRG.29872	2.23205	GLYMA16G04300	-0.137828	GLYMA04G05080	2.30889	GLYMA08G44670	-2.74662	GLYMA13G19220	3.15512
GLYMA06G07170	1.09018	GLYMA10G02240	-1.5951	GLYMA15G15025	6.55714			GLYMA16G25600	1.45628	GLYMA18G04251	1.02807	GLYMA17G33891	2.95103	GLYMA06G44780	3.47677	GLYMA19G03730	-5.00509
GLYMA13G17800	1.11902	GLYMA19G30490	-1.91594	GLYMA10G24540	-2.90558			GLYMA01G38680	-1.65745	GLYMA10G38280	0.447188	GLYMA18G46286	-1.16488	GLYMA08G04540	-1.77596	GLYMA20G03395	-4.01037
GLYMA15G06930	1.56413	GLYMA20G28300	-1.72738	GLYMA19G00270	-1.98017			GLYMA07G15070	2.0993	GLYMA06G19710	-3.02617	GLYMA05G01250	2.7551	GLYMA04G37040	2.2299	GLYMA20G29860	-4.21045
GLYMA09G33770	1.59884	GLYMA02G26160	3.87283	GLYMA19G45030	-2.03421			GLYMA04G36750	-1.18442	GLYMA03G28600	-0.182393	GLYMA06G03630	1.39616	GLYMA02G46630	3.51311	GLYMA10G37410	-1.79019
GLYMA20G23580	1.74114	GLYMA01G34300	-3.59074	GLYMA05G04290	-0.497339			GLYMA13G12201	-2.13289	GLYMA04G09510	3.40013	GLYMA17G03660	2.86809	GLYMA08G40670	-1.81604	GLYMA12G29630	-1.49501
GLYMA03G35400	2.27709	GLYMA17G15350	4.30437	GLYMA05G29200	-0.939962			GLYMA15G40065	-1.91594	GLYMA13G12114	4.47602	GLYMA18G41410	1.67582	GLYMA02G37221	1.9501	GLYMA03G20860	0.212729
GLYMA06G38110	-1	GLYMA18G52340	-1.51457	GLYMA03G39200	0.233262			GLYMA08G03680	2.19566	GLYMA06G20200	-2.25545	GLYMA18G45080	-1.63039	GLYMA06G14170	-1.46196	GLYMA07G03840	1.0184
GLYMA20G30700	1.75788	GLYMA16G14720	-1.8625	GLYMA06G15200	-2.23062			GLYMA11G13880	-1.75147	GLYMA01G07120	-0.457308	GLYMA02G26710	1.20727	GLYMA07G40100	3.49787	GLYMA18G50290	-2.91978
GLYMA17G35500	2.34596	GLYMA14G05710	3.51551	GLYMA08G40690	-0.851232			GLYMA02G14860	1.514	GLYMA07G06410	-0.727816	GLYMA12G08400	-1.85204	GLYMA14G32430	-3.33643	GLYMA10G13450	1.07569
GLYMA13G10000	2.45891	GLYMA04G36250	-1.61706	GLYMA05G28900	-0.911704			GLYMA18G35964	1.93734	GLYMA05G09460	0.97936	GLYMA10G41410	2.65901	GLYMA02G13371	-1.20091	GLYMA03G41330	-0.6175
GLYMA15G40190	1.84117	GLYMA19G30350	-1.63487	GLYMA13G32970	0.116531			MSTRG.36434	1.97893	GLYMA13G40726	3.87582	GLYMA08G03710	2.89705	GLYMA02G37020	1.78785	GLYMA06G21311	-3.21131
GLYMA19G27260	2.92903	GLYMA10G41310	-1.73216	GLYMA17G10920	-0.696639			GLYMA08G22690	1.26003	GLYMA11G01040	-0.996672	GLYMA10G38770	2.68504	GLYMA15G20180	2.60193	GLYMA13G27900	0.63449
GLYMA13G31300	1.0861	GLYMA02G25930	-1.57777	GLYMA09G35760	-1.51658			GLYMA06G43620	1.46048	GLYMA06G03350	-0.999375	GLYMA20G22820	1.3978	GLYMA13G37320	-1.24127	GLYMA02G42240	1.66967
GLYMA11G19080	1.71282	GLYMA02G08740	-1.98279	GLYMA11G09270	-0.750069			GLYMA05G03920	2.12928	GLYMA19G01140	-0.0199339	GLYMA04G37140	-1.77596	GLYMA09G37340	1.81517	GLYMA15G18580	-1.8606
GLYMA07G26910	1.17568	GLYMA08G11300	2.8512	GLYMA13G23280	-0.910733			GLYMA02G07570	1.14926	GLYMA10G15532	1.16083	GLYMA18G48030	2.29308	GLYMA20G39040	3.603	GLYMA07G18350	-0.93394
GLYMA08G46630	1.64801	GLYMA07G08040	2.09356	GLYMA02G29160	-1.84197			GLYMA10G43610	1.42814	GLYMA04G40600	-1.39285	GLYMA20G25315	-1.38836	GLYMA05G29630	3.559	GLYMA17G14750	-1.63625
GLYMA09G29360	1.54597	GLYMA12G01520	4.09018	GLYMA08G18910	-1.86442			GLYMA10G28250	-1.68501	GLYMA13G20420	0.0627358	GLYMA06G47450	-2.07097	GLYMA13G43920	3.39876	GLYMA1337S00200	-2.39451
GLYMA10G23440	2.38598	GLYMA05G38570	-1.8997	GLYMA08G12070	-3.74352			GLYMA01G45200	1.31673	GLYMA09G11111	-2.20031	GLYMA16G04610	3.03598	GLYMA19G41010	-1.59946	GLYMA12G30410	-2.31362
GLYMA05G37690	1.19975	GLYMA08G09650	3.85977	GLYMA19G01860	1.13762			GLYMA03G35166	1.34596	GLYMA16G01980	-0.632223	GLYMA07G32150	2.19314	GLYMA20G26140	3.57543	GLYMA07G31660	-5.63662
GLYMA12G35550	3.56803	GLYMA13G07610	-1.85204	GLYMA17G09170	-1.976			GLYMA02G47230	-1.58208	GLYMA17G29370	-0.954164	GLYMA13G10090	2.61094	GLYMA17G10050	3.5174	GLYMA06G46680	-2.52488
GLYMA17G15530	2.22188	GLYMA19G44760	-2.26534	GLYMA11G33180	-0.89503			GLYMA03G40236	1.71414	GLYMA04G16721	-0.31797	GLYMA12G00910	1.53804	GLYMA04G41820	2.63366	GLYMA15G26790	0.765535
GLYMA08G18801	3.612	GLYMA18G04510	-2.07097	GLYMA01G44000	-1.67762			GLYMA06G00740	-1.37333	GLYMA01G41190	-1.85801	GLYMA03G36840	-1.15843	GLYMA11G13870	-1.33279	GLYMA13G29350	-1.85341
GLYMA09G05540	1.43989	GLYMA08G02980	-3.04692	GLYMA10G16790	-2.19234			GLYMA20G29770	-2.11404	GLYMA09G38510	0.542778	GLYMA15G01446	3.03703	GLYMA13G31580	3.58135	GLYMA06G03970	-1.1571
GLYMA14G40580	1.04474	GLYMA07G14540	1.55139	GLYMA16G04940	-0.932476			GLYMA13G29580	-1.96578	GLYMA08G07816	0.0484101	GLYMA17G29590	-1.19429	GLYMA02G08835	-2.152	GLYMA15G37255	-2.05159
GLYMA11G18460	3.97499	GLYMA19G01260	-1.76121	GLYMA13G20830	-1.4706			GLYMA13G06170	1.51954	GLYMA07G03700	1.75135	GLYMA04G08550	2.39698	GLYMA03G28590	-1.56918	GLYMA18G44450	-0.107756
GLYMA06G00426	-1.99424	GLYMA08G07590	2.91667	GLYMA05G28300	-0.915922			GLYMA15G18620	1.87066	GLYMA09G36350	7.22257	GLYMA08G11630	1.83512	GLYMA20G30230	-2.25154	GLYMA01G33114	-4.21948
GLYMA07G36440	2.02609	GLYMA09G02590	3.88606	GLYMA08G38301	-0.925269			GLYMA02G42500	-1.83136	GLYMA12G33640	1.13366	GLYMA13G29225	2.35699	GLYMA08G12750	3.40558	GLYMA07G05500	0.39959
GLYMA18G43136	-1.2969	GLYMA16G15800	-1.80088	GLYMA06G14150	-0.603795			GLYMA06G16100	-1.61264	GLYMA05G28300	0.239041	GLYMA03G39041	2.23205	GLYMA17G35710	3.34937	GLYMA20G31850	-1.51319
GLYMA08G07900	2.83208	GLYMA10G09470	-1.45403	GLYMA02G40820	-0.978128			GLYMA07G38500	-2.08314	GLYMA17G32070	-0.667511	GLYMA16G23220	2.0229	GLYMA10G37200	1.7476	GLYMA03G28740	1.86682
GLYMA19G28515	1.8492	GLYMA08G08130	-2.51457	GLYMA08G05750	-1.75086			GLYMA19G01100	-1.74662	GLYMA03G12070	-2.66188	GLYMA11G34060	2.50691	GLYMA17G01891	-2.47393	GLYMA17G15530	-3.39084
GLYMA20G03840	1.57483	GLYMA13G01570	2.56657	GLYMA02G12278	-1.1853			GLYMA20G39191	1.24489	GLYMA12G30461	0.763515	GLYMA02G11260	-1.30045	GLYMA11G15150	-2.13924	GLYMA06G11060	-4.23133
GLYMA17G05520	-1.24811	GLYMA08G18760	-1.45008	GLYMA13G42070	-1.55445			GLYMA02G09470	-1.39593	GLYMA13G21131	-0.435215	GLYMA12G02590	2.34993	GLYMA18G43136	-2.49818	GLYMA07G06090	-1.34481
GLYMA18G00610	1.03422	GLYMA06G13960	2.43669	GLYMA16G26900	-0.0997996			GLYMA17G06520	-1.23786	GLYMA13G26110	0.0201779	GLYMA11G33650	2.15995	GLYMA11G19550	-1.91594	GLYMA01G26220	-2.47943
GLYMA11G10230	1.89995	GLYMA01G37900	-1.59074	GLYMA15G06110	-1.34178			GLYMA11G35880	2.0993	GLYMA05G27740	6.25481	GLYMA08G46130	2.36401	GLYMA15G17980	3.30612	GLYMA16G23790	-1.74053
GLYMA07G33880	5.168	GLYMA16G05190	3.2919	GLYMA05G38130	-0.436067			GLYMA11G05275	2.08984	GLYMA04G37320	-1.14191	GLYMA02G14940	3.51803	GLYMA03G28660	2.25308	GLYMA03G30420	-4.89426
GLYMA13G34710	-1.18442	GLYMA17G13730	4.12623	GLYMA11G05710	-1.05987			GLYMA11G37810	-1.8997	GLYMA15G05680	1.5124	MSTRG.16539	2.93301	GLYMA13G39840	3.23189	GLYMA15G09980	-1.52521
GLYMA01G02180	1.02077	GLYMA13G18930	-1.8997	GLYMA08G05510	-0.207734			GLYMA17G18310	1.11036	GLYMA02G09780	0.0250936	GLYMA04G00340	2.19503	GLYMA09G04382	3.08015	GLYMA16G11370	-3.5519
GLYMA13G36120	4.52199	GLYMA16G33370	1.57628	GLYMA17G08310	-1.57763			GLYMA17G33920	-1.8365	GLYMA18G04660	1.10315	GLYMA14G06051	2.57095	GLYMA05G04490	2.23419	GLYMA08G06040	-1.91057
GLYMA14G37620	1.2302	GLYMA15G17980	3.92372	GLYMA20G30940	-2.38717			GLYMA06G05890	-1.04394	GLYMA17G13890	2.02281	GLYMA04G08400	2.64108	GLYMA05G34310	1.25701	GLYMA08G06590	-2.88185
GLYMA19G02710	2.78304	GLYMA07G32190	-1.44222	GLYMA02G47330	-0.325922			GLYMA15G01330	1.79036	GLYMA02G13053	2.67128	GLYMA04G02250	1.69421	GLYMA18G48143	-3.45799	GLYMA09G05700	-2.1289
GLYMA03G22721	-1.25498	GLYMA16G04940	-2.06492	GLYMA05G28500	-0.982123			GLYMA13G29390	-1.66658	GLYMA05G28340	-1.10732	GLYMA12G13280	3.24899	GLYMA10G43320	3.38377	GLYMA07G03740	2.73949
MSTRG.11035	-1.17137	GLYMA12G05030	-1.9105	GLYMA14G07160	-1.89657			GLYMA08G22190	1.90728	GLYMA11G35610	-1.23368	GLYMA15G09865	2.426	GLYMA11G01990	3.14503	GLYMA09G07160	-4.10055
GLYMA13G09690	1.17185	GLYMA05G22860	3.67604	GLYMA04G37270	-1.81622			GLYMA06G03830	-1.01742	GLYMA14G07160	-0.0345181	GLYMA16G03680	2.7461	GLYMA14G35330	3.37837	GLYMA13G31840	0.667916
GLYMA13G22540	2.54597	GLYMA05G36100	3.34454	GLYMA14G06660	2.06463			GLYMA14G01430	1.52757	GLYMA15G17980	-0.638799	GLYMA18G08650	3.00899	GLYMA20G28320	2.81147	GLYMA04G14790	-2.93934
GLYMA18G04450	1.33514	GLYMA02G16620	-2.15843	GLYMA13G42380	-0.964833			GLYMA04G40610	-1.03209	GLYMA04G16980	-0.345666	GLYMA14G01100	1.18396	GLYMA13G41930	1.43082	GLYMA08G21730	0.226753
GLYMA14G04870	1.79202	GLYMA10G39460	-2.05289	GLYMA09G25470	-4.14313			GLYMA14G36430	-1.45403	GLYMA01G41650	-0.467679	GLYMA10G32970	2.43696	GLYMA08G04390	3.45943	GLYMA04G00680	-0.402595
GLYMA15G07850	1.5888	GLYMA17G04920	3.37295	GLYMA02G31121	1.40687			GLYMA03G35990	2.04089	GLYMA13G29390	-2.8038	GLYMA13G28630	1.48903	GLYMA19G31980	-1.66658	GLYMA04G37431	-4.87041
GLYMA02G40670	1.41792	GLYMA13G35800	-1.74662	GLYMA08G26280	-1.38212			GLYMA03G31460	1.25217	GLYMA02G03020	-1.5263	GLYMA02G14250	1.07313	GLYMA15G40065	-2.59074	GLYMA20G25090	-4.16306
GLYMA07G16925	2.04299	GLYMA15G01540	-1.68966	GLYMA07G15800	0.359847			GLYMA05G37480	-1.36587	GLYMA06G14190	-1.96021	GLYMA06G46480	2.42707	GLYMA11G02630	2.95047	GLYMA02G45800	-1.48004
GLYMA04G34820	1.12895	GLYMA15G08120	2.97783	GLYMA04G05140	-1.59285			MSTRG.17412	1.86394	GLYMA15G08941	-0.434166	GLYMA06G14150	-2.1078	GLYMA20G38470	-2.61706	GLYMA19G35070	-1.96782
GLYMA01G05160	2.02892	GLYMA07G10220	1.82334	GLYMA18G15180	-2.33628			GLYMA15G09420	-1.72261	GLYMA06G11920	-0.68966	GLYMA12G09800	-1.06492	GLYMA07G03840	3.31325	GLYMA16G01220	-1.17549
GLYMA19G02500	1.0827	GLYMA03G40640	-2.23107	GLYMA20G21520	-1.7478			GLYMA04G07151	-1.04394	GLYMA15G15025	7.69349	GLYMA02G46610	1.88401	GLYMA04G06520	-1.63935	GLYMA15G01470	-4.0876
GLYMA15G06560	1.25701	GLYMA06G24600	1.67356	GLYMA05G02890	-1.30868			GLYMA20G26610	-2.02915	GLYMA03G33900	-0.403754	GLYMA13G32130	2.20914	GLYMA09G34640	-2.13924	GLYMA06G06770	-1.87571
GLYMA14G39660	1.95196	GLYMA19G06370	-1.67577	GLYMA08G42140	-3.28845			GLYMA06G42080	-1.53533	GLYMA12G37060	1.35522	GLYMA09G05240	2.95401	GLYMA18G16720	-1.53116	GLYMA12G07150	-3.92427
MSTRG.38409	-1.1078	GLYMA14G35440	-1.46993	GLYMA08G36780	-0.700455			GLYMA13G20611	1.95457	GLYMA07G05410	-0.655762	GLYMA02G07000	-1.59074	GLYMA06G09670	-3.14561	GLYMA18G45260	-3.57902
GLYMA14G38337	1.37796	GLYMA10G41540	-2.2723	GLYMA17G34690	-2.30904			GLYMA03G16399	-2.02327	GLYMA06G42170	-0.569565	GLYMA08G01160	2.6339	GLYMA10G01960	-1.95456	GLYMA01G40320	-3.96882
GLYMA19G43650	1.614	GLYMA14G05730	3.45325	GLYMA08G09290	-0.506057			GLYMA11G11280	1.94223	GLYMA04G01110	0.836334	GLYMA17G02640	1.28924	GLYMA03G40720	3.41278	GLYMA18G42730	-0.797204
GLYMA06G45540	2.01114	GLYMA10G06740	-1.85726	GLYMA06G07070	-1.88676			GLYMA16G32490	-2	GLYMA07G05420	5.47275	GLYMA10G37220	1.8168	GLYMA01G38690	3.32236	GLYMA01G01570	2.19881
GLYMA12G05610	2.05102	GLYMA03G27380	-1.62593	GLYMA08G45210	-1.07744			GLYMA11G06500	1.38239	GLYMA17G07210	1.27791	GLYMA11G24323	2.52306	GLYMA17G14830	3.19692	GLYMA12G03730	-2.67884
GLYMA02G03620	1.47975	GLYMA16G27850	-1.53116	GLYMA07G04180	-0.0948622			GLYMA07G30860	-1.35107	GLYMA01G37370	0.437214	GLYMA01G26360	-2.08314	GLYMA10G35871	3.40953	GLYMA15G09040	-1.964
GLYMA15G04750	1.04614	GLYMA06G38470	-1.7084	GLYMA09G38340	-1.67022			GLYMA19G11770	-1.76611	GLYMA02G47970	-0.42992	GLYMA10G01610	-1.33279	GLYMA13G01131	3.29822	GLYMA02G38510	-1.28106
GLYMA08G02200	3.17696	GLYMA06G20960	-1.77596	GLYMA01G44480	-0.552805			GLYMA06G14190	-1.93788	GLYMA02G12278	-1.69686	GLYMA04G39500	1.42921	GLYMA05G08950	-1.94898	GLYMA18G13290	-3.59826
GLYMA08G45610	-1.38082	GLYMA08G08761	-2.44222	GLYMA13G28670	-0.208055			GLYMA12G02790	-1.38458	GLYMA08G24280	-2.15272	GLYMA19G01940	2.124	GLYMA08G11300	3.10635	GLYMA06G13090	-3.16419
GLYMA02G01720	3.05207	GLYMA01G32103	3.1137	GLYMA14G10820	-2.36723			GLYMA07G04530	1.74157	GLYMA10G36200	-2.97057	GLYMA20G24645	2.20289	GLYMA16G29701	2.49313	GLYMA07G05480	-1.73128
GLYMA03G34420	2.22805	GLYMA11G33040	2.7405	GLYMA15G17980	-0.393619			GLYMA02G03420	-1.96016	GLYMA10G33050	-0.645428	GLYMA13G01850	-1.40736	GLYMA13G39980	-1.72261	GLYMA19G24520	-4.18034
GLYMA05G09260	-1.00868	GLYMA03G41660	-2.13289	GLYMA02G16365	-1.06074			GLYMA09G03250	-1.31115	GLYMA11G07930	0.59279	GLYMA07G37270	2.56803	GLYMA04G35030	3.31325	GLYMA06G06370	-2.05482
GLYMA13G35950	3.32697	GLYMA19G25870	1.74631	GLYMA15G06280	-1.83345			GLYMA01G29570	-1.99424	GLYMA13G40440	1.61278	GLYMA06G13985	-1.21424	GLYMA08G41940	3.19298	GLYMA08G26840	-4.64386
GLYMA16G29710	3.41994	GLYMA12G08310	-2.01742	GLYMA06G07151	-1.2303			GLYMA08G18640	1.12499	GLYMA11G21580	-0.0521972	GLYMA13G42660	1.57386	GLYMA11G27720	2.89647	GLYMA13G32050	-0.877696
GLYMA11G03910	1.33685	GLYMA17G09170	-1.99424	GLYMA13G00211	1.39387			GLYMA13G01131	1.99204	GLYMA17G24193	2.12821	GLYMA12G06300	-1.69432	GLYMA01G42500	3.40885	GLYMA13G29760	-2.9844
GLYMA01G03700	2.07998	GLYMA19G41494	3.92647	GLYMA20G02940	-0.411201			GLYMA05G29120	1.91418	GLYMA07G05580	-1.4686	GLYMA06G09340	2.70708	GLYMA12G29810	-1.23447	GLYMA15G07500	-0.81049
GLYMA06G24365	3.02396	GLYMA16G25860	-1.56064	GLYMA17G07380	-0.39284			GLYMA08G43080	-1.69432	GLYMA02G16580	0.960808	GLYMA16G29910	2.16511	GLYMA03G20140	2.22219	GLYMA08G24420	-3.90639
GLYMA18G04710	1.71984	GLYMA13G29330	1.72115	GLYMA20G01690	-0.396203			GLYMA03G38130	-1.53533	GLYMA04G40640	1.15202	MSTRG.33530	1.7	GLYMA02G02740	2.01471	GLYMA07G17030	1.60604
GLYMA08G42050	1.62387	GLYMA12G35190	-1.90509	GLYMA09G24530	-0.57836			GLYMA17G07220	1.98696	GLYMA09G09310	0.968516	GLYMA07G20070	2.57507	GLYMA12G29471	2.91686	GLYMA04G14800	-3.33308
GLYMA04G09290	1.10903	GLYMA05G28310	2.87931	GLYMA11G38143	-0.107943			GLYMA15G11211	1.21101	GLYMA06G20950	-0.533067	GLYMA15G10340	-2.68038	GLYMA18G44450	-2.30045	GLYMA18G46500	-5.34577
GLYMA03G33070	3.74803	GLYMA11G19260	-1.82113	GLYMA18G10200	-2.78008			GLYMA13G33780	1.98368	GLYMA08G39510	-0.260969	GLYMA18G02681	2.67604	GLYMA11G35950	-2.25154	GLYMA07G00740	-0.905482
GLYMA05G26330	1.53207	GLYMA13G31060	1.8516	GLYMA11G06820	-3.15369			GLYMA02G16390	1.52256	GLYMA14G03360	-0.972219	GLYMA10G40440	2.22188	GLYMA17G35610	-1.03801	GLYMA08G11140	1.72715
GLYMA03G41850	1.05728	GLYMA13G06170	2.58736	GLYMA07G35690	-0.719561			GLYMA18G00830	1.92258	GLYMA08G45070	-1.20982	GLYMA16G07300	2.29895	GLYMA18G44060	-2.93236	GLYMA16G06750	-3.60204
GLYMA03G34021	1.85599	GLYMA01G42360	-2.23107	GLYMA01G41500	-0.379476			GLYMA18G43250	1.87657	GLYMA14G39620	0.868446	GLYMA04G06750	2.21599	GLYMA10G33810	2.99856	GLYMA15G37900	-2.66742
GLYMA05G00940	-1.52699	GLYMA04G12510	-1.60384	GLYMA03G15030	-0.884923			GLYMA18G19080	-1.68501	GLYMA03G28470	-1.67875	GLYMA03G06580	-1.6529	GLYMA03G34990	-2.2109	GLYMA18G05260	-2.26811
GLYMA03G41390	2.22404	GLYMA04G36600	-1.96578	GLYMA10G03200	-1.33594			GLYMA11G36910	1.38018	GLYMA09G31850	-1.86029	GLYMA09G26550	-1.53116	GLYMA06G44330	-1.38836	GLYMA10G06020	-2.36107
GLYMA14G37840	1.8168	GLYMA13G23850	-1.74662	GLYMA09G00770	-1.06962			GLYMA11G05280	1.45838	GLYMA12G33970	0.274576	GLYMA02G05780	-1.12343	GLYMA06G19600	2.23542	GLYMA11G05532	-4.22882
GLYMA17G33830	-1.31115	GLYMA18G03740	3.49096	GLYMA14G09120	-0.571282			GLYMA15G06870	1.04893	GLYMA13G20830	-0.418129	GLYMA12G13315	1.72509	GLYMA12G29947	3.0131	GLYMA03G24610	-3.80735
GLYMA10G43250	1.32826	GLYMA13G40030	1.45154	GLYMA15G10890	-0.811182			GLYMA16G32680	-1.35476	GLYMA13G08390	-1.55426	GLYMA06G17310	1.05728	GLYMA19G33451	-1.8997	GLYMA06G47900	-2.02046
GLYMA09G30300	2.54597	GLYMA02G08910	-2.79586	GLYMA03G33610	1.70284			GLYMA01G31300	-1.96016	GLYMA13G36560	0.0764546	GLYMA14G04560	1.85519	GLYMA12G32390	3.18237	GLYMA08G00990	-1.34015
GLYMA15G17221	1.10299	GLYMA11G10550	-1.6529	GLYMA10G36870	-1.09045			GLYMA06G35585	1.79909	GLYMA17G11360	-0.445287	GLYMA19G00280	1.53207	GLYMA09G29110	-1.75633	GLYMA15G42610	0.317228
GLYMA06G17910	-1.31833	GLYMA13G17350	-1.4344	GLYMA11G19680	-0.211187			GLYMA14G36140	-1.38836	GLYMA06G42180	-0.327209	GLYMA13G17041	-1.68038	GLYMA09G03020	-1.33643	GLYMA10G09470	-0.239838
MSTRG.1771	-1.12343	GLYMA09G27870	2.30859	GLYMA05G37490	0.901708			GLYMA18G16710	1.84238	GLYMA13G00630	1.89436	GLYMA02G46630	3.01096	GLYMA05G27740	3.30129	GLYMA01G42390	-1.84227
GLYMA09G34750	-1.12658	GLYMA03G29330	-1.51457	GLYMA11G11870	-0.744477			GLYMA08G06180	-1.54372	GLYMA10G06670	0.4045	GLYMA20G21970	1.04684	GLYMA18G53131	-1.50635	GLYMA12G06221	-2.16382
GLYMA17G03390	3.52895	GLYMA17G05150	-2.2109	GLYMA02G00330	-2.69313			GLYMA15G12110	1.15445	GLYMA13G29330	0.425864	GLYMA15G10550	1.50589	GLYMA03G31980	-2.699	GLYMA12G02250	-3.31411
GLYMA10G33190	-2.32916	GLYMA15G11490	-1.53533	GLYMA18G49400	1.31017			GLYMA13G29330	1.05242	GLYMA10G05560	-0.391579	GLYMA07G34820	3.11203	GLYMA12G10710	2.90477	GLYMA06G10490	0.0890927
GLYMA17G37510	1.46989	GLYMA14G04260	-3.77596	GLYMA15G05680	-0.0483498			GLYMA04G05361	-1.32193	GLYMA08G12070	-1.58496	GLYMA05G02480	1.63506	GLYMA10G03530	2.9042	GLYMA05G37730	0.608662
GLYMA15G02210	1.42975	GLYMA03G34300	-1.64386	GLYMA13G28210	-0.46158			GLYMA08G11080	-1.21424	GLYMA16G08860	0.129645	GLYMA06G14170	-1	GLYMA04G09740	3.34199	GLYMA12G14130	0.661879
GLYMA17G35620	1.87106	GLYMA06G35550	2.79929	GLYMA02G47460	-1.68391			GLYMA01G32103	1.66494	GLYMA17G16570	0.660752	GLYMA06G10120	2.71105	GLYMA03G42580	2.45101	GLYMA05G27535	-2.23925
GLYMA05G23710	-1.09542	GLYMA02G47560	-1.89432	GLYMA13G19910	0.286551			GLYMA18G43142	-1.93788	GLYMA14G03040	0.642084	GLYMA05G37480	-1.67116	GLYMA04G05530	-1.20091	GLYMA16G27950	-5.49541
GLYMA11G03800	-1.1047	GLYMA01G38500	3.27635	GLYMA11G34900	-1.1462			GLYMA14G05910	1.62761	GLYMA13G10480	0.597282	GLYMA06G03290	1.93395	GLYMA12G33130	-1.39973	GLYMA01G05230	0.208626
GLYMA09G41050	1.77315	GLYMA16G02940	-1.4344	GLYMA01G38590	-3.2466			GLYMA18G00590	1.2762	GLYMA15G40065	-1.05161	GLYMA15G04805	1.60122	GLYMA02G42240	2.77695	GLYMA02G02620	-2.95088
GLYMA19G27530	-1.21759	GLYMA14G01290	-1.44615	GLYMA15G08560	-3.1523					GLYMA14G01540	-2.28876	GLYMA10G14630	2.25792	GLYMA09G25800	-1.40736	GLYMA12G28620	-0.555259
GLYMA14G35330	1.56316	GLYMA01G11870	-1.67116	GLYMA07G23800	0.190118					GLYMA11G17120	-0.453183	GLYMA03G30440	2.47897	GLYMA09G36350	3.23051	GLYMA14G05355	-2.0663
GLYMA11G02930	1.1003	GLYMA12G09660	2.49211	GLYMA01G28520	-1.35655					GLYMA15G37980	0.937042	GLYMA10G01770	1.30918	GLYMA11G36900	2.25126	GLYMA18G09516	-1.70102
GLYMA13G04100	1	GLYMA12G32580	-1.45008	GLYMA08G20060	-1.79331					GLYMA04G01054	-0.101497	GLYMA14G37710	2.43296	GLYMA14G38640	1.48594	GLYMA14G09930	0.0554466
GLYMA13G29260	1.06005	GLYMA17G34870	1.53556	GLYMA03G12070	-0.91671					GLYMA20G21520	-3.13998	GLYMA12G00460	2.52206	GLYMA08G22730	-1.32916	GLYMA13G41540	-3.61838
GLYMA09G38220	1.0861	GLYMA20G25870	1.77231	GLYMA16G21970	1.55339					GLYMA02G10920	-1.12639	GLYMA01G26590	1.19219	GLYMA06G07070	-1.49818	GLYMA03G28731	-3.29235
GLYMA12G13315	2.93301	GLYMA06G44780	3.08287	GLYMA15G38271	3.30938					GLYMA14G06660	2.22527	GLYMA06G13480	-1.46594	GLYMA18G16490	2.64478	GLYMA04G38050	-2.0994
GLYMA19G39281	1.1117	GLYMA06G15411	2.87303	GLYMA04G03270	-0.780262					GLYMA16G09120	1.14032	GLYMA07G33511	4.98299	GLYMA01G00950	2.18142	GLYMA18G49320	1.462
GLYMA07G27370	1.3488	GLYMA02G37160	-1.56064	GLYMA13G06940	-2.42875					GLYMA08G21370	-1.05095	GLYMA17G01560	-1.53116	GLYMA14G07890	-2.00578	GLYMA17G11670	0.052844
GLYMA03G28760	1.26183	GLYMA18G02490	-1.57347	GLYMA11G01470	-2.09846					GLYMA02G41700	-2.23867	GLYMA09G29860	-1.41889	GLYMA15G18473	-1.58641	GLYMA08G10220	-3.3265
GLYMA18G03066	3.02396	GLYMA18G06110	1.53754	GLYMA03G08930	-1.22976					GLYMA18G02620	-0.650361	GLYMA07G31140	2.87696	GLYMA20G29190	1.30568	GLYMA08G01430	-2.85255
GLYMA13G17041	-1.191	GLYMA14G00640	-1.85204	GLYMA14G02540	-0.332264					GLYMA13G42380	0.713131	GLYMA06G29960	1.83592	GLYMA02G37060	2.76575	GLYMA05G00740	1.30784
GLYMA01G40041	-1.03801	GLYMA13G20930	-1.32554	GLYMA01G10081	-2.40161					GLYMA08G24070	0.873304	GLYMA14G09500	2.31412	GLYMA18G05160	2.82843	GLYMA03G33670	-0.790023
GLYMA02G06400	1.21785	GLYMA04G34720	-1.44222	GLYMA03G36010	-1.74846					GLYMA12G32200	-1.39054	GLYMA08G45580	2.72006	GLYMA04G03330	3.28673	GLYMA18G51626	1.00548
GLYMA04G00890	4.45398	GLYMA05G25810	-1.53533	GLYMA06G01140	-0.0879709					GLYMA11G30010	-2.19474	GLYMA05G03150	1.16221	GLYMA13G25350	3.13159	GLYMA20G37290	-1.52021
GLYMA12G31800	-1.12343	GLYMA06G05030	2.65031	GLYMA12G36200	-1.16875					GLYMA09G41180	1.14393	GLYMA04G43470	1.23573	GLYMA12G07100	-2.00578	GLYMA03G00380	-2.18215
GLYMA20G34900	-1.26188	GLYMA02G13053	1.97343	GLYMA13G28630	-1.20487					GLYMA06G05020	1.28768	GLYMA13G07530	3.29895	GLYMA08G21300	3.0571	GLYMA01G03880	-0.591646
GLYMA07G06120	1.02006	GLYMA07G00761	1.63831	GLYMA07G00380	-1.13395					GLYMA03G40430	-1.23054	GLYMA12G34470	2.63691	GLYMA03G07300	-3.09542	GLYMA02G01490	0.606658
GLYMA09G26930	2.853	GLYMA17G20020	-1.74178	GLYMA07G05410	-0.799132					GLYMA13G02740	-3.55031	GLYMA09G37450	1.94598	GLYMA05G24455	-1.59074	GLYMA09G37270	-1.66912
GLYMA02G04000	1.50894	GLYMA17G29660	-1.82113	GLYMA02G02070	-2.78586					GLYMA02G47076	1.09108	GLYMA14G37680	1.95717	GLYMA11G33040	2.89569	GLYMA13G21690	-1.8218
GLYMA15G11680	1.72814	GLYMA01G03500	-1.68966	GLYMA06G20950	-0.941869					GLYMA05G25060	-5.12338	GLYMA18G06760	-1.64386	GLYMA13G05550	2.93074	GLYMA13G25160	-4.68576
GLYMA02G36410	-1.15843	GLYMA10G01030	3.31383	GLYMA11G34470	-1.58496					GLYMA07G05820	0.243814	GLYMA08G12770	1.99494	GLYMA19G34860	-1.31833	GLYMA12G11390	-1.64452
GLYMA10G01770	2.10501	GLYMA13G37880	-1.47393	GLYMA20G28080	-0.405008					GLYMA09G39200	-0.972864	GLYMA16G26710	2.53705	GLYMA07G03780	2.53406	GLYMA01G00730	-2.86205
GLYMA12G00460	5.07801	GLYMA08G14740	-1.75147	GLYMA13G38650	-1.24584					GLYMA14G05430	0.0312027	GLYMA11G14950	1.13816	GLYMA14G11160	2.46519	GLYMA04G07610	-0.158734
GLYMA07G33511	7.249	GLYMA05G29321	-2.662	GLYMA13G24920	-0.495172					GLYMA05G31450	-1.8572	GLYMA06G11070	2.16704	GLYMA17G13550	-2.00578	GLYMA18G49540	-2.53739
GLYMA04G17710	1.3202	GLYMA18G05160	2.71238	GLYMA08G28370	0.489062					GLYMA18G20600	0.207815	GLYMA16G07041	-2.38836	GLYMA04G29310	-3.13289	GLYMA10G02250	-1.93881
GLYMA13G32400	1.26784	GLYMA03G31151	-1.5951	GLYMA18G04081	-0.50385					GLYMA09G00770	0.303984	GLYMA11G36860	3.15397	GLYMA01G01730	2.93395	GLYMA08G06261	-5.83555
GLYMA17G08210	2.71105	GLYMA09G36120	-1.50226	GLYMA06G46340	-1.56423					GLYMA05G27760	0.765756	GLYMA02G10605	2.25912	GLYMA17G34530	2.87735	GLYMA08G44910	-0.802756
GLYMA02G39870	1.89491	GLYMA02G38000	-2.31473	GLYMA11G03220	-1.87114					GLYMA11G29460	-0.679298	GLYMA17G06760	-1.77103	GLYMA13G36860	2.47638	GLYMA17G05500	-1.80086
GLYMA13G38240	-1.46196	GLYMA12G10790	-3	GLYMA10G02310	-0.0329737					GLYMA11G35280	0.557392	GLYMA15G19910	7.516	GLYMA17G34420	2.05797	GLYMA18G48900	-4.76022
GLYMA06G07200	-2.30045	GLYMA11G12900	-1.63487	GLYMA18G02660	-2.05437					GLYMA02G40130	-0.271706	GLYMA11G03970	1.63784	GLYMA20G28340	2.54868	GLYMA20G18881	9.23062
GLYMA11G19240	3.98696	GLYMA14G01130	-1.63935	GLYMA03G41220	0.258299					GLYMA12G36300	-1.43716	GLYMA09G01160	3.18396	GLYMA06G03760	-1.41504	GLYMA17G16600	1.21961
GLYMA12G17710	4.28799	GLYMA02G45720	-2.2723	GLYMA18G02800	-1.82499					GLYMA13G27590	-0.0364427	GLYMA16G27320	-2.05289	GLYMA19G39730	3.1819	GLYMA11G34210	-2.15424
GLYMA13G29870	2.19787	GLYMA2227S50	-3.18442	GLYMA15G11950	-3.31134					GLYMA12G34950	-1.1839	GLYMA01G31590	2.5799	GLYMA20G03310	-1.40354	GLYMA04G00460	-3.41543
GLYMA12G08020	1.89608	GLYMA02G06590	-1.77103	GLYMA01G39970	-0.302746					GLYMA12G01210	-0.180661	GLYMA20G31810	-1.31833	GLYMA18G04410	-1.63487	GLYMA11G14300	-1.94828
GLYMA13G27970	1.04404	GLYMA08G17610	-1.49818	GLYMA04G35040	-3.55196					GLYMA13G44180	1.60428	GLYMA1061S50	2.83107	GLYMA20G03250	-2.2863	GLYMA14G07570	-0.664226
GLYMA15G19910	8.138	GLYMA19G28240	-2.07097	GLYMA13G06780	-1.03995					GLYMA17G18310	0.133497	GLYMA04G42920	2.01006	GLYMA17G01740	-1.75633	GLYMA10G30330	0.269095
GLYMA13G30990	2.42196	GLYMA15G14675	-2.37333	GLYMA14G04080	-0.912479					GLYMA04G06440	0.042448	GLYMA13G43740	2.16189	GLYMA19G05570	3.03545	GLYMA18G23000	-1.41923
GLYMA11G03970	2.60905	GLYMA06G24470	-1.73697	GLYMA05G09460	-0.306204					GLYMA10G02030	1.12634	GLYMA04G04601	2.30597	GLYMA08G16891	2.5787	GLYMA18G43142	-2.89973
GLYMA17G10010	-1.0862	GLYMA18G00590	2.31121	GLYMA16G29790	-1.114					GLYMA02G45450	-0.757879	GLYMA17G09130	1.26003	GLYMA06G14850	-2.05889	GLYMA08G12350	-1.84202
GLYMA17G04160	1.85997	GLYMA10G27890	-1.20756	GLYMA17G08080	-0.262185					GLYMA11G35240	-0.687653	GLYMA11G14580	3.49403	GLYMA20G29440	3.11153	GLYMA08G01480	0.936265
GLYMA08G40831	1.41305	GLYMA05G29300	3.64812	GLYMA15G19510	0.885153					GLYMA14G04080	0.549246	GLYMA08G24480	2.07005	GLYMA08G10010	1.83956	GLYMA04G07390	-1.78882
GLYMA07G36700	2.28511	GLYMA13G27490	-1.71312	GLYMA15G05891	-0.923191					GLYMA18G03870	-1.25206	GLYMA01G41450	1.27023	GLYMA06G47630	1.60928	GLYMA06G17625	-5.50575
GLYMA03G30340	-1.22095	GLYMA08G16370	-1.38458	GLYMA17G04840	0.288212					GLYMA13G01570	5.08718	GLYMA07G40140	-1.2863	GLYMA02G26490	3.15688	GLYMA07G37240	-3.76918
GLYMA14G17863	-1.58208	GLYMA17G37020	2.36261	GLYMA20G30740	-0.494965					GLYMA01G35840	1.4075	GLYMA03G37550	2.55311	GLYMA08G18801	-2.25154	GLYMA13G07910	-2.71536
GLYMA02G43710	1.71809	GLYMA08G05730	-1.50226	GLYMA15G39740	-0.640631					GLYMA19G07410	0.0537522	GLYMA05G37350	3.12499	GLYMA02G37313	2.61424	GLYMA01G33080	-3.44355
GLYMA11G14580	4.15599	GLYMA11G14410	-1.88364	GLYMA07G34370	-1.91307					GLYMA05G00970	0.333894	GLYMA02G35690	1.31904	GLYMA09G22324	-1.84684	GLYMA13G20470	0.151245
GLYMA01G41450	3.10501	GLYMA02G21830	1.49365	GLYMA10G06670	-1.27267					GLYMA06G42071	1.2642	GLYMA19G29750	-1.64837	GLYMA10G06075	-3.07097	GLYMA09G30700	-0.11842
GLYMA07G34920	-1.57777	GLYMA08G14920	-1.53533	GLYMA13G16280	-0.611623					GLYMA17G03030	-1.25939	GLYMA20G15980	-1.47393	GLYMA17G13780	2.15769	GLYMA17G37990	-1.14283
GLYMA18G48910	1.34312	GLYMA19G06090	-1.69432	GLYMA10G31550	0.426881					GLYMA16G33150	-1.76454	GLYMA08G43710	2.41305	GLYMA04G35710	-1.44615	GLYMA10G03081	-2.2373
GLYMA05G37350	3.36499	GLYMA02G15670	-1.8625	GLYMA10G17570	-1.8839					GLYMA04G03090	-0.0916946	GLYMA20G24800	-1.50635	GLYMA02G46130	-1.94342	GLYMA16G25071	-0.860487
GLYMA20G23590	-1.17462	GLYMA13G09460	-2.5649	GLYMA08G41460	-1.64967					GLYMA02G28212	-1.76879	GLYMA02G47840	2.19188	GLYMA02G05320	3.04841	GLYMA02G10770	0.540963
GLYMA18G09030	1.84398	GLYMA15G42860	-1.81604	GLYMA19G40890	-3.39261					GLYMA12G04150	-1.87491	GLYMA15G03953	1.21475	GLYMA07G33640	-1.55639	GLYMA10G02440	0.698005
GLYMA09G35120	1.97893	GLYMA18G47710	-1.68038	GLYMA18G02620	-0.959968					GLYMA17G14320	-0.0759562	GLYMA03G28040	2.30393	GLYMA15G20670	-1.17137	GLYMA05G33080	-1.61867
GLYMA09G24890	1.146	GLYMA15G41580	-1.74662	GLYMA13G23180	-2.78676					GLYMA09G04161	2.16811	GLYMA18G07153	2.13816	GLYMA07G16170	2.13258	GLYMA11G33420	1.46853
GLYMA19G05980	1.18903	GLYMA14G02970	2.59288	GLYMA10G43230	-1.57967					GLYMA10G40620	-0.889523	GLYMA18G07320	-1.16488	GLYMA20G30910	1.5509	GLYMA15G00830	-2.36533
GLYMA02G11480	1.07382	GLYMA09G24530	-1.90509	GLYMA11G35750	-2.47101					GLYMA02G08250	-0.492084	GLYMA08G19820	1.88206	GLYMA08G48040	2.02148	GLYMA18G14640	-0.381511
GLYMA06G38160	-1.54372	GLYMA08G07880	-1.662	GLYMA05G28910	-0.288726					GLYMA16G09170	-1.19499	GLYMA13G19560	2.43803	GLYMA18G43142	-2.44222	GLYMA13G33270	0.947314
MSTRG.29816	-1.23447	GLYMA03G07530	-1.16165	GLYMA02G38521	-1.47934					GLYMA08G12270	0.40654	GLYMA19G31910	2.64108	GLYMA05G02150	2.81701	GLYMA01G41600	-0.980664
GLYMA02G28318	-1.07704	GLYMA10G36070	-1.32193	GLYMA11G04441	-0.827126					GLYMA02G44660	0.758166	GLYMA15G02200	-1.54793	GLYMA05G28310	3.05068	GLYMA20G38470	0.270452
GLYMA13G19560	3.21894	GLYMA06G10490	-1.85204	GLYMA01G17850	-2.86768					GLYMA01G05220	-1.55625	GLYMA09G14880	-1.22432	GLYMA02G10920	-1.56064	GLYMA13G24720	1.28148
GLYMA17G15480	3.543	GLYMA05G05440	-1.38082	GLYMA18G33025	-1.21978					GLYMA10G24540	-2.02597	GLYMA15G16360	1.80116	GLYMA18G43621	-3.04692	GLYMA05G01845	-2.57015
GLYMA15G41110	1.60312	GLYMA05G02800	-1.43051	GLYMA11G11900	-0.779385					GLYMA02G45570	2.23961	GLYMA17G03920	2.83996	GLYMA03G01050	3.11537	GLYMA14G25450	-0.730037
GLYMA15G16360	3.02698	GLYMA05G09270	-1.39593	GLYMA16G01980	-0.934893					GLYMA13G40161	-0.143479	GLYMA17G12010	-2.17788	GLYMA17G18310	1.76171	GLYMA11G05591	-0.59318
GLYMA13G24520	2.47405	GLYMA20G32730	3.05901	GLYMA18G03220	-1.37537					GLYMA01G22490	-0.433545	GLYMA14G01800	-2.64386	GLYMA18G02330	1.13619	GLYMA12G14530	-5.42626
GLYMA14G13770	1.87814	GLYMA07G08090	2.43429	GLYMA13G21131	-0.888186					GLYMA18G45530	-0.782871	GLYMA07G18870	-1.67116	GLYMA06G00930	3.16784	GLYMA04G14270	-1.03387
GLYMA04G01090	1.85798	GLYMA05G00620	-1.5649	GLYMA04G37320	-3.51297					GLYMA06G09890	0.930127	GLYMA17G38000	2.62199	GLYMA12G09660	2.87833	GLYMA06G05800	-0.815049
GLYMA07G07190	1.02715	MSTRG.8586	-3.662	GLYMA20G00450	-1.04716					GLYMA19G01200	1.59925	GLYMA17G01680	-1.8997	GLYMA05G07514	-1.20756	GLYMA02G43510	-1.43825
GLYMA04G07390	1.60217	GLYMA12G32970	-1.52284	GLYMA10G07230	-0.539206					GLYMA02G45270	-1.30505	GLYMA11G12110	2.334	GLYMA14G33490	-2.33643	GLYMA01G04380	-3.28065
GLYMA06G00910	2.11803	GLYMA09G34810	1.56365	GLYMA16G27850	0.0730259					GLYMA07G33590	1.05139	GLYMA06G06840	3.09896	GLYMA01G12840	-2.40354	GLYMA13G36860	0.551676
GLYMA04G17650	2.59311	GLYMA02G40670	2.98568	GLYMA12G04890	-2.83845					GLYMA20G27990	-1.33082	GLYMA15G10780	2.17409	GLYMA01G22480	1.74588	GLYMA14G39530	-2.402
GLYMA02G44200	4.05996	GLYMA08G19210	-1.72261	GLYMA20G34960	-1.08084					GLYMA01G40760	0.690583	GLYMA14G03870	-2.45799	GLYMA15G16100	-1.34373	GLYMA16G23541	-3.87558
GLYMA15G07560	-1.05589	GLYMA18G49340	1.45312	GLYMA13G22570	0.253757					GLYMA09G04950	5.03131	GLYMA15G27550	2.62597	GLYMA12G06300	2.09255	GLYMA11G04000	0.660344
GLYMA01G01400	1.44626	GLYMA12G23150	3.11902	GLYMA12G10790	0.739409					GLYMA13G24920	0.493168	GLYMA08G18510	-1.28279	GLYMA13G01120	3.14241	GLYMA19G01470	-4.29777
GLYMA15G10920	1.57192	GLYMA05G28500	-1.92687	GLYMA08G18750	-0.280263					GLYMA02G02300	-0.935523	GLYMA01G38720	1.848	GLYMA07G30570	1.50538	GLYMA19G43920	0.294718
GLYMA02G04620	1.31499	GLYMA03G30280	-1.41889	GLYMA11G37450	-3.61121					GLYMA14G24030	3.66696	GLYMA20G39330	3.07605	MSTRG.18153	2.87539	GLYMA11G03870	-2.03905
GLYMA11G35334	1.83309	GLYMA09G38610	-1.62149	GLYMA18G49850	-1.02005					GLYMA02G42240	2.29271	GLYMA09G08250	2.60193	GLYMA06G02380	-2.12658	GLYMA16G34720	-3.14025
MSTRG.22084	1.78283	GLYMA07G05320	-1.58641	GLYMA05G27740	4					GLYMA06G10190	-1.38387	GLYMA02G44200	4.19598	GLYMA07G07360	-1.60823	GLYMA06G14820	-1.50535
GLYMA14G09760	2.76405	GLYMA14G35700	2.61282	GLYMA16G01550	1.46305					GLYMA15G39740	-0.474602	GLYMA16G01990	2.40299	GLYMA15G29880	2.94317	GLYMA13G27650	-0.965863
GLYMA01G02990	1.33685	GLYMA15G05790	-1.69432	GLYMA08G42660	-3.10301					GLYMA09G10520	-0.598076	GLYMA06G12680	2.08406	GLYMA13G31060	2.23787	GLYMA15G20240	-3.69866
GLYMA08G04540	-1.81097	GLYMA17G07900	-1.45403	GLYMA06G24470	-1.98195					GLYMA10G42090	0.100751	GLYMA16G26890	2.36008	MSTRG.14258	-2.95456	GLYMA16G29490	-2.50079
GLYMA14G06640	1.63691	GLYMA19G26250	3.2756	GLYMA13G07610	-0.651738					GLYMA13G33710	-2.2611	GLYMA15G42140	1.30393	GLYMA06G09740	2.40545	GLYMA10G06030	-2.27968
GLYMA06G23940	-1.14242	GLYMA10G29120	-1.63487	GLYMA20G18870	-3.10945					GLYMA17G06060	-0.597591	GLYMA04G40161	2.2299	GLYMA19G02890	2.87145	GLYMA19G02180	-3.55928
GLYMA19G01910	2.76702	GLYMA18G47600	-1.63039	GLYMA15G09110	-1.11623					GLYMA17G11040	-0.69954	GLYMA11G31820	2.61894	GLYMA16G07641	-1.36216	GLYMA13G42680	0.683858
GLYMA11G34160	1.37407	GLYMA13G30560	-1.60823	GLYMA04G39670	-1.7641					GLYMA08G45210	0.061781	GLYMA09G38320	2.27888	GLYMA11G02320	2.22311	GLYMA13G44460	-1.65816
GLYMA04G06720	1.21101	GLYMA15G28840	-2.46594	GLYMA06G17790	-1.557					GLYMA08G47630	0.117176	GLYMA14G39760	2.32308	GLYMA07G05710	-2.61706	GLYMA06G17020	-1.7186
GLYMA14G01990	3.53705	GLYMA01G38940	-1.92139	GLYMA20G11094	2.20674					GLYMA06G48200	-1.12433	GLYMA03G31010	2.52206	GLYMA08G27760	3.05155	GLYMA13G37581	0.954409
GLYMA11G04360	1.32826	GLYMA02G03870	2.28777	GLYMA02G44660	-1.39917					GLYMA05G34140	0.536221	GLYMA11G06500	-1.79586	GLYMA08G44790	2.5008	GLYMA02G46220	-2.54115
GLYMA14G40260	1.77019	GLYMA11G06470	-1.72738	GLYMA09G32300	0.235567					GLYMA12G35940	-0.0159271	GLYMA18G04240	2.63993	GLYMA07G04530	1.50487	GLYMA11G37770	-0.911014
GLYMA19G31501	1.03773	GLYMA04G42260	-1.84166	GLYMA11G33590	-0.667161					GLYMA07G02370	-2.31058	GLYMA04G09350	2.55189	GLYMA03G24660	-1.76121	GLYMA02G43580	-0.315862
GLYMA11G36030	2.00612	GLYMA04G02240	-1.7084	GLYMA02G34760	-0.940687					GLYMA19G30230	0.00788899	GLYMA02G04620	1.91495	GLYMA14G05641	3.10668	GLYMA08G21540	-1.62102
GLYMA20G24700	1.14926	GLYMA04G07010	-1.69432	GLYMA02G14310	-2.24171					GLYMA19G25680	8.53008	GLYMA15G36110	-1.56918	GLYMA06G42170	-1.81097	GLYMA06G46130	-2.03967
GLYMA14G13540	-1.86775	GLYMA09G07880	-1.69432	GLYMA02G45545	0.43925					GLYMA12G11890	-0.746833	GLYMA09G09850	1.59598	GLYMA12G01320	-1.15521	GLYMA07G31080	-3.97949
GLYMA01G37080	1.82293	GLYMA15G06650	-1.52699	GLYMA02G15430	-0.785378					GLYMA13G23950	1.39871	GLYMA14G24480	2.50487	GLYMA07G33870	-1.89432	GLYMA02G39280	-1.84705
GLYMA13G38531	-2.09542	GLYMA01G40920	-1.42275	GLYMA04G07060	-0.229658					GLYMA09G07141	-0.149758	GLYMA09G01090	2.45812	GLYMA19G34210	-1.79086	GLYMA08G05500	-4.98489
GLYMA09G05100	2.62504	GLYMA04G41080	-1.27579	GLYMA05G22210	1.01358					GLYMA15G06930	0.689369	GLYMA04G05960	1.58015	GLYMA15G15380	-1.75147	GLYMA14G08700	-1.78861
GLYMA11G16120	1.70487	GLYMA07G08150	-1.71312	GLYMA14G14290	-1.61802					GLYMA11G34470	-1.90949	GLYMA15G38441	2.86691	GLYMA04G09770	2.42707	GLYMA03G41310	0.357303
GLYMA02G42860	2.04614	GLYMA14G38255	-1.53533	GLYMA18G04251	-0.0482122					GLYMA07G03730	-0.830358	GLYMA03G32451	2.38709	GLYMA03G38391	-2.05289	GLYMA02G41280	-2.17362
GLYMA11G33450	2.47405	GLYMA10G04780	-1.43831	GLYMA10G05935	2.02647					GLYMA20G26640	-0.639893	GLYMA10G18090	1.77104	GLYMA13G01570	2.83026	GLYMA05G00351	-2.8397
GLYMA06G11990	2.06005	GLYMA03G34310	-1.26188	GLYMA07G34965	-1.86548					GLYMA15G11211	2.18942	GLYMA19G01910	2.84298	GLYMA03G33035	-2.9771	GLYMA09G33730	-1.48036
GLYMA08G03910	1.26123	GLYMA14G12210	-3.4112	GLYMA03G02191	1.98138					GLYMA14G02500	0.338806	GLYMA07G03100	1.36625	GLYMA08G01480	1.90958	GLYMA14G11960	-1.58333
GLYMA14G04750	2.09085	GLYMA11G08230	-1.31473	GLYMA13G35191	-1.39273					GLYMA02G43351	-0.0373674	GLYMA15G17390	-1.45403	GLYMA10G44320	2.71105	GLYMA19G00300	-4.64386
GLYMA15G09720	1.62387	GLYMA15G07850	2.45969	GLYMA12G11540	-0.169925					GLYMA05G22261	1.25725	GLYMA14G07750	2.28511	GLYMA15G06131	2.8335	GLYMA20G34340	-1.11564
GLYMA13G06460	-1.49005	GLYMA12G01610	-1.73697	GLYMA15G41580	-0.586143					GLYMA08G43300	1.09995	GLYMA02G01850	-2.13289	GLYMA02G04840	2.13225	GLYMA05G31640	0.147886
GLYMA14G08190	-1.30045	GLYMA17G07690	1.89647	GLYMA11G02380	-1.83521					GLYMA07G38740	-1.54281	GLYMA08G37690	3.24306	GLYMA11G20880	3.04019	GLYMA15G16990	-2.23423
GLYMA02G26480	2.87696	GLYMA13G29101	-1.49005	GLYMA13G12151	0.797822					GLYMA06G20230	0.844217	GLYMA19G41760	-1.32554	GLYMA06G45850	1.63134	GLYMA05G00980	0.737233
GLYMA11G08590	1.96088	GLYMA14G06660	3.00342	GLYMA11G35030	-0.33927					GLYMA13G20520	-0.169354	GLYMA14G01990	1.84197	GLYMA11G08240	-1.79086	GLYMA05G30380	0.465317
GLYMA13G00221	-1.25498	GLYMA17G14950	-2.02915	GLYMA16G04240	-1.53367					GLYMA04G05280	1.56311	GLYMA20G35741	-2.14561	GLYMA08G01740	2.01757	GLYMA16G01240	0.563669
GLYMA10G41260	3.88704	GLYMA19G44420	-2.24469	GLYMA03G14210	-3.09482					GLYMA04G36460	0.252268	GLYMA01G39430	2.30188	GLYMA08G05430	1.51602	GLYMA11G05330	-0.396312
GLYMA02G04840	2.67604	GLYMA11G04330	1.4098	GLYMA19G30820	3.83561					GLYMA08G05750	-1.07803	GLYMA10G33621	3.41603	GLYMA12G17710	2.50462	GLYMA06G02650	-0.12264
GLYMA08G43780	1.24306	GLYMA05G05450	-2.12029	GLYMA10G43150	-0.824036					GLYMA15G09370	-0.377305	GLYMA03G28271	1.18523	GLYMA07G14390	2.63413	GLYMA01G05340	-0.775532
GLYMA08G29050	1.28511	GLYMA18G45391	2.14209	GLYMA09G28040	-1.68195					GLYMA15G20080	-1.31502	GLYMA09G09050	-1.97143	GLYMA11G38170	-1.76121	GLYMA08G07561	-2.22507
GLYMA14G09970	1.51602	GLYMA15G08560	-1.84684	GLYMA19G32280	-4.2896					GLYMA03G03896	0.821513	GLYMA13G44220	-1.4112	GLYMA05G37410	2.14012	GLYMA12G35200	-4.43933
GLYMA14G22210	-1.486	GLYMA14G39020	-1.88364	GLYMA05G30040	-0.70732					GLYMA01G31300	-5.17691	GLYMA14G08610	2.49493	GLYMA08G15005	2.0939	GLYMA05G24740	-0.781088
GLYMA14G24220	2.35699	GLYMA09G12580	-1.8365	GLYMA09G07710	-0.12683					GLYMA13G39620	-0.328949	GLYMA03G16140	2.78094	GLYMA08G02980	-2.32193	GLYMA05G29400	-4.06218
GLYMA07G13406	1.28214	GLYMA18G03220	-1.74178	GLYMA06G18320	-0.896793					GLYMA09G08993	0.811044	GLYMA06G46810	2.38791	GLYMA08G44910	-2.35107	GLYMA06G10710	-0.392379
GLYMA12G17130	-1.08927	GLYMA04G05080	3.68066	GLYMA11G02460	-1.6243					GLYMA14G07890	-2.40289	GLYMA08G05680	1.75617	GLYMA02G45545	2.95084	GLYMA16G29920	0.232971
GLYMA07G29560	-1.18442	GLYMA03G07570	-1.42663	GLYMA12G30420	0.555292					GLYMA02G04250	-0.20098	GLYMA09G32160	2.18998	GLYMA06G03960	2.07553	GLYMA10G00980	-3.83679
GLYMA11G05190	2.30393	GLYMA09G40000	-1.72738	GLYMA02G40800	-2.85055					GLYMA10G36870	-0.337759	GLYMA18G50390	1.68706	GLYMA05G34960	-1.46196	GLYMA14G13470	-3.3716
GLYMA07G04021	1.7062	GLYMA02G45545	3.1152	GLYMA11G15780	1.34005					GLYMA20G07060	2.13811	GLYMA04G36150	2.53605	GLYMA20G36340	1.87578	GLYMA19G25150	0.373153
GLYMA11G05880	2.12499	GLYMA08G13791	-1.50226	GLYMA08G24280	-2.21472					GLYMA05G28500	0.316628	GLYMA17G04300	3.26499	GLYMA13G00590	-2.07704	GLYMA13G20800	-2.46701
GLYMA17G32011	3.95596	GLYMA11G35910	-1.55216	GLYMA18G29560	-1.50325					GLYMA07G35290	-0.923764	GLYMA12G04320	2.34795	GLYMA10G05130	1.39012	GLYMA06G38470	-0.122157
GLYMA03G36191	1.32193	GLYMA01G01910	-1.75633	GLYMA02G36460	-1.47374					GLYMA03G42221	-1.21029	GLYMA14G10050	2.24092	GLYMA01G32130	2.97343	GLYMA07G38020	0.530317
GLYMA11G03900	2.07793	GLYMA19G28920	-1.57347	GLYMA07G16640	1.71456					GLYMA11G04941	0.989305	GLYMA13G38531	-1.9105	GLYMA06G24600	1.07861	GLYMA05G36670	-0.129402
GLYMA17G23740	2.27292	GLYMA09G28040	-1.36216	GLYMA17G16890	-1.94574					GLYMA08G43080	-1.16202	GLYMA05G08170	1.55189	GLYMA11G10130	2.67897	GLYMA15G29880	0.829973
GLYMA17G36530	1.57821	GLYMA17G34690	-1.68501	GLYMA09G37170	-3.58496					GLYMA06G00740	-0.546302	GLYMA17G36190	-1.04692	GLYMA10G01910	-2.22432	GLYMA04G10880	0.0518141
GLYMA13G01150	2.05901	GLYMA12G03460	3.51803	GLYMA01G06265	-0.841935					GLYMA05G22020	-0.99666	GLYMA03G19920	-1.06492	GLYMA06G43470	3.01703	GLYMA11G19820	0.354989
GLYMA17G32711	2.51299	GLYMA19G34190	-2.16488	GLYMA02G05010	-2.974					GLYMA02G11110	-0.23596	GLYMA16G07031	-2.37333	GLYMA15G19910	2.57143	GLYMA11G07790	-0.245478
GLYMA02G09020	-1.2969	GLYMA18G07520	2.5787	GLYMA06G42071	-0.11427					GLYMA16G01550	1.42259	GLYMA19G44780	1.24489	GLYMA03G29240	1.38018	GLYMA10G11700	-2.08179
GLYMA15G07010	1.09424	GLYMA12G11681	3.09068	GLYMA18G03870	-1.1517					GLYMA03G17300	-3.35067	GLYMA15G04830	1.58304	GLYMA02G01490	-2.85726	GLYMA08G12750	3.00411
GLYMA09G03230	1.35502	GLYMA05G08590	-2.24469	GLYMA08G38760	-0.63101					GLYMA09G33140	-0.697794	GLYMA11G01450	3.48903	MSTRG.13032	-2.45799	GLYMA07G20860	0.701976
GLYMA08G29470	2.93998	GLYMA13G00211	2.91418	GLYMA18G08720	-5.66727					GLYMA18G01410	1.40296	GLYMA18G16040	2.10299	GLYMA19G31730	-1.23447	GLYMA08G24960	-1.08153
GLYMA06G04030	2.13488	GLYMA16G33030	-1.45403	GLYMA04G39380	-0.191347					GLYMA07G04530	2.96962	GLYMA06G48250	2.31092	GLYMA04G34350	2.75574	GLYMA16G07100	-0.286588
MSTRG.12392	-1.30757	GLYMA13G43370	-1.56918	GLYMA15G00950	-0.947633					GLYMA08G22370	-0.02831	GLYMA10G29710	1.66221	GLYMA19G44570	-1.43051	GLYMA18G20510	-4.07468
GLYMA01G41190	2.46597	GLYMA05G30600	-1.48197	GLYMA12G30270	-0.835811					GLYMA08G25390	1.42457	GLYMA15G14220	2.32106	GLYMA10G23460	1.15056	GLYMA12G11330	0.160465
GLYMA14G04710	2.22805	GLYMA03G29870	-1.37333	GLYMA16G34570	-1.05205					GLYMA01G42290	-0.363918	GLYMA13G40410	1.71721	GLYMA11G08250	-1.47794	GLYMA17G11940	0.202274
GLYMA19G32920	2.96606	GLYMA19G32070	-1.53116	GLYMA17G36080	0.571025					GLYMA05G34530	0.804111	GLYMA03G30100	2.06385	GLYMA09G33830	-1.7084	GLYMA13G23630	0.654624
GLYMA06G14661	1.13816	GLYMA06G47091	-3.33643	GLYMA08G02090	-1.26546					GLYMA06G14150	0.33499	GLYMA11G33450	3.89598	GLYMA04G28560	1.20664	GLYMA02G09440	1.06677
GLYMA09G33730	2.29807	GLYMA06G38160	-1.51046	GLYMA10G34980	-3.56573					GLYMA18G01136	-0.401496	GLYMA20G35470	2.681	GLYMA12G14340	1.92979	GLYMA06G45540	-3.08141
MSTRG.13075	1.488	GLYMA13G23260	-1.91594	GLYMA13G32300	-0.256406					GLYMA03G20380	2.34395	GLYMA10G04995	1.74502	GLYMA13G39860	-1.33279	GLYMA18G44060	-3.28255
GLYMA06G35710	1.94411	GLYMA02G46580	-1.79086	GLYMA12G29160	-1.79903					GLYMA17G11570	-0.926909	GLYMA04G10680	2.47897	GLYMA05G31623	-2.17137	GLYMA06G47460	-2.60756
GLYMA08G03850	-2.152	GLYMA13G19840	-1.35107	GLYMA02G40290	-1.31587					GLYMA18G48143	6.2384	GLYMA01G03940	2.56998	GLYMA02G16090	2.18142	GLYMA10G02660	0.0138829
GLYMA17G07250	1.5568	GLYMA04G42670	-1.51046	GLYMA03G42050	-0.868201					GLYMA14G01670	-0.766662	GLYMA07G30860	-1.87303	GLYMA01G04730	1.72159	GLYMA20G17726	3.10119
GLYMA20G22860	1.36121	GLYMA08G02100	-1.152	GLYMA12G35940	0.121376					GLYMA09G41960	-6.1307	GLYMA13G28570	2.461	GLYMA20G24940	1.76341	GLYMA17G08790	-0.20427
GLYMA06G14090	4.37803	GLYMA07G32770	-1.76611	GLYMA15G10140	-3.0072					GLYMA04G38240	-1.64657	GLYMA06G10530	2.58207	GLYMA04G01770	-1.49411	GLYMA02G45260	-1.37077
GLYMA07G15530	1.46989	GLYMA04G08050	1.5758	GLYMA07G09520	-0.398961					GLYMA07G01780	1.09214	GLYMA16G32400	-1.08009	GLYMA12G11800	1.35896	GLYMA04G23120	-2.91102
GLYMA19G38590	1.60217	GLYMA03G26080	-1.28279	GLYMA03G41910	-0.130001					GLYMA05G28810	2.84022	GLYMA20G38350	2.01185	GLYMA20G26260	-1.85204	GLYMA13G22160	-0.979756
GLYMA02G38710	1.04684	GLYMA09G11720	1.34199	GLYMA15G42800	-0.166186					GLYMA20G18870	-1.7239	GLYMA06G00770	-1.93788	GLYMA08G20510	-2.09542	GLYMA03G00830	-4.23544
GLYMA14G14380	4.19802	GLYMA07G06810	-1.38082	GLYMA11G35270	-1.04891					GLYMA14G31370	-1.24064	GLYMA09G03330	2.7031	GLYMA11G06290	2.72247	GLYMA09G26430	-0.994763
GLYMA07G30950	1.49876	GLYMA07G19210	-1.97143	GLYMA11G08931	-1.59212					GLYMA06G44600	-2.91731	GLYMA06G33130	2.35896	GLYMA04G24350	1.61589	GLYMA10G31580	-3.2929
GLYMA07G35620	-1.3474	GLYMA08G23940	-1.17788	GLYMA13G35730	-0.868901					GLYMA17G07665	1.64601	GLYMA10G41260	3.75296	GLYMA0022S00430	2.72006	GLYMA06G42630	-4.08746
GLYMA17G18040	1.47923	GLYMA10G29190	2.01863	GLYMA14G16315	-1.54855					GLYMA01G40950	0.48662	GLYMA02G47820	1.07793	GLYMA03G35980	2.85898	GLYMA19G42500	-0.469455
GLYMA01G40600	1.42223	GLYMA04G01750	-1.9885	GLYMA12G12230	-3.40598					GLYMA05G28900	0.364392	GLYMA07G20400	1.07108	GLYMA12G15460	2.87303	GLYMA14G05621	-3.21562
GLYMA02G11800	1.49211	GLYMA11G11750	-1.63487	GLYMA01G45250	2.52992					GLYMA20G29580	-0.110807	GLYMA15G17345	-1.50226	GLYMA20G23510	2.05242	GLYMA13G29070	-2.91704
GLYMA14G39300	4.55802	GLYMA20G28720	3.15267	GLYMA10G33610	-1.68111					GLYMA01G03948	-1.02571	GLYMA18G00980	-1.01742	GLYMA12G10790	3.00737	GLYMA19G26400	-2.39799
GLYMA16G33910	1.51197	GLYMA16G00410	-1.31115	GLYMA20G38720	-0.941986					GLYMA03G22930	0.534696	GLYMA08G10410	-1.2723	GLYMA17G09130	1.93772	GLYMA12G12581	0.958102
GLYMA16G08001	-1.26188	GLYMA11G06820	-1.32916	GLYMA06G48200	-2.33823					GLYMA07G16500	2.63822	GLYMA04G04030	2.19598	GLYMA13G29330	1.59646	GLYMA13G35300	-2.16332
GLYMA18G49640	-1.40354	GLYMA02G01200	-1.72738	GLYMA10G08801	-2.53801					GLYMA13G22570	-0.449243	GLYMA07G08011	-2.15843	GLYMA20G36960	2.93452	GLYMA08G00420	-2.18317
GLYMA07G32010	2.41495	GLYMA06G11450	-1.46993	GLYMA07G17440	-3.52995					GLYMA02G14885	0.647914	GLYMA02G04840	4.22797	GLYMA02G06810	2.97122	GLYMA10G35550	-1.10952
GLYMA15G42260	1.90381	GLYMA11G37580	-1.68038	GLYMA03G28470	-1.24992					GLYMA11G00770	0.903815	GLYMA17G07530	-1.17788	GLYMA09G27950	2.9813	GLYMA08G06070	-1.81515
GLYMA13G20630	2.35699	GLYMA06G02620	-2.40354	GLYMA17G37541	-1.87216					GLYMA18G02210	-1.14016	MSTRG.13295	-2.47393	GLYMA02G26480	1.58688	GLYMA18G43570	-3.44815
GLYMA20G16100	3.40395	GLYMA18G04351	-2.49005	GLYMA19G26250	6.70908					GLYMA08G04276	-2.43741	GLYMA01G44281	1.17696	GLYMA20G28720	2.70664	GLYMA17G08230	-1.33949
GLYMA11G08190	2.55802	GLYMA17G05500	-2.93236	GLYMA04G07980	-1.75552					GLYMA12G29947	4.20168	GLYMA10G05220	2.74308	GLYMA18G04710	1.65535	GLYMA11G31686	0.419881
GLYMA19G30531	3.17297	GLYMA10G29810	-1.39214	GLYMA13G38080	3.47175					GLYMA08G28370	-0.474608	GLYMA09G12400	2.17409	GLYMA03G33290	-1.77596	GLYMA07G15190	-4.49961
GLYMA10G01850	4.79597	GLYMA16G06100	1.2857	GLYMA09G15720	-0.979868					GLYMA08G20510	-1.0838	GLYMA07G13721	2.65398	GLYMA02G46580	-1.41889	GLYMA13G20830	-1.12426
GLYMA03G03480	2.26694	GLYMA19G34410	-1.77103	GLYMA15G20970	10.375					GLYMA13G17930	-3.36375	GLYMA09G03850	2.62691	GLYMA10G32260	1.94073	GLYMA11G36690	-1.78516
GLYMA15G40940	-1.29336	GLYMA05G34870	-1.2969	GLYMA20G04600	-1.68158					GLYMA13G37970	0.50732	GLYMA08G11315	2.18396	GLYMA02G17140	2.82028	GLYMA04G02140	-0.0498382
GLYMA09G08330	6.12899	GLYMA07G14390	2.54622	GLYMA18G03440	-0.865413					GLYMA18G49000	0.371901	GLYMA18G04770	4.06204	GLYMA14G09571	-2.87832	GLYMA01G41290	-2.44847
GLYMA07G38350	1.10367	GLYMA14G01760	-1.32554	GLYMA01G44270	-3.0534					GLYMA02G15170	-0.257981	GLYMA14G02040	3.27098	GLYMA12G11200	2.66585	GLYMA04G03870	-1.49091
MSTRG.29509	2.06488	GLYMA03G40840	1.73031	GLYMA04G01750	-0.963169					GLYMA20G07051	0.782354	GLYMA15G08660	1.17568	GLYMA17G15310	-1.69432	GLYMA09G05710	-0.691826
MSTRG.34470	-1.29336	GLYMA10G35180	-1.38082	GLYMA17G03030	-2.79837					GLYMA12G03370	0.234252	GLYMA01G00500	-2.35107	GLYMA10G06360	2.98057	GLYMA09G29000	-2.48363
GLYMA20G01170	4.63599	GLYMA07G15800	1.38847	GLYMA15G13090	-3.35629					GLYMA13G26930	0.385075	GLYMA13G06450	-1.70369	GLYMA13G39050	2.40299	GLYMA09G27920	-0.133984
GLYMA18G22896	1.00504	GLYMA13G24640	-1.33643	GLYMA20G23660	-1.79363					GLYMA10G29660	1.20645	GLYMA08G10640	1.51602	GLYMA07G33670	-1.6529	GLYMA04G07410	-0.290984
GLYMA18G10410	-1.39214	GLYMA11G04020	-1.30045	GLYMA02G09600	-0.224996					GLYMA02G37820	0.284093	GLYMA09G15786	1.56218	GLYMA10G34205	-2.67116	GLYMA07G04550	-0.862012
GLYMA11G04130	3.33299	GLYMA01G41100	1.26544	GLYMA20G30080	-1.63174					GLYMA14G14290	-0.442401	GLYMA18G49360	1.8532	GLYMA10G32250	2.61282	GLYMA09G36200	-1.52035
GLYMA15G08510	2.63599	GLYMA09G08340	-1.42275	GLYMA02G09640	-0.718417					GLYMA14G08801	1.17235	GLYMA15G42590	2.59	GLYMA14G12003	2.12796	GLYMA04G07440	-0.777608
GLYMA02G02820	1.80612	GLYMA13G39470	-1.4344	GLYMA11G31940	-0.244258					GLYMA04G05361	1.56102	GLYMA02G17470	-1.36587	GLYMA06G09410	2.014	GLYMA04G00390	-0.0534272
GLYMA11G08210	1.33514	GLYMA02G16710	2.99567	GLYMA07G12680	-3.01051					GLYMA11G34930	1.17286	GLYMA07G33111	3.05901	GLYMA05G20340	2.8266	GLYMA01G34590	1.46801
GLYMA10G07756	3.07108	GLYMA10G43990	-1.37707	GLYMA18G40560	-0.486763					GLYMA11G09270	0.232318	GLYMA03G40600	1.20789	GLYMA17G14910	2.65031	GLYMA06G42520	-1.23983
GLYMA02G11750	-1.30757	GLYMA20G38293	1.63227	GLYMA08G19730	-2.97004					GLYMA14G07930	-1.48239	GLYMA01G02620	2.78409	GLYMA09G02670	2.36569	GLYMA06G11240	-1.34066
GLYMA19G01810	1.05728	GLYMA08G46360	-1.58208	GLYMA11G10710	-0.92424					GLYMA04G10870	0.413076	GLYMA20G28970	1.77695	GLYMA18G49400	2.81291	GLYMA02G46195	-0.279477
GLYMA09G30390	1.85599	GLYMA19G43815	3.36359	GLYMA01G03360	-0.489911					GLYMA03G17970	3.41589	GLYMA19G32620	2.58592	GLYMA04G01151	2.74739	GLYMA05G02800	-0.161938
GLYMA03G05245	2.39397	GLYMA08G21420	-3.08314	GLYMA02G16580	-1.18184					GLYMA04G10270	-0.00563774	GLYMA14G02980	-1.93788	GLYMA10G00470	2.23756	GLYMA08G43155	0.0561704
GLYMA14G10060	1.02574	GLYMA06G07115	-1.63487	GLYMA07G09860	0.556482					GLYMA06G02380	1.14566	GLYMA15G11880	-1.0145	GLYMA13G32340	1.38847	GLYMA19G38740	-0.920753
GLYMA05G30920	1.85	GLYMA07G01780	1.20351	GLYMA07G17180	-0.57296					GLYMA09G11235	-0.729642	GLYMA16G32660	3.371	GLYMA05G30660	2.64478	GLYMA18G50320	-4.69
GLYMA14G09680	1.20977	GLYMA14G33480	-1.72261	GLYMA18G00480	-1.00852					GLYMA08G02060	0.396871	GLYMA01G39720	2.87106	GLYMA08G23340	2.00755	GLYMA02G10060	0.383829
GLYMA12G06460	2.83208	GLYMA19G43400	-1.45008	GLYMA10G31095	-4.16597					GLYMA19G32980	-0.901085	GLYMA06G44493	2.77695	GLYMA19G36230	2.7632	GLYMA09G08120	-0.0120382
GLYMA20G27020	2.16511	MSTRG.19679	-3.03505	GLYMA09G03080	0.159332					GLYMA18G14740	-1.73617	GLYMA06G02060	1.97012	GLYMA19G40670	-2.63487	GLYMA18G44630	-1.06209
GLYMA03G25200	-1.30757	GLYMA10G03590	-1.486	GLYMA08G17220	-0.680336					GLYMA09G04420	-0.50126	GLYMA07G31880	-1.13606	GLYMA14G09110	2.92296	GLYMA17G21800	-0.452735
GLYMA20G02760	-1.67577	GLYMA13G43260	-1.38082	GLYMA12G06150	-1.01248					GLYMA20G01690	-0.601121	GLYMA20G33320	2.67107	GLYMA12G00300	-1.45799	GLYMA09G04520	-2.89287
GLYMA20G36390	1.46624	GLYMA13G25181	-2.33643	GLYMA09G31970	1.93074					GLYMA04G43470	-0.796747	GLYMA07G31150	2.79701	GLYMA18G03913	2.39204	GLYMA15G12780	-0.685626
GLYMA06G40390	2.54893	GLYMA13G35310	-1.63039	GLYMA03G14960	-0.734771					GLYMA17G12571	7.7116	GLYMA07G34760	-1.39214	GLYMA20G22525	2.55287	GLYMA01G31750	-3.70594
GLYMA01G31921	1.62994	GLYMA20G34820	3.24336	GLYMA08G24070	-0.113035					GLYMA09G28590	-1.19869	GLYMA03G37210	-1.50635	GLYMA17G37120	-2.75633	GLYMA09G41620	-5.58298
GLYMA17G32782	1.83107	GLYMA06G01690	-1.78091	GLYMA13G28400	1.36749					GLYMA14G06080	-0.344779	GLYMA11G03900	1.57386	GLYMA13G01540	2.47119	GLYMA17G08160	-0.361299
GLYMA11G11280	2.27411	GLYMA09G04337	2.27531	GLYMA19G25980	-1.3703					GLYMA04G19450	-1.44695	MSTRG.18765	2.81209	GLYMA10G06620	1.51299	GLYMA06G14430	1.39709
GLYMA18G05160	3.52795	GLYMA19G01580	-1.63935	GLYMA08G12370	-0.373905					GLYMA08G40690	0.905505	GLYMA06G07270	-1.78091	GLYMA01G00930	2.53406	GLYMA16G32740	0.259365
GLYMA09G06980	1.89181	GLYMA13G32660	-1.1488	GLYMA03G30170	0.0734259					GLYMA14G37721	0.854217	GLYMA08G02375	3.08508	GLYMA05G34830	2.84278	GLYMA06G00536	-2.91681
GLYMA16G28340	-1.55216	GLYMA10G00520	-1.14561	GLYMA02G31480	-1.66348					GLYMA06G13100	-0.920895	GLYMA02G08750	2.4489	GLYMA17G08380	-1.54372	GLYMA13G32630	-3.31815
GLYMA07G06943	-1.21759	GLYMA11G18640	-1.486	GLYMA04G42080	-0.710625					GLYMA08G05220	0.203045	GLYMA07G40100	-1.30401	GLYMA06G15000	-1.02034	GLYMA19G09320	-1.42963
GLYMA01G05020	1.88596	GLYMA03G31870	1.514	GLYMA11G29080	-0.721377					GLYMA11G34050	0.620877	GLYMA13G09026	2.50208	GLYMA15G07500	-1.74662	GLYMA11G31151	-4.03654
GLYMA01G42200	1.88206	GLYMA11G21150	-1.58208	GLYMA10G20570	-1.14721					GLYMA13G24590	-2.51165	GLYMA20G00930	3.78199	GLYMA14G09231	2.81476	GLYMA15G40185	3.32912
GLYMA09G30380	1.5568	GLYMA10G35700	2.05485	GLYMA08G21030	0.522916					GLYMA13G36670	-0.90276	GLYMA17G10470	2.28392	GLYMA08G22000	-2.54793	GLYMA09G41160	-1.28936
GLYMA04G02760	-1.32193	GLYMA15G03870	2.23266	GLYMA17G14330	-0.0896854					GLYMA03G42130	1.93363	GLYMA19G29920	3.32005	GLYMA15G37900	-2.24469	GLYMA19G39920	-3.1732
GLYMA12G09240	7.318	GLYMA17G10990	-1.66658	GLYMA10G00570	-1.44007					GLYMA02G13175	0.997671	GLYMA04G41710	3.97801	GLYMA15G24010	-1.79586	GLYMA07G03590	0.031806
GLYMA06G01300	-1.16488	GLYMA05G24590	-2.38082	GLYMA04G42870	-1.36334					GLYMA19G00270	-0.362917	GLYMA14G06910	2.67197	GLYMA07G19441	2.25248	GLYMA11G10015	-2.97018
GLYMA09G42120	-1.23447	GLYMA20G34960	-1.77596	GLYMA04G07230	-0.0587737					GLYMA13G33470	-0.932597	GLYMA18G09980	2.461	GLYMA04G00890	2.61306	GLYMA16G07450	-0.286905
GLYMA19G36550	2.57095	GLYMA08G16030	-1.76611	GLYMA01G07120	-1.95414					GLYMA17G11681	-1.86174	GLYMA10G05920	-1.23447	GLYMA09G26080	-2.12658	GLYMA16G32440	-0.882643
GLYMA12G29471	1.57386	MSTRG.19485	2.59789	GLYMA11G08250	-1.2857					GLYMA17G04360	8.31368	GLYMA06G00740	-2.14561	GLYMA01G38980	2.6332	GLYMA02G03810	-0.240051
GLYMA02G18320	1.26123	GLYMA08G01090	3.18317	GLYMA11G25860	-0.231178					GLYMA19G06960	1.00275	GLYMA20G33560	2.43403	GLYMA18G25820	2.73596	GLYMA20G36650	-0.327136
GLYMA02G13380	-1.3474	GLYMA19G32990	-1.23786	GLYMA13G43410	-0.617307					GLYMA07G02320	-1.33975	GLYMA13G24380	3.24199	GLYMA13G20611	2.78513	GLYMA04G23760	0.223775
GLYMA15G40761	1.74416	GLYMA17G13180	-1.60823	GLYMA06G21160	-3.11368					GLYMA10G30940	-1.29626	GLYMA10G39240	2.7301	GLYMA10G40130	2.37934	GLYMA18G50280	-2.94101
GLYMA02G01650	-1.28279	GLYMA05G34830	2.50309	GLYMA13G42440	0.560554					GLYMA11G32301	-0.874699	GLYMA08G20980	1.21909	GLYMA15G11170	1.93998	GLYMA14G00870	-2.17533
GLYMA16G02690	2.30393	GLYMA05G03730	-1.72261	GLYMA15G40250	-1.31959					GLYMA01G03964	0.382333	GLYMA03G30200	1.98404	GLYMA06G16500	-2.01159	GLYMA16G17680	-2.03618
GLYMA18G08210	-1.09542	GLYMA19G44990	-1.78588	GLYMA14G01540	-0.33138					GLYMA09G02930	0.77596	GLYMA20G33910	1.29514	GLYMA17G11670	1.7137	GLYMA18G48910	-4.06005
GLYMA11G08131	-1.08009	GLYMA01G40810	-1.12029	GLYMA19G42930	-0.988556					GLYMA09G01330	0.51878	GLYMA15G16570	2.49108	GLYMA01G38880	2.03844	GLYMA09G05910	-2.5822
GLYMA02G03890	2.65695	GLYMA01G36890	-1.49818	GLYMA20G33990	-1.64229					GLYMA10G39210	1.96354	GLYMA09G04161	-1.8365	GLYMA05G21220	1.77357	GLYMA04G05890	-0.441461
GLYMA02G09330	1.04824	GLYMA11G11280	2.58352	GLYMA05G27720	1.55591					GLYMA13G32380	-1.01195	GLYMA11G00260	-1.28983	GLYMA04G37750	2.7379	GLYMA16G34450	0.164972
GLYMA04G06160	1.0827	GLYMA04G02610	-2.00578	GLYMA11G04301	0.319861					GLYMA11G11080	-1.86117	GLYMA13G11750	1.19093	GLYMA10G24656	1.25641	GLYMA07G35080	-0.191794
GLYMA17G10100	1.21909	GLYMA03G40720	2.57265	GLYMA08G45140	1.8848					GLYMA17G17540	1.64171	GLYMA18G46580	-2.44222	GLYMA19G29520	-1.12973	GLYMA13G17260	0.455993
GLYMA10G41960	3.07502	GLYMA08G43790	-2.24469	GLYMA11G31500	-0.823396					GLYMA18G12210	-1.02141	GLYMA08G15560	1.42814	MSTRG.19943	2.86037	GLYMA15G07250	-0.102896
GLYMA02G45160	-1.15843	GLYMA01G38750	-1.53116	GLYMA03G41240	0.479635					GLYMA15G12110	0.0896487	GLYMA02G26160	-2.60823	GLYMA02G37680	1.19219	GLYMA14G38430	2.27151
GLYMA02G37020	1.29924	GLYMA02G01420	2.02822	GLYMA06G13340	-2.87237					GLYMA19G29590	3.0167	GLYMA20G16851	2.50995	GLYMA06G18620	2.86513	GLYMA08G00480	-1.8351
GLYMA02G39790	1.42116	GLYMA07G05490	-1.73216	GLYMA11G02610	-0.746457					GLYMA18G32910	0.718729	GLYMA16G33340	-1.76611	GLYMA06G48000	2.71743	GLYMA17G35710	1.08504
GLYMA18G04090	1.78283	GLYMA01G45440	-2.4112	GLYMA07G01780	-0.312999					GLYMA20G03900	1.27308	GLYMA20G30420	2.5541	GLYMA12G03460	2.848	GLYMA09G01800	-0.843171
GLYMA08G00640	-1.16165	GLYMA14G05100	-1.61706	GLYMA12G06820	-2.20785					GLYMA09G07610	1.29418	GLYMA04G03770	-2.38082	GLYMA09G00550	2.43669	GLYMA01G06640	-0.489436
GLYMA02G45420	2.01293	GLYMA16G32900	-1.23447	GLYMA12G02920	0.00116523					GLYMA11G05960	0.114742	GLYMA08G00780	1.71194	GLYMA01G19420	1.69733	GLYMA15G39730	-0.140403
GLYMA02G47330	-1.47794	GLYMA05G34420	-1.23447	GLYMA18G01410	1.42418					GLYMA11G11090	-2.93925	GLYMA10G34231	2.46493	GLYMA08G17555	2.43616	GLYMA03G00840	-0.343782
GLYMA14G04580	3.92799	GLYMA08G38840	-1.48197	GLYMA09G01080	-2.39391					GLYMA20G35370	-0.391702	GLYMA19G33880	2.00684	GLYMA18G49000	1.168	GLYMA15G08600	1.22162
GLYMA17G10170	1.13225	GLYMA06G00490	1.13881	GLYMA17G10050	1.8666					GLYMA08G05130	0.640208	GLYMA09G10020	2.39999	GLYMA17G17330	1.6457	GLYMA07G34010	-1.28728
GLYMA18G50840	1.58976	GLYMA09G09430	3.67073	GLYMA03G00490	-1.5302					GLYMA10G19260	-0.605092	GLYMA10G30370	-1.31473	GLYMA06G05320	2.40953	GLYMA19G44451	-1.68395
GLYMA04G00920	-2.74662	GLYMA06G02040	-1.51046	GLYMA01G01370	-0.660719					GLYMA04G33033	-1.72299	GLYMA17G07250	2.55606	GLYMA04G36040	-2.662	GLYMA04G10610	-2.54781
GLYMA19G42510	1.47197	GLYMA02G33070	-1.38458	GLYMA18G02480	-1.22024					GLYMA07G05381	-0.426307	GLYMA05G32070	2.82293	GLYMA13G15140	1.26963	GLYMA17G01330	1.15768
GLYMA01G12740	1.69109	GLYMA03G42240	-1.96578	GLYMA04G11550	-1.61669					GLYMA07G40100	5.57891	GLYMA09G08440	-1.41504	GLYMA19G31910	2.7583	GLYMA02G11530	-1.87779
GLYMA09G37300	-1.31115	GLYMA11G21633	2.87558	GLYMA14G33490	9.17293					GLYMA15G41610	-1.26303	GLYMA14G18500	-1.47393	GLYMA14G25450	2.67378	GLYMA13G06230	-2.9397
GLYMA01G02251	1.37907	GLYMA12G05010	-1.94898	GLYMA04G00270	-1.49995					GLYMA13G38040	-0.902495	GLYMA15G41130	-1.41504	GLYMA16G05760	2.64731	GLYMA20G27190	1.70208
GLYMA20G32730	1.8512	GLYMA14G06981	2.97233	GLYMA07G01740	4.62801					GLYMA02G10561	0.0842949	GLYMA06G14090	3.53294	GLYMA11G07620	2.24397	GLYMA12G02850	0.303809
GLYMA10G40550	2.22805	GLYMA02G42240	2.60952	GLYMA06G10160	-0.392484					GLYMA11G04210	1.1408	GLYMA0892S50	-1.25843	GLYMA13G27840	1.77231	GLYMA14G35720	-2.0946
GLYMA10G36360	1.04404	GLYMA18G03440	-1.41504	GLYMA01G36638	-0.158488					GLYMA15G07050	-0.586309	GLYMA08G22300	-1.1976	MSTRG.38628	1.918	GLYMA13G11090	-0.628891
GLYMA09G03100	1.94486	GLYMA20G01745	1.78409	GLYMA13G33950	-0.791855					GLYMA03G39791	-0.583991	GLYMA19G39930	2.01006	GLYMA07G02240	-1.36216	GLYMA13G40180	-1.15626
GLYMA11G05700	-1.28279	GLYMA12G29110	-1.92139	GLYMA15G03910	-4.49668					GLYMA19G43470	0.239866	GLYMA13G25880	2.50208	GLYMA02G06410	-2.27928	GLYMA15G11120	1.02787
GLYMA12G03990	-2.44222	GLYMA17G04110	2.52206	GLYMA11G19800	-1.05073					GLYMA05G36710	-0.586275	GLYMA13G40310	2.46388	GLYMA12G16803	-2.78588	GLYMA02G43440	-0.0186929
GLYMA12G08440	1.56706	GLYMA09G35831	2.35614	GLYMA10G04630	-1.09873					GLYMA09G35760	0.158401	GLYMA08G46055	1.62106	GLYMA17G33100	-1.45008	GLYMA14G26700	-2.97235
GLYMA04G04050	1.56413	GLYMA06G18640	-1.35845	GLYMA02G16210	-0.734718					GLYMA18G05110	-1.31504	GLYMA18G43900	2.7	GLYMA04G07280	2.27441	GLYMA20G29011	1.70705
GLYMA11G04210	4.293	GLYMA12G29090	-1.71312	GLYMA12G32200	0.41868					GLYMA13G11840	-0.483101	GLYMA06G02738	2.124	GLYMA13G32190	1.46467	GLYMA02G45640	2.85903
GLYMA08G02840	1.36681	GLYMA13G27820	3.03791	GLYMA06G03140	-2.20332					GLYMA17G06350	3.68835	GLYMA11G07220	2.72203	GLYMA06G42990	-1.31473	GLYMA15G14000	-0.406638
GLYMA14G35790	1.90612	GLYMA07G15070	2.22805	GLYMA10G40620	-0.631734					GLYMA10G43250	-0.586999	GLYMA13G36070	-1.03209	GLYMA07G37200	2.40463	GLYMA06G15910	-1.95567
GLYMA15G09980	3.36107	GLYMA19G44150	2.57143	GLYMA06G45031	-1.1165					GLYMA19G40150	-0.134131	GLYMA14G39300	2.68796	GLYMA06G05890	-1.07097	GLYMA04G32920	-1.84174
GLYMA18G49390	-1.16812	GLYMA15G02690	2.29954	GLYMA06G12420	-0.908515					GLYMA16G10880	-0.964164	GLYMA11G08160	1.98185	GLYMA09G39160	2.58616	GLYMA09G03080	-0.285561
GLYMA15G11470	-1.35845	GLYMA16G26340	-1.09234	GLYMA14G02705	-1.42436					GLYMA11G34230	-1.70797	GLYMA16G23380	2.7229	GLYMA07G17101	-1.35107	GLYMA08G24610	0.445163
GLYMA04G42800	1.61777	GLYMA11G00710	3.0063	GLYMA08G15220	0.982732					GLYMA05G05620	1.57055	GLYMA16G23900	2.48388	GLYMA08G10350	1.76341	GLYMA07G10070	-1.5901
GLYMA06G08250	1.35389	GLYMA02G06830	-1.40736	GLYMA19G42240	2.55747					GLYMA12G25240	-3.6095	GLYMA01G36080	1.91188	GLYMA14G03770	2.44731	GLYMA03G38960	0.15324
GLYMA19G27773	-1.54793	GLYMA12G16990	-2.44222	GLYMA02G40130	-1.89464					GLYMA14G36930	-0.326097	GLYMA19G40400	-1.0145	GLYMA13G39440	-1.78588	GLYMA09G32430	-1.17748
GLYMA03G14980	1.02503	GLYMA09G38440	-1.31833	GLYMA06G19960	-1.33883					GLYMA02G08610	-0.38974	GLYMA13G20630	2.39808	GLYMA04G10860	2.75852	GLYMA14G05850	1.02189
GLYMA18G26600	-1.14242	GLYMA02G00440	-1.46993	GLYMA06G03500	-0.492218					GLYMA04G39400	-0.415037	GLYMA20G16100	1.6951	GLYMA15G01820	1.38294	GLYMA15G07260	-1.77079
GLYMA06G08421	-1.152	GLYMA04G40960	1.79618	GLYMA20G38020	0.904254					GLYMA11G35950	0.529148	GLYMA11G08190	1.87696	GLYMA11G33030	2.82599	GLYMA08G11110	-1.73935
GLYMA12G09830	3.22203	GLYMA11G08000	1.44361	GLYMA13G12076	2.58146					GLYMA02G06050	-5.21149	GLYMA12G31990	2.32193	GLYMA06G03500	-1.60384	GLYMA10G42440	0.994893
GLYMA06G12950	2.16607	GLYMA15G00950	-1.49411	GLYMA07G08150	-0.548021					GLYMA07G35690	-1.27318	GLYMA03G37370	1.95084	GLYMA04G37790	1.59789	GLYMA14G04291	-0.697845
GLYMA06G16440	4.95098	GLYMA16G25620	-1.47794	GLYMA17G06150	0.69402					GLYMA02G36330	-0.584963	GLYMA11G32041	-1.79086	GLYMA01G06640	2.58352	GLYMA13G17930	-4.03814
GLYMA05G03560	5.63799	GLYMA19G37500	-2.12658	GLYMA02G36370	-1.98867					GLYMA13G09290	3.61662	GLYMA19G30531	2.31296	GLYMA08G22200	2.48259	GLYMA14G40230	1.11831
GLYMA11G06010	1.48594	GLYMA09G35160	1.62293	GLYMA07G03260	-0.566106					GLYMA18G05170	1.31951	GLYMA13G44620	-1.39214	GLYMA18G48490	2.61706	GLYMA06G03760	-0.53707
GLYMA17G35430	2.35586	GLYMA08G04770	-1.70369	GLYMA03G39100	-0.148896					GLYMA06G43880	-2.38807	GLYMA06G09120	1.99603	GLYMA02G00780	2.15769	GLYMA15G07110	-1.49467
GLYMA16G29670	3.21894	GLYMA11G19860	1.65718	GLYMA15G36790	-0.705693					GLYMA20G30940	-2.69349	GLYMA10G01850	2.2561	GLYMA05G00510	1.76043	GLYMA20G27800	-0.626144
GLYMA19G37108	1.66312	GLYMA07G40350	-1.17137	GLYMA07G16680	0.28982					GLYMA15G01330	1.99583	GLYMA09G01790	-1.4344	GLYMA19G27690	1.25641	GLYMA03G01050	-0.450661
GLYMA04G10870	3.63796	GLYMA03G38490	2.39944	GLYMA08G23400	0.0829085					GLYMA10G06210	0.24032	GLYMA09G08330	7.861	GLYMA01G25890	-2.29336	GLYMA10G15125	-2.20645
GLYMA04G38560	3.61294	GLYMA11G03850	1.40871	GLYMA12G05010	-0.918791					GLYMA06G21120	-0.146625	GLYMA15G42290	-1.61264	GLYMA16G25170	1.49365	GLYMA01G34380	-0.826911
GLYMA01G24945	1.47405	GLYMA10G38950	-1.57347	GLYMA14G07280	-2.59578					GLYMA09G19750	-0.475926	GLYMA18G01290	2.67491	GLYMA17G07660	2.78701	GLYMA01G06550	-2.10415
GLYMA15G07720	3.80498	GLYMA06G01850	-1.94898	GLYMA06G46940	-1.47519					GLYMA12G30960	-2.20796	GLYMA20G34660	2.62012	GLYMA11G27120	-1.75147	GLYMA01G43910	-1.08727
GLYMA08G02580	3.71699	GLYMA05G35940	2.21412	GLYMA02G16620	-1.37106					GLYMA13G12090	-0.460621	GLYMA07G30580	2.15186	GLYMA04G33410	-1.43831	GLYMA13G09768	-2.15815
GLYMA04G08020	2.09288	GLYMA20G35530	-1.7084	GLYMA20G29630	0.159199					GLYMA01G39530	-0.400056	GLYMA01G01120	2.5741	GLYMA02G41280	-2.31473	GLYMA16G26630	0.406978
GLYMA01G01780	1.39397	GLYMA03G39570	-1.28279	GLYMA09G41180	-0.485784					GLYMA19G44960	-1.89068	GLYMA12G02690	1.86987	GLYMA02G06070	-2.58208	GLYMA08G48190	0.575165
GLYMA05G29280	1.2969	GLYMA09G08260	-1.39593	GLYMA07G02610	0.553429					GLYMA12G05760	0.125749	GLYMA20G01170	3.98103	GLYMA15G05820	2.42143	GLYMA12G33450	-2.0923
GLYMA12G09010	1.28096	GLYMA03G29440	2.04439	GLYMA15G09500	-2.66613					GLYMA10G42140	1.66297	GLYMA16G23120	1.85997	GLYMA11G00240	-1.63039	GLYMA14G35380	-1.57432
MSTRG.6627	-1.54793	GLYMA13G28180	-1.50635	GLYMA13G28740	-0.0450879					GLYMA05G37480	0.208179	GLYMA01G03956	-1.21759	GLYMA02G31971	-1.70369	GLYMA03G38550	-0.777937
GLYMA02G17351	-1.25498	GLYMA07G02260	-1.152	GLYMA13G28170	-0.578536					GLYMA11G36134	0.875706	GLYMA10G32450	2.43696	GLYMA13G38040	2.56438	GLYMA05G34760	-3.19335
GLYMA04G09770	2.54794	GLYMA15G08680	-1.23786	GLYMA13G28180	-0.0198336					GLYMA07G10161	2.38618	GLYMA20G05700	2.51501	GLYMA04G37530	1.96384	GLYMA11G31660	0.192749
GLYMA08G17950	1.4782	GLYMA10G28080	1.21039	GLYMA04G42690	-0.615102					GLYMA04G07870	-2.94647	GLYMA18G10410	-1.37333	GLYMA14G34170	1.8532	GLYMA19G39870	-1.15519
GLYMA17G19800	3.697	GLYMA07G06660	-1.73216	GLYMA02G01860	-1.11176					GLYMA04G38450	-0.466633	GLYMA14G09000	1.98586	GLYMA17G26590	-1.2723	GLYMA20G27596	-2.20051
GLYMA13G33290	3.11303	GLYMA19G37100	-2.33643	GLYMA04G35030	-0.729173					GLYMA03G41230	0.379482	GLYMA12G08660	-1.30401	GLYMA10G33100	1.63738	GLYMA07G07250	0.1639
GLYMA09G35950	1.5612	GLYMA20G38720	-1.23447	GLYMA04G42480	0.104047					GLYMA18G32712	1.0187	GLYMA13G06780	-1.51046	GLYMA03G38410	-1.63039	GLYMA08G01180	0.766377
GLYMA15G42774	1.61918	GLYMA04G16865	2.04579	GLYMA17G06940	-1.22525					GLYMA01G03360	-0.504291	GLYMA02G05480	2.5541	GLYMA07G03590	1.80323	GLYMA03G29710	-0.205189
GLYMA08G18520	2.03598	GLYMA04G39370	-1.4344	GLYMA18G08000	-0.607525					GLYMA20G35310	1.29797	GLYMA05G35940	4.11303	GLYMA13G38240	-2.37333	GLYMA03G29950	-4.55001
GLYMA10G28450	1.27679	GLYMA10G03200	-1.73697	GLYMA15G06314	-0.856982					GLYMA17G01740	-2.27667	GLYMA07G31970	1.14012	GLYMA20G28353	2.3749	GLYMA19G32200	0.88789
GLYMA20G24860	2.27888	GLYMA10G13190	-1.17788	GLYMA06G45043	-3.25969					GLYMA19G30640	1.76435	GLYMA14G00780	2.34596	GLYMA15G40070	-2.2109	GLYMA17G13470	-0.293138
GLYMA16G23750	2.21008	GLYMA06G15890	-1.80591	GLYMA15G23240	-1.44945					GLYMA14G36380	1.2566	GLYMA13G29630	-1.24469	GLYMA13G32380	-1.2863	GLYMA11G35990	0.523801
GLYMA08G11000	1.13685	GLYMA19G23720	2.22342	GLYMA05G16286	2.5185					GLYMA10G43450	0.334419	GLYMA19G03510	2.70708	GLYMA10G08640	-1.08314	GLYMA01G02251	-1.40446
GLYMA09G29840	1.06281	GLYMA04G40391	1.25217	GLYMA13G17770	0.427851					GLYMA17G29740	-0.467012	MSTRG.20907	-2.16488	GLYMA15G41980	2.30539	GLYMA14G11151	-1.7346
GLYMA08G45400	1.71194	GLYMA10G01960	-1.69432	GLYMA20G26646	-0.559018					GLYMA11G19550	-1.85049	GLYMA10G32330	-1.1976	GLYMA02G01900	2.03351	GLYMA17G13780	-0.13058
GLYMA09G10112	2.53207	GLYMA08G20510	-1.70369	GLYMA11G14210	-1.85726					GLYMA01G03090	-1.44587	GLYMA02G11750	-1.58208	GLYMA19G01210	1.81147	GLYMA16G26900	-0.225115
GLYMA18G48170	1.08474	GLYMA11G19160	3.2854	GLYMA08G42840	4.19064					GLYMA05G07680	-2.35256	GLYMA06G02980	1.85718	GLYMA08G40831	-2.01159	GLYMA07G10695	-1.11589
GLYMA17G05240	4.804	GLYMA17G04210	-1.51457	GLYMA19G31220	-0.764541					GLYMA09G37430	-1.85623	GLYMA18G00850	-1.17462	GLYMA11G35410	-1.17788	GLYMA13G36240	0.380719
GLYMA02G11610	2.61495	GLYMA04G42720	-1.12029	GLYMA15G04680	-0.634444					GLYMA15G34720	-0.0492822	GLYMA11G27050	2.49211	GLYMA04G06660	2.07519	GLYMA19G29810	0.41039
GLYMA12G07770	2	GLYMA02G41700	-1.30401	GLYMA17G14910	-3.96123					GLYMA06G17520	1.11986	GLYMA09G10196	1.28688	MSTRG.21018	1.73466	GLYMA17G04770	-0.593564
GLYMA20G22930	-1.04394	GLYMA16G00980	-2.16488	GLYMA03G37490	-0.101283					GLYMA10G00210	-0.298636	GLYMA17G29925	3.776	GLYMA03G15830	2.58496	GLYMA12G32230	2.58496
GLYMA07G21110	2.21195	GLYMA07G04810	3.26048	GLYMA09G02170	-1.99665					GLYMA03G30570	0.099316	GLYMA15G02750	1.68616	GLYMA07G15850	2	GLYMA12G35431	0.933956
GLYMA15G12240	2.12796	GLYMA15G17345	-1.76121	GLYMA12G29090	-0.182208					GLYMA02G45150	2.37164	GLYMA12G10580	1.46884	GLYMA18G08290	-2.73697	GLYMA02G06050	-3.53328
GLYMA18G30080	-1.1016	GLYMA08G22000	-3.35107	GLYMA14G25450	2.16808					GLYMA20G23580	-0.372497	GLYMA14G38871	2.54597	GLYMA10G40950	-1.18115	GLYMA05G21820	0.515689
GLYMA07G08410	1.40218	GLYMA20G05520	-1.47794	GLYMA09G00230	-0.199418					GLYMA04G07570	0.383806	GLYMA08G21390	3.08304	GLYMA12G31770	-1.08314	GLYMA18G45920	-3.98457
GLYMA08G11260	1.53107	GLYMA08G07460	3.51665	GLYMA09G17040	-0.485427					GLYMA05G36990	-1.06268	GLYMA17G11961	2.71501	GLYMA02G03593	2.71216	GLYMA05G07470	-1.01141
GLYMA16G08420	2.04194	GLYMA11G07160	-1.59074	GLYMA09G34410	-0.80519					GLYMA03G03670	3.76451	GLYMA19G42520	2.7761	GLYMA09G07560	1.54498	GLYMA17G14140	-1.32891
GLYMA08G28540	-1.43051	GLYMA12G36161	-1.59946	GLYMA05G02710	-2.56779					GLYMA05G21220	0.0734428	GLYMA06G43711	2.73401	GLYMA18G52860	1.36121	GLYMA04G04460	0.443005
GLYMA03G27560	2.87794	GLYMA11G05960	-1.92687	GLYMA18G01416	-0.136893					GLYMA13G42580	-1.00499	GLYMA10G25630	1.06281	GLYMA03G03850	1.98003	GLYMA06G13400	-1.33271
GLYMA03G35980	4.32898	GLYMA12G06350	-1.57777	GLYMA07G37380	-1.69065					GLYMA02G37870	-0.115732	GLYMA12G06460	2.11803	GLYMA15G26790	-1.74662	GLYMA06G07730	0.187075
GLYMA19G35770	4.371	GLYMA05G31070	-2.06492	GLYMA14G39060	0.45648					GLYMA18G47810	0.170076	GLYMA02G47920	2.06212	GLYMA09G01470	2.76362	GLYMA02G42470	-1.08017
GLYMA05G24660	-1.1016	GLYMA04G36870	-1.27579	GLYMA03G03670	3.10356					GLYMA13G12181	3.15284	GLYMA19G42360	2.24489	GLYMA12G31980	-1.21424	GLYMA05G24770	-1.77114
GLYMA10G02710	3.09694	GLYMA18G05620	-1.37707	GLYMA01G44491	-1.32715					GLYMA03G37870	1.55038	GLYMA03G35070	2.20914	GLYMA06G43241	2.35952	GLYMA10G38730	0.568512
GLYMA13G07620	2.28096	GLYMA13G04050	1.31208	GLYMA06G08030	-1.89308					GLYMA13G29591	0.246858	GLYMA09G07100	-1.89432	GLYMA16G29910	2.60003	GLYMA11G31120	-3.74813
GLYMA02G29045	1.59694	GLYMA13G24360	-1.21424	GLYMA14G01480	-1.58703					GLYMA13G32600	-0.641511	GLYMA18G13040	2.44811	GLYMA06G06940	2.76341	GLYMA09G05490	-2.15212
GLYMA08G08810	1.926	GLYMA15G40510	2.80859	GLYMA09G08030	1.1973					GLYMA11G26470	0.369453	GLYMA04G07530	1.1117	GLYMA15G36035	2.02786	GLYMA08G15150	0.460219
GLYMA05G27450	-1.486	GLYMA05G02910	1.93734	GLYMA06G12870	-1.38426					GLYMA18G07850	-0.999168	GLYMA18G09850	2.59694	GLYMA11G19800	-1.3474	GLYMA17G30791	0.214924
MSTRG.5711	-1.52699	GLYMA12G01650	-1.68966	GLYMA11G09150	-0.183035					GLYMA07G09180	1.10893	GLYMA10G03021	-1.71312	GLYMA02G08740	-1.23786	GLYMA15G02090	0.919506
GLYMA06G19600	2.38405	GLYMA11G13650	-1.68038	GLYMA15G42210	-2.02684					GLYMA08G20060	0.527847	GLYMA19G45120	1.03281	GLYMA13G31840	2.06212	GLYMA13G38310	1.15412
GLYMA05G05130	2.52206	GLYMA03G26740	-1.38458	GLYMA11G06400	-1.70002					GLYMA08G38950	-0.14266	GLYMA06G21920	2.19409	GLYMA04G16865	2.44122	GLYMA04G03980	-2.10114
GLYMA13G24340	-1.07097	GLYMA17G07070	1.72727	GLYMA02G12570	-0.0307455					GLYMA08G25610	-1.07448	GLYMA20G34060	2.12796	GLYMA14G13333	-2.50635	GLYMA06G18470	-0.55972
GLYMA11G15420	1.89181	GLYMA15G05680	1.66175	GLYMA15G10840	-1.2026					GLYMA04G00490	-1.15863	GLYMA01G25782	2.61706	GLYMA08G17490	2.19912	GLYMA11G35600	-0.7079
GLYMA07G31071	1.60786	GLYMA08G23640	-1.24469	GLYMA19G44850	-2.44793					GLYMA11G05931	0.106068	GLYMA15G01960	1.49978	GLYMA06G12960	2.10735	GLYMA14G07660	-2.00883
GLYMA02G41300	4.22997	GLYMA11G01670	-1.47393	GLYMA17G24193	0.157119					GLYMA13G41980	-0.652246	GLYMA07G18957	2.18998	GLYMA02G01870	-1.43051	GLYMA09G39690	-3.25634
GLYMA14G08000	1.488	GLYMA11G34650	2.25761	GLYMA13G11270	-3.26129					GLYMA05G01060	-0.492842	GLYMA11G11280	2.45996	GLYMA07G01601	-1.22095	GLYMA06G05320	-0.361144
GLYMA13G41340	1.50995	GLYMA15G09741	1.68885	GLYMA08G07816	-1.52102					GLYMA13G05441	-0.507745	GLYMA02G38152	-1.94898	GLYMA09G23181	-1.63935	GLYMA13G21970	0.389026
GLYMA08G11610	1.54992	GLYMA05G25600	-1.63487	GLYMA09G32760	-1.44929					GLYMA04G06320	-0.00461059	GLYMA18G05160	3.24793	GLYMA05G13890	2.48903	GLYMA08G17280	0.387444
GLYMA18G16761	-1.42275	GLYMA17G03350	2.49544	GLYMA11G14081	0.894991					GLYMA13G12004	-4.57644	GLYMA17G18180	-1.486	GLYMA01G00560	1.30801	GLYMA13G34420	0.697656
GLYMA13G40501	1.48285	GLYMA16G33520	-1.28279	GLYMA02G46820	4.3821					GLYMA10G31370	0.739723	GLYMA03G39130	2.18206	GLYMA02G05640	-2.04692	GLYMA02G13910	-2.02854
GLYMA02G42251	4.62702	GLYMA12G31770	-1.50635	GLYMA07G38820	-0.381313					GLYMA14G12003	-0.189516	GLYMA06G05960	2.01185	GLYMA07G31690	2.76765	GLYMA06G44600	-3.6028
GLYMA13G07900	1.21599	GLYMA10G11550	-1.67116	GLYMA01G02180	-2.21658					GLYMA10G42210	2.44138	GLYMA15G15730	-2.4344	GLYMA19G39920	-2.2109	GLYMA05G37690	-1.3786
GLYMA16G02960	1.34483	GLYMA05G09440	1.95531	GLYMA07G39540	-2.66803					GLYMA04G06240	0.618834	GLYMA03G37770	3.01596	GLYMA19G44150	2.04614	GLYMA01G43010	-2.35876
GLYMA01G39000	2.56803	GLYMA12G35050	-1.16812	GLYMA11G26491	-1.2379					GLYMA09G24530	-2.46304	GLYMA12G04670	-1.09542	GLYMA08G06060	2.58256	GLYMA07G36160	-2.30444
GLYMA07G39650	3.19598	GLYMA18G40060	1.33971	GLYMA13G36560	-1.74682					GLYMA13G11905	-3.33527	GLYMA15G43170	2.80591	GLYMA10G04523	2.6241	GLYMA09G26600	-1.77372
GLYMA17G11340	2.58207	GLYMA07G15440	-1.17137	GLYMA12G00730	-0.521616					GLYMA19G38880	1.6901	GLYMA07G06943	-2.7084	GLYMA19G29810	2.31208	GLYMA10G02710	-1.60491
GLYMA13G07490	2.18713	GLYMA10G38590	-1.03801	GLYMA06G06430	-0.0165553					GLYMA18G51320	1.76348	GLYMA14G39190	-1.1016			GLYMA02G06410	-0.490986
MSTRG.39214	1.52907	GLYMA15G06670	-1.36216	GLYMA12G36300	-0.68687					GLYMA03G03560	0.0669372	GLYMA02G00510	1.02503			GLYMA10G32250	-1.14197
GLYMA20G35630	1.23511	GLYMA05G36110	2.05033	GLYMA10G40970	-0.428252					GLYMA13G36220	0.282295	GLYMA06G00275	2.85599			GLYMA06G06990	-0.242696
GLYMA16G02350	-1.86775	GLYMA13G34650	-1.38458	GLYMA15G04280	-3.06424					GLYMA10G39740	-1.22165	GLYMA06G15350	2.51803			GLYMA18G18980	0.337159
GLYMA17G14400	2.91399	GLYMA08G21900	-1.34373	GLYMA06G41520	0.622633					GLYMA02G25300	-1.83983	GLYMA09G26070	2.57192			GLYMA19G43340	0.435697
GLYMA01G32070	1.46884	GLYMA07G02240	-1.43051	GLYMA11G26240	0.399767					GLYMA12G12870	4.55868	GLYMA12G09240	3.461			GLYMA10G29130	-2.64743
GLYMA18G09720	1.36289	GLYMA04G09410	-2.9885	GLYMA02G02080	0.990477					GLYMA12G35670	-0.10158	GLYMA12G07755	1.83592			GLYMA17G37900	-0.274837
GLYMA05G08356	-1.37333	GLYMA02G00330	-1.51046	GLYMA08G40541	0.299627					GLYMA02G40110	-0.2367	GLYMA04G01440	1.27501			GLYMA06G46420	-2.60388
GLYMA10G07090	1.21475	GLYMA01G39600	1.58352	GLYMA06G02630	-1.58043					GLYMA18G04410	0.341579	GLYMA07G38050	1.65398			GLYMA13G30660	-1.94753
GLYMA13G09807	1.18078	GLYMA04G01770	-1.77103	GLYMA02G08940	0.168913					GLYMA08G39241	0.96784	GLYMA01G39850	-1.66658			GLYMA15G11910	-3.89035
GLYMA05G20710	1.0861	GLYMA05G05620	1.63087	GLYMA03G39300	-0.592347					GLYMA15G39510	0.655619	GLYMA18G44540	2.32596			GLYMA11G13870	-0.707517
GLYMA12G34210	1.93017	GLYMA04G02340	1.8679	GLYMA04G37330	-1.12214					GLYMA15G41110	1.59313	GLYMA01G40100	2.26093			GLYMA01G28440	-1.23421
GLYMA15G01020	-1.02034	GLYMA13G01080	-2.2863	GLYMA12G04220	-0.110443					GLYMA13G25890	1.02042	GLYMA12G29471	2.49288			GLYMA13G09794	-3.59886
GLYMA14G04731	2.42196	GLYMA18G39690	1.25036	GLYMA14G08801	-2.78147					GLYMA13G42070	-1.30304	GLYMA02G01650	-1.95456			GLYMA13G32250	-5.10852
GLYMA01G35660	2.86096	GLYMA20G23130	2.06901	GLYMA01G25890	-3.01665					GLYMA18G13780	1.01123	GLYMA12G03700	1.31499			GLYMA10G35700	-2.74752
GLYMA14G14390	1.88284	GLYMA05G30460	-1.79586	GLYMA05G08590	-0.459227					GLYMA01G43030	-0.146186	GLYMA13G06690	1.62994			GLYMA20G37110	-1.65068
GLYMA15G10480	3.93404	GLYMA07G14730	2.07245	GLYMA10G32250	-1.00463					GLYMA03G42160	0.507975	GLYMA11G33040	2.47508			GLYMA05G28530	-3.2119
GLYMA06G18950	-1.36216	GLYMA10G43610	2.49621	GLYMA03G22780	-1.30257					GLYMA08G09290	0.0912003	GLYMA04G42130	-1.52284			GLYMA15G01420	-0.895602
GLYMA09G37030	-1.30757	GLYMA19G40620	-1.58208	GLYMA06G05030	-1.40502					GLYMA07G36340	0.236415	GLYMA08G10250	2.10501			GLYMA09G41360	0.323596
GLYMA03G05300	2.48594	GLYMA10G30880	1.65031	GLYMA17G01740	-3.55396					GLYMA19G01850	-0.814133	GLYMA10G24391	2.15607			GLYMA15G18560	-3.38441
GLYMA02G35230	2.72006	GLYMA10G29140	1.36737	GLYMA09G42020	-2.1151					GLYMA10G27610	-2.05197	GLYMA18G29510	3.07502			GLYMA20G22120	-0.349838
GLYMA02G01020	2.07313	GLYMA20G26500	-1.36959	GLYMA04G16980	-1.99102					GLYMA11G37780	-0.467464	GLYMA01G20710	-1.8365			GLYMA16G26050	-2.75384
GLYMA05G27050	3.60905	GLYMA06G07560	-2.93236	GLYMA08G41890	-1.19384					GLYMA11G13130	3.14111	GLYMA14G33161	2.04089			GLYMA01G39370	0.794696
GLYMA06G00950	-1.72261	GLYMA09G38340	-1.63487	GLYMA18G46286	-0.876989					GLYMA07G02220	-0.488866	GLYMA05G01420	2.53506			GLYMA20G34260	-1.61195
GLYMA15G24610	1.67897	GLYMA15G15330	-1.31833	GLYMA16G10880	-2.25255					GLYMA16G32571	-2.31628	GLYMA20G01690	-1.20756			GLYMA04G00900	4.65294
GLYMA15G40801	-1.5187	GLYMA01G01370	-1.9105	GLYMA0776S50	0.530926					GLYMA19G29080	2.13482	GLYMA03G31580	-1.27928			GLYMA13G39450	-3.12507
GLYMA04G42760	1.88401	GLYMA06G12900	2.68661	GLYMA11G03430	-1.27942					GLYMA08G41630	-0.795837	GLYMA11G01710	-1.03505			GLYMA13G39860	-1.93655
GLYMA07G08710	-1.1016	GLYMA06G05810	-1.38836	GLYMA04G33033	-2.30015					GLYMA16G27730	-0.212563	GLYMA03G37010	2.43403			GLYMA06G10440	0.959116
GLYMA01G42130	2.16511	GLYMA06G13900	1.4782	GLYMA14G38940	0.488297					GLYMA14G33790	0.852116	GLYMA06G09550	-1.68966			GLYMA18G02490	0.673951
GLYMA12G10370	3.35106	GLYMA06G13640	-1.21424	GLYMA10G05560	0.750753					GLYMA04G12860	0.188445	GLYMA03G27910	2.2969			GLYMA13G05810	0.69584
GLYMA13G18820	1.47612	GLYMA10G02610	-2.87832	GLYMA02G00400	-0.563676					GLYMA05G24590	-0.664005	GLYMA02G37020	1.32596			GLYMA07G31530	1.17102
GLYMA13G30770	3.26694	GLYMA04G42380	-1.36216	GLYMA04G05280	0.329337					GLYMA01G39890	-1.37715	GLYMA01G37130	2.74996			GLYMA03G03920	-0.0711288
GLYMA20G28890	1.42492	GLYMA11G06510	-1.61706	GLYMA15G01330	1.10369					GLYMA12G01580	-2.78718	GLYMA19G18350	2.47301			GLYMA08G11620	-2.80928
GLYMA09G35620	-2.84684	GLYMA07G32850	-1.03209	GLYMA08G12450	3.40682					GLYMA14G37280	1.41645	GLYMA12G20840	-1.33643			GLYMA10G41960	-3.19265
GLYMA12G31200	2.19314	GLYMA13G04640	-1.32193	GLYMA08G15010	-0.930594					GLYMA06G01380	-2.23587	GLYMA08G00640	-2.22432			GLYMA18G50691	-1.73527
GLYMA15G02710	1.22897	GLYMA09G34640	-1.74662	GLYMA10G29660	-1.88022					GLYMA02G08940	0.977969	GLYMA06G23630	2.17792			GLYMA17G32100	0.377376
MSTRG.30744	1.98295	MSTRG.6607	-1.59074	GLYMA15G40140	-1.09088					GLYMA05G07490	0.672982	GLYMA12G08270	2.13914			GLYMA01G28850	-4.00353
GLYMA09G01390	1.70088	GLYMA02G16390	2.16414	GLYMA08G25480	-2.02473					GLYMA11G11900	-1.26697	GLYMA01G34940	2.06592			GLYMA15G01770	-2.49533
GLYMA05G30861	1.34199	GLYMA13G00530	-1.9885	GLYMA02G05220	-1.10721					GLYMA20G08020	1.62661	GLYMA08G20200	2.84097			GLYMA17G01930	1.38185
GLYMA03G01790	1.98185	GLYMA05G09310	-1.54372	GLYMA11G17120	-1.13311					GLYMA02G12490	1.26544	GLYMA05G00730	2.498			GLYMA13G02000	-3.27862
GLYMA06G44430	2.34113	GLYMA14G03560	-1.35107	GLYMA13G24470	-1.68883					GLYMA17G09170	-3.16873	GLYMA14G04580	2.50894			GLYMA13G43920	-0.766293
GLYMA14G24810	2.03316	GLYMA12G16390	1.24184	GLYMA18G46320	2.56032					GLYMA01G44491	-1.10599	GLYMA02G04900	3.10098			GLYMA11G17875	-2.47042
GLYMA06G04510	1.18206	GLYMA06G18970	1.15316	GLYMA03G24300	-2.22406					GLYMA15G07110	0.438272	GLYMA20G28100	2.0321			GLYMA11G15200	-3.30403
GLYMA03G08633	-1.52284	GLYMA18G53630	-1.8997	GLYMA06G07115	-0.592693					GLYMA14G06130	-1.34915	GLYMA01G36430	2.26213			GLYMA16G08340	-3.04475
GLYMA11G05550	1.37685	GLYMA06G36030	2.44467	GLYMA07G08560	-2.08314					GLYMA10G08420	-1.61872	GLYMA14G19010	1.26604			GLYMA11G35050	-1.04075
GLYMA19G38580	1.7891	GLYMA06G01870	-1.57777	GLYMA13G30030	-1.07569					GLYMA18G10110	0.511549	GLYMA13G06060	3.05102			GLYMA09G03030	-1.51929
GLYMA01G41520	2.36989	GLYMA13G37601	1.17887	GLYMA12G03990	0.37184					GLYMA19G34060	3.16993	GLYMA05G03210	2.58496			GLYMA05G34450	-1.72554
GLYMA01G43450	2.60407	GLYMA10G01910	-1.88364	GLYMA18G48010	-1.37735					GLYMA13G04190	1.21219	GLYMA18G49240	2.16704			GLYMA07G37200	0.052321
GLYMA17G34420	2.62504	GLYMA19G43460	2.14926	GLYMA19G28700	-1.41173					GLYMA15G06280	-1.45196	GLYMA08G40510	2.65695			GLYMA06G40330	-1.29447
GLYMA05G24740	1.71721	GLYMA09G04191	3.14633	GLYMA06G12301	0.232375					GLYMA01G38381	4.07866	GLYMA02G45690	2.63506			GLYMA14G07250	-2.38131
GLYMA19G36771	2.07416	GLYMA01G43720	-1.34373	GLYMA01G15930	-0.487288					GLYMA17G25390	-0.567136	GLYMA11G13766	-2.30045			GLYMA14G03510	-1.92296
GLYMA01G27890	-1.46196	GLYMA07G05791	2.01792	GLYMA12G35650	0.911054					GLYMA01G24360	-1.50028	GLYMA04G02920	2.21506			GLYMA05G34830	3.75589
GLYMA06G11970	2.95308	GLYMA13G43920	2.83329	GLYMA17G17460	0.46783					GLYMA06G02181	1.72028	GLYMA20G32730	2.01185			GLYMA11G18070	-0.315047
GLYMA02G02400	-1.02621	GLYMA15G15560	1.58785	GLYMA15G22820	-3.13543					GLYMA08G23340	1.72352	MSTRG.7701	-1.61706			GLYMA10G42820	-1.36591
GLYMA13G42840	1.20789	GLYMA10G12150	2.15023	GLYMA07G38070	-0.539114					GLYMA08G43360	-1.03987	GLYMA12G35090	1.12895			GLYMA19G43650	-7.54579
GLYMA07G08311	3.55299	GLYMA15G09190	3.10367	GLYMA06G06791	-1.17684					GLYMA06G16600	-0.518241	GLYMA07G14410	-1.16488			GLYMA12G01100	-0.877303
GLYMA08G06730	4.322	GLYMA17G16060	1.57531	GLYMA17G02060	-1.50976					GLYMA02G01880	-1.31156	GLYMA05G28810	-1.84166			GLYMA04G11400	0.376058
GLYMA07G30250	2.11403	GLYMA08G39520	-1.8625	GLYMA11G07930	0.182596					GLYMA06G20310	1.73892	GLYMA17G35140	2.44705			GLYMA08G44670	-4.07455
GLYMA09G39040	1.31673	GLYMA14G03600	1.83714	GLYMA17G14485	-1.35251					GLYMA07G30860	0.32868	GLYMA09G03100	1.07587			GLYMA17G23740	-0.645922
GLYMA13G34920	1.21101	GLYMA08G10630	1.8532	GLYMA04G34880	1.37377					GLYMA06G41714	1.23974	MSTRG.10076	-1.5649			GLYMA06G16040	-2.53557
GLYMA16G01220	2.02998	GLYMA06G11890	-1.96578	GLYMA05G30320	-1.98002					GLYMA12G32560	-1.62803	GLYMA03G14670	-1.0145			GLYMA06G14180	-1.3913
GLYMA11G05951	1.16993	GLYMA01G03150	2.16832	GLYMA08G39110	-0.794263					GLYMA13G44250	1.20822	GLYMA05G28260	1.05728			GLYMA10G42171	-1.45151
GLYMA13G17820	2.27202	GLYMA10G44020	-1.70369	GLYMA12G36640	-2.17982					GLYMA20G29770	1.27085	GLYMA15G15160	-1.23447			GLYMA12G08670	0.353761
GLYMA12G32750	2.65489	GLYMA14G07280	-1.94898	GLYMA17G23870	1.60127					GLYMA04G43000	8.75711	GLYMA01G35160	2.67897			GLYMA06G17690	-4.73533
GLYMA08G23540	2.02786	GLYMA01G27720	1.81762	GLYMA09G37610	-1.97351					GLYMA09G22312	2.40929	GLYMA09G38350	1.37016			GLYMA13G15590	-2.96272
GLYMA20G16910	1.19724	GLYMA17G07570	1.99422	GLYMA08G13230	-2.314					GLYMA10G44360	-0.276819	GLYMA17G01810	1.976			GLYMA07G05740	-0.633623
GLYMA01G22480	1.32998	GLYMA13G19331	1.60928	GLYMA15G10440	-0.168228					GLYMA14G04433	-0.593205	GLYMA12G08440	1.52206			GLYMA02G46320	-1.05803
GLYMA10G09750	1.45207	GLYMA08G05410	-1.48197	GLYMA13G10480	-0.440607					GLYMA07G07841	1.61279	GLYMA01G43980	2.56511			GLYMA10G04310	-0.0542367
GLYMA10G40320	4.28503	GLYMA14G37721	2.11537	GLYMA16G25560	-0.997532					GLYMA19G00850	-1.41748	GLYMA05G37820	1.69019			GLYMA04G09160	-3.74024
GLYMA01G40370	1.62106	GLYMA04G33360	-1.36216	GLYMA05G28470	0.0806111					GLYMA07G03590	0.693271	GLYMA19G30290	-1.13289			GLYMA19G35000	-1.30199
GLYMA02G45280	1.39616	GLYMA04G04355	2.0036	GLYMA10G06740	-0.792248					GLYMA01G34370	1.20889	GLYMA11G07970	1.82985			GLYMA13G21340	-1.17585
GLYMA12G13920	3.18396	GLYMA05G36930	-2.02915	GLYMA08G25390	-0.109415					GLYMA17G14481	0.790624	GLYMA07G05530	-1.14561			GLYMA14G02300	5.59194
GLYMA13G04540	1.34312	GLYMA11G10040	-1.45008	GLYMA07G30430	-1.22771					GLYMA04G00600	-1.58526	GLYMA17G37370	2.40898			GLYMA08G07570	-3.39135
GLYMA10G37500	2.03104	GLYMA06G13820	-1.96016	GLYMA06G17111	0.445381					GLYMA08G44001	-3.59192	GLYMA15G12850	1.41414			GLYMA05G28470	0.502786
GLYMA14G14410	-2.12029	GLYMA19G36990	-1.57347	GLYMA10G06210	-1.11692					GLYMA04G42040	0.319177	GLYMA18G01781	2.58904			GLYMA18G05600	0.263522
GLYMA04G36450	1.53804	GLYMA20G06290	3.28836	GLYMA07G33780	-2.05703					GLYMA06G13671	0.192544	GLYMA13G41710	2.56803			GLYMA13G16740	0.181087
GLYMA05G28820	1.86394	GLYMA11G34900	-1.76611	GLYMA04G01920	-1.33859					GLYMA07G03360	0.387572	GLYMA05G33410	1.09085			GLYMA17G10910	0.415037
GLYMA04G04760	3.21195	GLYMA15G07240	-1.28983	GLYMA17G14930	1.5838					GLYMA15G10490	1.65795	GLYMA16G24640	2.10903			GLYMA16G30695	-3.34147
GLYMA08G16301	1.21101	MSTRG.697	2.29455	GLYMA18G17590	-0.219605					GLYMA15G01100	1.42795	GLYMA12G01420	1.65214			GLYMA10G39440	0.542777
GLYMA04G35020	1.14731	GLYMA03G33803	-2.05289	GLYMA13G12033	2.36949					GLYMA03G41901	-1.14385	GLYMA20G29990	2.97104			GLYMA07G02060	0.622644
GLYMA10G10110	1.64801	GLYMA06G45440	-1.41504	GLYMA17G03500	-1.85436					GLYMA11G06400	0.444918	GLYMA03G30720	1.461			GLYMA19G26710	1.32866
GLYMA08G02560	1.59503	GLYMA14G02110	-1.38082	GLYMA02G16170	-3.32457					GLYMA20G34550	-1.89997	GLYMA02G37870	-1.49818			GLYMA16G34086	-3.43046
GLYMA10G03270	-1.26188	GLYMA04G37530	1.97306	GLYMA17G05290	-2.26222					GLYMA16G04240	-0.867445	GLYMA18G46020	-1.5649			GLYMA05G32850	-2.75393
GLYMA07G25710	3.86305	GLYMA14G11160	1.94673	GLYMA05G22261	-0.563548					GLYMA20G00450	-0.520703	GLYMA17G17310	2.34113			GLYMA15G19840	-1.47771
GLYMA04G32886	-1.40354	GLYMA06G09830	3.21132	GLYMA12G35320	-1.53408					GLYMA09G36580	-0.420316	GLYMA13G26190	1.30976			GLYMA05G15150	-0.22539
GLYMA17G12710	3.93301	GLYMA05G21220	1.84639	GLYMA12G36980	0.496687					GLYMA13G33420	3.23164	GLYMA20G02110	1.31499			GLYMA01G38920	-1.1548
GLYMA15G08520	2.47794	GLYMA13G20490	-2.01159	GLYMA07G32190	-0.583007					GLYMA19G33480	3.49046	GLYMA02G47931	2.69109			GLYMA09G06770	-1.56259
GLYMA03G35180	1.50894	GLYMA20G28440	1.488	GLYMA20G29640	-1.21461					GLYMA03G06420	-3.42094	GLYMA07G32630	2.42196			GLYMA04G02960	-2.24828
GLYMA05G05750	1.24793	GLYMA02G14860	1.96347	GLYMA10G24656	0.877545					GLYMA07G05530	0.0232102	GLYMA13G13040	2.30305			GLYMA05G20973	-1.18526
GLYMA20G04490	-1.22432	GLYMA11G13190	1.45207	GLYMA04G03100	-2.0048					GLYMA03G14670	-0.134824	GLYMA15G03900	2.4769			GLYMA07G23800	-0.00417065
GLYMA13G17250	6.503	GLYMA06G00380	-1.42275	GLYMA06G12270	-2.28041					GLYMA12G36640	-1.20992	GLYMA04G04610	2.56096			GLYMA02G40230	2.66424
GLYMA14G39950	1.67582	GLYMA11G10710	-1.191	GLYMA04G04460	1.20076					GLYMA12G08660	0.479993	GLYMA08G17470	2.08916			GLYMA06G00930	4.65821
GLYMA03G35950	3.22002	GLYMA10G04770	-1.16165	GLYMA04G15960	-0.0693933					GLYMA13G27820	0.543326	GLYMA17G17010	3.02698			GLYMA07G07360	-0.841661
GLYMA04G17300	-1.61264	GLYMA07G03200	1.37629	GLYMA10G15532	-1.32887					GLYMA14G02930	0.895185	GLYMA08G01210	2.69109			GLYMA18G14900	-2.29999
GLYMA07G32230	-1.05889	GLYMA11G34630	-1.18442	GLYMA11G12870	-1.87703					GLYMA06G13340	-0.2047	MSTRG.34794	2.53705			GLYMA11G25650	-0.751888
MSTRG.8028	7.831	GLYMA20G24990	-1.32916	GLYMA13G32430	-1.31776					GLYMA05G21280	0.0540868	GLYMA12G09830	2.17792			GLYMA13G22940	0.460838
GLYMA08G06251	1.42223	GLYMA03G36390	-1.16488	GLYMA13G39620	-1.35527					GLYMA11G11350	-1.68937	GLYMA12G36520	2.4631			GLYMA12G09780	-0.302563
GLYMA09G12570	1.64386	GLYMA02G09640	-1.37333	GLYMA11G13880	-1.31315					GLYMA12G31780	6.22239	GLYMA18G03161	1.97196			GLYMA19G31470	-1.99444
GLYMA02G16090	1.91112	GLYMA05G30040	-1.68966	GLYMA05G30950	0.529004					GLYMA08G14280	-0.758475	GLYMA04G05861	-1.05889			GLYMA13G07770	0.629191
GLYMA17G06150	1.54893	GLYMA06G02650	-1.55639	GLYMA01G32130	5.00019					GLYMA15G39090	-0.635536	GLYMA18G50570	2.95903			GLYMA18G02280	0.43542
GLYMA01G42560	1.59311	GLYMA13G05940	1.50284	GLYMA13G06760	-2.01543					GLYMA03G29260	-1.17264	GLYMA02G02310	1.58111			GLYMA11G07510	-2.38653
GLYMA14G03390	1.37016	GLYMA06G45350	2.1846	GLYMA06G11030	0.116842					GLYMA20G01745	2.1162	GLYMA05G26810	2.25005			GLYMA18G04295	-2.77124
GLYMA05G28280	4.59699	GLYMA04G05800	-1.62593	GLYMA15G37980	0.329761					GLYMA03G38930	-2.41127	GLYMA20G18656	1.13619			GLYMA15G17221	-2.28503
GLYMA11G22960	1.514	GLYMA19G01650	-1.32916	GLYMA09G33650	-1.41752					GLYMA12G15940	0.274033	GLYMA08G43750	-1.82113			GLYMA06G13730	-1.89429
GLYMA03G03590	-1.16812	GLYMA12G30470	2.25157	GLYMA20G01710	-2.44425					GLYMA04G03581	1.10597	GLYMA11G18630	1.64801			GLYMA03G42000	-1.38893
GLYMA17G34210	1.37796	GLYMA06G19960	-1.77596	GLYMA12G23150	7.90154					GLYMA13G32310	0.657776	GLYMA10G40580	2.22311			GLYMA14G29040	-2.23006
MSTRG.27719	-1.11092	GLYMA01G00950	1.98586	GLYMA02G04381	0.880591					GLYMA06G42850	0.435709	GLYMA09G37220	-1.17462			GLYMA02G17140	0.246012
GLYMA16G25170	1.87381	GLYMA16G29790	-1.40736	GLYMA07G03700	1.61635					GLYMA08G11510	-3.67725	GLYMA06G16440	1.89297			GLYMA10G03241	-0.134136
GLYMA06G09290	1.55778	GLYMA10G44550	3.09845	GLYMA14G11280	-1.4796					GLYMA04G03330	9.16846	GLYMA05G03560	3.62106			GLYMA14G35660	-1.91754
GLYMA14G37980	1.87499	GLYMA11G31750	-2.05289	GLYMA20G31800	-0.883954					GLYMA07G00840	6.03666	GLYMA08G21270	-1.60823			GLYMA01G44270	-2.05807
GLYMA09G04750	2.37212	GLYMA09G07223	2.68997	GLYMA14G01930	0.937525					GLYMA13G44080	1.16086	GLYMA11G01700	-1.98279			GLYMA13G17180	-1.10254
GLYMA19G35300	-1.05589	GLYMA10G14310	-1.56064	GLYMA15G14000	-0.0399262					GLYMA02G02080	1.95576	GLYMA10G26820	2.10702			GLYMA07G19441	0.440419
GLYMA04G40130	1.46415	GLYMA10G01550	-1.42663	GLYMA11G11350	-1.55055					GLYMA15G12140	-1.75529	GLYMA13G40900	2.32395			GLYMA19G44430	-1.00919
GLYMA17G37880	1.30685	GLYMA17G14400	2.67965	GLYMA06G13100	-1.79431					GLYMA19G22560	-1.625	GLYMA13G43623	1.14078			GLYMA05G26870	-0.0443941
GLYMA17G31940	-2.13924	GLYMA10G44560	-1.34008	GLYMA09G30810	-1.4031					GLYMA01G36000	0.129748	GLYMA16G29670	2.31296			GLYMA17G00920	-0.328881
GLYMA04G41930	1.05381	GLYMA03G03630	-1.83136	GLYMA03G07570	-1.70368					GLYMA08G15960	-1.11249	GLYMA09G33780	2.31991			GLYMA11G14260	-3.60995
GLYMA20G34460	-2.152	GLYMA01G37541	-1.60384	GLYMA05G26230	-1.75408					GLYMA07G38110	5.31103	GLYMA17G14201	2.81599			GLYMA02G10300	-0.471283
GLYMA04G41820	2.336	GLYMA19G31320	-1.79586	GLYMA12G32330	-3.03299					GLYMA02G06736	0.836555	GLYMA07G11580	2.24702			GLYMA16G34210	1.77284
GLYMA03G34480	1.90304	GLYMA17G13880	1.92372	GLYMA14G05060	-2.45943					GLYMA13G32290	0.389491	GLYMA04G10870	2.75596			GLYMA01G39960	-0.133085
GLYMA01G41290	3.21101	GLYMA08G43282	1.14339	GLYMA10G29120	-0.48453					GLYMA06G11790	2.02385	GLYMA08G05750	-1.2109			GLYMA06G42990	-0.643357
GLYMA01G44230	2.32596	GLYMA14G05680	3.28185	GLYMA18G03550	-1.2713					GLYMA09G32060	0.821807	GLYMA08G02580	2.07998			GLYMA10G43550	0.838378
GLYMA02G09000	1.8512	GLYMA09G22306	1.85479	GLYMA04G39700	-1.28654					GLYMA13G35100	-1.04003	GLYMA07G30440	1.11103			GLYMA07G13960	0.632659
GLYMA05G29530	-1.06794	GLYMA04G40200	1.02432	GLYMA10G44141	0.718989					GLYMA10G43440	0.681959	GLYMA02G46940	2.81701			GLYMA07G15930	-1.73077
GLYMA13G31931	2.43189	GLYMA17G13470	-1.27928	GLYMA19G01050	-0.939639					GLYMA06G23560	-1.60343	GLYMA11G15060	1.97085			GLYMA18G47200	0.398987
GLYMA11G01901	-1.39973	GLYMA13G31420	2.12895	GLYMA20G30980	0.0425938					GLYMA11G10130	-1.6732	GLYMA20G38220	-1.35107			GLYMA18G05620	0.456023
GLYMA01G04515	1.05033	GLYMA17G03110	2.27292	GLYMA01G04050	-1.23556					GLYMA03G41430	9.13597	GLYMA11G20860	-1.85204			GLYMA0023S00410	-1.72271
GLYMA02G46810	1.26003	GLYMA15G05780	-1.50635	GLYMA11G11090	-2.3083					GLYMA15G20970	14.1339	GLYMA04G00560	2.42412			GLYMA17G05540	-2.30763
GLYMA12G33130	-1.34373	GLYMA17G02970	-1.03209	GLYMA06G48030	0.111095					GLYMA0174S50	2.35206	GLYMA09G16090	2.64409			GLYMA12G09270	1.52678
GLYMA10G42450	2.10601	GLYMA17G15730	-1.74662	GLYMA02G12970	-2.12197					GLYMA17G06910	-0.38354	GLYMA19G32970	2.51702			GLYMA20G26510	0.224621
GLYMA06G10700	4.01096	GLYMA13G31410	2.64524	GLYMA07G06340	-1.25424					GLYMA11G21190	-0.785495	GLYMA18G05410	2.52406			GLYMA11G20880	-0.509195
GLYMA07G05010	3.44201	GLYMA03G41550	2.45339	GLYMA20G29610	-1.50949					GLYMA13G28470	-1.6768	GLYMA04G09770	4.16302			GLYMA01G07690	-1.52616
GLYMA12G09130	1.77019	GLYMA09G31670	1.80405	GLYMA09G24980	-0.569957					GLYMA09G09430	7.6201	GLYMA14G34460	2.78409			GLYMA14G07360	-1.10841
GLYMA05G03395	-1.31115	MSTRG.14197	2.01935	GLYMA10G06620	-1.18856					GLYMA16G27136	-3.77706	GLYMA04G00230	2.31005			GLYMA05G04160	0.853426
GLYMA16G27260	1.37796	GLYMA17G05980	-1.20091	GLYMA01G35450	-2.41643					GLYMA13G10040	-0.183012	GLYMA12G31960	2.569			GLYMA15G12140	-1.95128
GLYMA17G11160	1.63413	GLYMA19G41261	2.36905	GLYMA04G33110	-1.24559					GLYMA02G12081	0.540108	GLYMA08G07260	-1.04097			GLYMA19G29841	-0.207824
GLYMA06G45031	-1.43831	GLYMA19G34860	-1.24469	GLYMA12G06190	-1.80878					GLYMA15G01420	-1.0715	GLYMA17G10650	2.24397			GLYMA16G34030	-2.33681
GLYMA13G37000	1.77989	GLYMA08G25520	2.70885	GLYMA03G22410	1.78427					GLYMA19G01536	1.38735	GLYMA08G45560	-1.62149			GLYMA19G40950	-2.22239
GLYMA17G32798	1.86908	GLYMA10G40930	-1.38836	GLYMA15G41540	-0.388501					GLYMA02G05220	0.211885	GLYMA13G22420	2.85599			GLYMA12G07100	-1.09832
GLYMA14G39405	1.21101	GLYMA10G02790	1.53903	GLYMA13G05441	-0.446461					GLYMA07G04180	0.783803	GLYMA15G14260	1.42814			GLYMA04G43360	0.869045
GLYMA16G00520	1.49313	GLYMA16G30180	-2.08927	GLYMA13G34720	-0.657885					GLYMA06G05890	-1.11027	GLYMA17G12240	-1.01742			GLYMA06G05200	-0.0160957
GLYMA10G04550	1.35276	GLYMA11G07516	2.77041	GLYMA11G21670	-1.47087					GLYMA11G15920	-0.355471	GLYMA15G42774	2.86809			GLYMA04G02610	-0.120202
GLYMA03G30121	-1.28983	GLYMA13G23810	-1.42275	GLYMA08G47100	3.0155					GLYMA01G43450	3.42999	GLYMA17G07280	4.061			GLYMA09G06680	-1.33746
GLYMA05G26310	1.32596	GLYMA10G00310	-1.39593	GLYMA08G21980	0.25474					GLYMA20G34920	1.44242	GLYMA15G15020	1.13291			GLYMA02G46730	-0.840984
GLYMA13G01120	2.35304	GLYMA08G22480	-1.02915	GLYMA08G26160	0.142127					GLYMA10G04510	1.58324	GLYMA08G11130	2.74395			GLYMA11G32500	-2.49834
GLYMA04G32710	1.11969	GLYMA02G37590	-1.33279	GLYMA20G25160	-1.17818					GLYMA08G19150	-0.200299	MSTRG.26795	-2.48197			GLYMA06G11450	0.181426
GLYMA08G18891	1.82293	GLYMA08G27730	1.26604	GLYMA18G18880	0.271038					GLYMA17G10050	1.40082	GLYMA13G23340	-2.36587			GLYMA07G32650	-2.40688
GLYMA01G39260	2.28599	GLYMA08G12200	-1.38458	GLYMA11G05960	-1.09401					GLYMA07G00380	0.410088	GLYMA17G06810	2.23205			GLYMA05G26330	-0.859688
GLYMA14G21270	-1.22095	GLYMA06G06581	1.47871	GLYMA17G04940	-0.857548					GLYMA12G36290	-0.419181	GLYMA03G01910	1.50691			GLYMA11G04970	-2.29768
GLYMA08G12440	3.35502	GLYMA10G22710	-1.77596	GLYMA09G07290	0.0828065					GLYMA08G14670	-0.467308	GLYMA08G42090	2.53605			GLYMA07G18140	-0.395132
GLYMA09G22312	2.04404	GLYMA11G02470	1.86037	GLYMA16G27148	-3.99055					GLYMA20G23740	-0.266711	GLYMA02G08160	-1.32916			GLYMA12G02510	-0.401138
GLYMA06G06160	1.24975	GLYMA06G05880	-1.45403	GLYMA17G05760	1.43293					GLYMA03G31271	1.60961	GLYMA03G37500	2.57289			GLYMA18G22880	-0.297029
GLYMA01G43130	1.57192	GLYMA11G06180	3.19755	GLYMA12G30960	-1.66471					GLYMA05G30950	0.644687	GLYMA17G02570	-1.152			GLYMA07G37265	-2.8592
GLYMA06G44050	1.84398	GLYMA18G47731	1.22712	GLYMA10G36650	-1.41542					GLYMA05G18295	0.936393	GLYMA05G28030	2.58304			GLYMA05G08781	-2.50283
GLYMA09G35250	2.24092	GLYMA04G04500	2.21101	GLYMA02G25930	-1.12745					GLYMA14G08080	-0.437405	GLYMA13G18291	1.90381			GLYMA13G34680	-0.329164
GLYMA03G41901	1.42707	GLYMA02G06650	2.31528	GLYMA15G17870	-1.53923					GLYMA18G09140	1.77025	GLYMA17G05240	6.53101			GLYMA04G00450	-0.48915
GLYMA17G03910	1.67987	GLYMA13G17570	-1.46993	GLYMA19G12410	-1.66192					GLYMA17G37010	2.16917	GLYMA09G33140	-1.18442			GLYMA13G43870	-3.29352
GLYMA19G34250	1.06281	GLYMA19G45101	-1.90509	GLYMA10G16530	2.85846					GLYMA15G38070	-1.65143	GLYMA07G32140	3.07296			GLYMA17G21490	0.295207
GLYMA10G06030	1.28511	GLYMA04G15960	3.13619	GLYMA03G39420	-0.318822					GLYMA13G19790	-1.22172	GLYMA08G02550	3.419			GLYMA08G00535	-2.3099
GLYMA11G37870	1.56706	GLYMA15G06590	1.53705	GLYMA03G33900	-1.01942					GLYMA14G03500	-1.78588	GLYMA06G05530	3.28007			GLYMA15G19910	2.38771
GLYMA19G40320	1.76808	GLYMA05G34310	-1.55216	GLYMA20G21871	5.88359					GLYMA08G23700	-0.860275	GLYMA05G34780	-2.152			GLYMA10G04830	0.768827
GLYMA13G35960	3.24001	GLYMA04G03820	-1.46594	GLYMA14G04433	-1.84872					GLYMA06G19721	0.111037	GLYMA13G27840	1.78618			GLYMA15G00600	-1.49593
GLYMA05G37410	2.44996	GLYMA19G01220	-1.26882	GLYMA07G10940	-0.861024					GLYMA15G37390	-0.666651	GLYMA02G18230	3.63796			GLYMA01G37500	-0.665882
GLYMA17G17540	-1.30757	GLYMA06G03920	-1.71312	GLYMA02G09140	-1.33236					GLYMA09G39890	-2.93376	GLYMA13G25820	-2.02327			GLYMA06G02530	-0.178115
GLYMA04G00900	1.71501	GLYMA06G06791	1.10367	GLYMA02G08610	-1.09294					GLYMA03G01570	1.98572	GLYMA02G43090	2.40898			GLYMA10G06620	-0.586547
GLYMA13G32242	1.72203	GLYMA08G41660	-1.44222	GLYMA13G41710	1.52864					GLYMA13G33950	-0.737271	GLYMA19G43710	2.53406			GLYMA03G38360	-1.57313
GLYMA04G04260	1.9241	GLYMA09G17040	-1.3474	GLYMA17G05660	-0.770104					GLYMA06G16640	0.453732	GLYMA17G11220	2.83794			GLYMA05G36870	-1.10422
GLYMA08G16810	5.503	GLYMA17G35070	-1.40736	GLYMA17G13650	-0.323628					GLYMA08G06810	-1.53768	GLYMA08G21480	2.15801			GLYMA13G35110	0.294504
GLYMA12G23370	-1.00868	GLYMA10G43740	-1.07097	GLYMA12G30260	0.049806					GLYMA01G33150	-2.52572	GLYMA09G04236	-1.41504			GLYMA06G18591	0.312206
GLYMA13G04780	3.76299	GLYMA15G08820	-1.11404	GLYMA04G16721	1.23266					GLYMA02G43540	-0.218481	GLYMA09G33340	3.35994			GLYMA15G09741	0.92327
GLYMA09G27180	5.60899	GLYMA09G09100	-1.34008	GLYMA17G12550	-2.5677					GLYMA10G41270	2.31387	GLYMA07G01601	-1.23786			GLYMA09G08850	-1.39271
GLYMA03G22230	2.76001	GLYMA19G00870	-1.1016	GLYMA06G03350	-1.01265					GLYMA15G40250	0.34656	GLYMA10G43440	1.95308			GLYMA15G41980	-0.689986
GLYMA13G17050	1.4631	GLYMA08G14280	-1.52699	GLYMA13G12140	2.19192					GLYMA10G31080	-1.56015	GLYMA18G22780	2.02184			GLYMA09G24820	-0.779978
GLYMA03G12230	1.99603	GLYMA15G10140	-2.87832	GLYMA13G11866	2.25733					GLYMA12G16990	-2.5354	GLYMA09G36460	2.03386			GLYMA18G24740	0.387438
GLYMA07G02630	3.92704	GLYMA09G08300	1.51197	GLYMA16G02290	1.45451					GLYMA20G36590	2.38426	GLYMA14G06710	-1.9771			GLYMA16G08670	3.13124
GLYMA15G15370	-1.5951	GLYMA20G36760	-1.53952	GLYMA13G12191	2.25647					GLYMA17G33190	-1.04551	GLYMA17G14191	2.79909			GLYMA04G41941	3.55396
GLYMA09G03630	1.92296	GLYMA08G07060	1.42062	GLYMA06G08050	-1.32024					GLYMA01G04000	0.221223	MSTRG.2902	-1.46993			GLYMA13G26630	-2.70714
GLYMA16G29661	2.69109	GLYMA19G01050	-2.25843	GLYMA09G26940	0.0692627					GLYMA08G16404	1.02248	GLYMA20G23995	2.21599			GLYMA08G20010	-2.39179
GLYMA13G43730	2.01685	GLYMA01G44040	1.60644	GLYMA13G41820	0.15892					GLYMA10G39305	0.628703	GLYMA16G06930	2.03703			GLYMA06G19900	-2.91337
GLYMA05G36970	3.68504	GLYMA12G35640	1.56803	GLYMA18G47580	-1.7107					GLYMA14G39330	-0.0396491	GLYMA04G04041	1.92486			GLYMA09G02401	-1.26963
GLYMA08G05430	-1.23107	GLYMA09G00820	1.63366	GLYMA04G09740	1.37932					GLYMA04G28560	2.64507	GLYMA11G18050	-1.48197			GLYMA19G27690	0.278522
GLYMA13G23890	-1.25843	GLYMA05G31670	-1.39593	GLYMA13G31790	-1.15319					GLYMA11G19450	-0.559936	GLYMA20G24390	-1.39973			GLYMA20G31750	0.47765
GLYMA05G28410	1.38791	GLYMA16G03230	-1.53116	GLYMA16G23420	-1.28473					GLYMA03G25200	0.641295	GLYMA13G26990	2.18206			GLYMA18G47140	-1.35876
GLYMA05G21680	2.48594	GLYMA07G02610	-1.62593	GLYMA06G17451	-0.590199					GLYMA20G26630	-0.307686	GLYMA13G35750	1.69421			GLYMA16G29330	-1.1177
GLYMA10G38910	1.27023	MSTRG.25478	-3.22432	GLYMA15G11490	-0.84097					GLYMA19G45130	-0.971468	GLYMA14G17270	1.19975			GLYMA19G05200	0.240657
GLYMA01G19420	1.6248	GLYMA01G45650	-1.12973	GLYMA11G31620	-0.92175					GLYMA16G08060	0.0103562	GLYMA03G00890	-1.53533			GLYMA02G28530	-1.59152
GLYMA15G09260	1.70487	GLYMA15G11250	-1.12343	GLYMA04G05550	-4.25841					GLYMA15G12480	1.07171	GLYMA05G07730	-1.58208			GLYMA08G42050	-2.02166
GLYMA14G12003	-1.40354	GLYMA14G36420	-1.17462	GLYMA17G04400	-0.513509					GLYMA05G02890	0.394517	GLYMA20G28090	2.78994			GLYMA10G25781	-1.39244
GLYMA17G13820	3.40204	GLYMA01G29630	-1.67116	GLYMA04G36460	-0.631094					GLYMA01G36638	1.09071	GLYMA17G05890	2.50995			GLYMA18G12020	-1.18819
GLYMA20G25950	1.93206	GLYMA17G10810	-1.35845	GLYMA04G06320	-1.05895					GLYMA16G27440	0.635196	GLYMA03G27560	1.87106			GLYMA04G06850	1.39652
GLYMA15G01610	1.5888	GLYMA06G37970	-1.72261	GLYMA07G38150	-0.268187					GLYMA14G06920	0.456841	GLYMA04G42790	1.41197			GLYMA08G00410	-2.37159
GLYMA04G06860	-1.074	GLYMA04G40150	1.56462	GLYMA13G26110	-0.900004					GLYMA20G22700	-0.595729	GLYMA03G35980	3.28407			GLYMA19G03570	-0.442552
GLYMA01G40010	-1.06492	GLYMA11G03350	-1.33643	GLYMA03G06440	-0.992406					GLYMA05G27650	1.36179	GLYMA18G11480	2.24793			GLYMA05G31190	-1.3938
GLYMA13G01930	2.36905	GLYMA09G36110	-1.42275	GLYMA17G37750	-0.654894					GLYMA10G40701	-1.07284	GLYMA19G35770	3.76702			GLYMA02G18380	-3.11637
GLYMA14G34790	-1.2109	GLYMA10G06050	2.07382	GLYMA18G08280	-1.81659					GLYMA09G28340	-3.83289	GLYMA09G32850	1.89491			GLYMA13G07320	3.72543
GLYMA08G41040	1.92903	GLYMA04G38730	-1.38836	GLYMA10G08871	-0.0338412					GLYMA19G36130	-1.67284	GLYMA18G20741	2.56291			GLYMA19G24540	-3.47925
GLYMA19G36650	-1.04097	GLYMA02G16590	-1.36216	GLYMA10G37560	-3.20863					GLYMA20G26646	-1.407	GLYMA18G40750	1.26003			GLYMA08G40300	-1.92247
GLYMA13G06880	5.748	GLYMA02G47960	-1.35845	GLYMA09G21050	-1.35771					GLYMA08G26280	-0.395783	GLYMA02G00650	2.778			GLYMA19G43640	-1.12763
GLYMA01G41260	-1.13289	GLYMA12G29720	1.97012	GLYMA06G02040	-1.47187					GLYMA07G16950	2.59481	GLYMA12G33240	-1.55216			GLYMA05G05230	-2.57376
GLYMA12G08121	-1.45403	GLYMA06G09520	1.82456	GLYMA13G28120	-0.0118196					GLYMA06G48260	-1.03562	GLYMA12G15460	2.54498			GLYMA02G11950	-0.80189
GLYMA04G40450	2.75702	GLYMA02G47880	-1.77596	GLYMA13G26930	0.144365					GLYMA04G35860	1.07645	GLYMA07G38460	1.15316			GLYMA08G04920	-2.16257
GLYMA19G35900	2.01507	MSTRG.25781	1.3584	GLYMA07G38710	-0.972573					GLYMA12G06320	2.39358	GLYMA07G11680	1.59598			GLYMA02G17130	0.141567
GLYMA15G40220	2.13291	GLYMA08G17990	-2.9771	GLYMA13G35620	-2.52547					GLYMA12G05010	-0.380946	GLYMA11G36750	2.95103			GLYMA01G37420	-1.31292
GLYMA11G35170	1.17505	GLYMA10G35521	-1.33279	GLYMA02G10920	-2.00503					GLYMA06G03080	1.84116	GLYMA20G16822	2.48594			GLYMA17G09810	-2.64328
GLYMA17G21240	1.13422	GLYMA17G07530	1.72596	GLYMA03G40430	-2.68365					GLYMA09G29840	-1.35137	GLYMA20G30980	-1.191			GLYMA10G01420	1.41371
GLYMA15G40070	3.14893	GLYMA11G37970	1.23511	GLYMA19G07080	2.08554					GLYMA08G10540	0.173667	GLYMA13G21230	1.73985			GLYMA04G34880	0.91403
GLYMA02G00290	3.59705	GLYMA05G28820	1.90111	GLYMA17G01221	-5.39242					GLYMA14G17360	-0.23893	GLYMA20G03473	-2.2723			GLYMA02G38800	-0.242792
GLYMA03G36100	4.06497	GLYMA10G06770	1.26544	GLYMA09G29371	2.78876					GLYMA08G43821	1.39171	GLYMA10G35310	2.02609			GLYMA07G05860	-0.194721
GLYMA07G03801	-1.84166	GLYMA20G30910	1.84157	GLYMA10G00600	-1.27508					GLYMA04G02641	-1.27502	GLYMA18G44510	-1.25498			GLYMA05G36900	-0.14712
GLYMA11G35050	1.92714	GLYMA04G10880	2.54918	GLYMA18G51626	1.43219					GLYMA03G24980	0.939317	GLYMA05G27450	-1.73216			GLYMA07G09980	-0.307418
GLYMA19G31570	1.07724	GLYMA15G14710	-1.28983	GLYMA01G42200	-0.490227					GLYMA08G00580	-1.41761	GLYMA12G07200	1.68885			GLYMA12G17340	-1.60782
GLYMA20G27122	-2.00578	GLYMA17G04850	-1.40354	GLYMA08G15940	-0.483103					GLYMA11G27480	9.1549	GLYMA15G22150	2.59			GLYMA03G33470	-0.297805
GLYMA02G39340	1.47301	GLYMA17G36580	-1.34373	GLYMA11G11780	1.05749					GLYMA07G37120	-1.07108	GLYMA05G05130	2.11103			GLYMA04G03150	-1.64386
GLYMA08G23380	3.07399	GLYMA12G32710	2.01614	GLYMA04G39370	0.652059					GLYMA10G40120	0.300124	GLYMA04G06850	2.30188			GLYMA07G32531	-2.07297
GLYMA11G10281	1.49416	GLYMA20G11530	1.52206	GLYMA12G04630	-2.28192					GLYMA03G01750	2.01967	GLYMA11G15420	1.48078			GLYMA02G45391	0.385229
GLYMA13G22640	1.47301	GLYMA15G03863	2.47431	GLYMA08G04990	-0.309757					GLYMA10G36590	1.16376	GLYMA10G00630	2.83996			GLYMA05G28170	2.01224
GLYMA13G31280	1.94298	GLYMA17G03910	-1.50226	GLYMA08G22370	0.598329					GLYMA17G07010	2.52434	GLYMA13G23930	-1.77103			GLYMA03G37710	-0.913006
GLYMA06G45547	2.02715	GLYMA14G08490	-1.2723	GLYMA13G37880	-1.01173					GLYMA18G40761	1.15406	MSTRG.36352	2.91092			GLYMA01G39380	-2.89308
GLYMA15G26790	1.69421	GLYMA07G07170	1.39397	GLYMA02G02350	0.231563					GLYMA10G38031	-1.21124	MSTRG.14271	-1.9885			GLYMA18G43510	-1.25246
GLYMA16G29340	1.11503	GLYMA02G00371	-1.94342	GLYMA11G11336	1.12472					GLYMA12G12710	-1.6753	GLYMA10G37630	1.80818			GLYMA07G29560	0.413655
GLYMA09G24190	3.38695	GLYMA13G44040	-1.53116	GLYMA04G09200	-0.389095					GLYMA08G22501	0.760059	GLYMA06G11560	-1.12029			GLYMA06G09410	-0.682566
GLYMA03G35660	3.32898	GLYMA06G19680	1.77526	GLYMA20G33580	-4.19131					GLYMA11G04570	-0.33953	GLYMA13G02550	-1.35476			GLYMA08G21250	-1.09115
GLYMA07G39250	1.64201	GLYMA03G35470	-1.29336	GLYMA05G28210	0.312946					GLYMA12G05190	2.77673	GLYMA10G02210	-1.11716			GLYMA10G44351	-1.41265
GLYMA17G00640	-1.191	GLYMA07G03610	-1.20423	GLYMA05G33850	1.84625					GLYMA11G11870	-1.59618	GLYMA10G28270	2.4489			GLYMA04G03680	-0.869213
GLYMA01G41527	1.56218	GLYMA13G28800	-1.15521	GLYMA03G01990	0.640215					GLYMA15G36840	0.396612	GLYMA02G41300	1.88596			GLYMA13G34500	-0.0272883
GLYMA12G32660	1.52807	GLYMA06G42460	1.14209	GLYMA15G18070	-5.82146					GLYMA17G04750	1.37825	GLYMA09G24100	-1.25843			GLYMA19G41240	0.028804
GLYMA16G05640	2.14893	GLYMA09G36140	-1.47393	GLYMA01G45241	-0.624434					GLYMA11G03220	-1.32351	GLYMA11G15713	2.38294			GLYMA09G33590	0.239561
GLYMA13G41130	1.24123	GLYMA04G03100	-1.79586	GLYMA11G08310	-4.27798					GLYMA16G02400	0.035032	GLYMA17G34800	-2.11404			GLYMA18G03490	0.820338
GLYMA12G03390	2.15186	GLYMA05G03010	-1.48197	GLYMA08G13160	0.0180165					GLYMA08G01740	1.03407	GLYMA13G41340	1.23511			GLYMA11G11350	-0.711294
GLYMA15G09430	1.18713	GLYMA12G14420	-1.04394	GLYMA08G03160	-1.6569					GLYMA20G15960	-0.233957	GLYMA17G11210	1.18523			GLYMA16G28690	-3.91507
GLYMA11G15700	2.68392	GLYMA05G27570	1.37128	GLYMA05G38140	1.55473					GLYMA01G09900	5.10983	GLYMA08G11610	1.95494			GLYMA01G37406	-1.12946
GLYMA18G40575	1.41197	GLYMA15G24035	1.20414	GLYMA19G43580	-0.142074					GLYMA04G03270	-0.165214	GLYMA13G24280	1.88596			GLYMA02G34940	-1.39522
GLYMA20G01550	1.78199	GLYMA05G25730	1.17121	GLYMA10G15160	-1.72076					GLYMA15G38060	-1.85364	GLYMA11G29620	5.546			GLYMA08G20030	-0.235794
GLYMA01G37090	1.96199	GLYMA03G08280	-1.51457	GLYMA17G11681	-1.58308					GLYMA15G03930	-0.533022	GLYMA02G42251	2.849			GLYMA05G24330	0.764403
GLYMA13G37451	2.681	GLYMA20G03090	-1.48197	GLYMA09G07141	-0.649684					GLYMA13G16610	-0.559068	GLYMA02G43560	-1.39214			GLYMA12G05140	0.113312
GLYMA13G34180	1.09424	GLYMA05G09150	-1.16165	GLYMA17G20610	-0.474803					GLYMA03G07570	-2.46674	GLYMA20G32020	-1.152			GLYMA03G32220	3.79707
GLYMA19G14251	-1.60823	GLYMA13G05080	2.61377	GLYMA13G09675	0.116015					GLYMA19G41010	-0.0226126	GLYMA18G07550	2.49288			GLYMA01G00541	0.0285845
GLYMA04G35180	1.99783	GLYMA02G31971	-1.6529	GLYMA13G12039	2.67863					GLYMA12G05836	1.80972	GLYMA04G35730	1.87892			GLYMA09G31333	-0.519753
GLYMA01G40130	2.41711	GLYMA02G39660	2.5208	GLYMA06G01850	-0.998229					GLYMA13G23260	0.192271	GLYMA07G39650	1.90188			GLYMA06G29540	-0.142795
GLYMA16G01550	4.05901	GLYMA02G32780	-1.01159	GLYMA10G37080	-0.397077					GLYMA09G37350	-0.13849	GLYMA01G44930	-1.46993			GLYMA17G01580	0.52062
GLYMA07G13450	-1.06492	GLYMA16G00291	1.92106	GLYMA13G43130	-2.73671					GLYMA18G47270	1.25457	GLYMA13G32450	2.50309			GLYMA17G13390	-1.54749
GLYMA06G00930	2.03598	GLYMA18G02440	1.26664	GLYMA06G09890	0.00660457					GLYMA10G22710	-2.79792	GLYMA17G25783	-1.12973			GLYMA07G05390	-2.33359
GLYMA14G01030	1.43189	GLYMA03G36900	-1.12343	GLYMA19G01060	-1.22398					GLYMA18G49158	0.275534	GLYMA13G24180	2.52406			GLYMA15G11410	-1.98486
GLYMA10G31260	2.4049	GLYMA12G05280	-1.23447	GLYMA15G09741	0.540052					GLYMA09G36731	0.287691	GLYMA10G03210	1.09626			GLYMA16G24570	-4.56309
GLYMA15G15820	1.17185	GLYMA07G39190	-1.08314	GLYMA05G00970	-0.88735					GLYMA17G33920	0.678939	GLYMA06G05710	2.44705			GLYMA17G15820	0.65816
GLYMA02G01500	-1.30401	GLYMA15G29900	-1.1016	GLYMA07G30900	-1.46957					GLYMA04G10850	1.169	GLYMA18G41350	2.0861			GLYMA20G03770	0.110688
GLYMA16G09850	3.716	GLYMA02G02740	1.65992	GLYMA17G07665	0.0773825					GLYMA11G37810	-0.284096	GLYMA03G36310	-1.50635			GLYMA13G38790	-1.17332
GLYMA20G26940	3.55299	GLYMA03G41931	-1.69432	GLYMA02G28212	-2.53215					GLYMA02G15130	-1.07408	GLYMA02G01110	1.9241			GLYMA03G28580	-0.905788
GLYMA07G37790	3.698	GLYMA13G28470	-1.26188	GLYMA10G31180	-1.11903					GLYMA03G14970	2.00773	GLYMA19G32610	2.89491			GLYMA03G16600	-1.03839
GLYMA16G00420	-1.33643	GLYMA04G38710	2.44361	GLYMA03G39480	-0.320748					GLYMA06G06491	-2.91097	GLYMA18G50010	2.54201			GLYMA14G07700	0.289338
GLYMA15G40065	3.17393	GLYMA10G05770	1.8484	GLYMA14G11700	-1.20929					GLYMA02G06070	-1.22444	GLYMA16G25058	2.66289			GLYMA20G26420	-6.21355
GLYMA02G09240	-1.11092	GLYMA10G32080	-1.52284	GLYMA08G21640	-2.82438					GLYMA16G21852	-0.0880189	GLYMA17G05350	-1.18771			GLYMA17G35390	-0.752611
GLYMA04G04240	2.5741	GLYMA01G44850	-1.08314	GLYMA18G20870	-0.70449					GLYMA13G40100	0.982609	GLYMA17G33760	2.53107			GLYMA06G47560	-2.00203
GLYMA04G07110	-2.00578	GLYMA07G38435	1.43189	GLYMA08G19500	-4.65662					GLYMA09G30650	-1.94876	GLYMA06G12500	2.10601			GLYMA10G06450	0.386866
GLYMA20G06680	1.37907	GLYMA18G49660	-1.32193	GLYMA04G10693	-0.100849					GLYMA18G49440	0.149078	GLYMA07G39030	1.11103			GLYMA17G16481	-0.545532
GLYMA03G01820	2.36205	GLYMA07G39760	2.79119	GLYMA13G27050	1.88182					GLYMA20G32770	3.65821	GLYMA01G03790	2.62106			GLYMA12G04260	0.00284275
GLYMA02G37060	2.19598	GLYMA09G12100	1.90149	GLYMA02G36230	-0.249233					GLYMA20G32260	2.55459	GLYMA05G00970	-1.486			GLYMA02G16740	-1.41286
GLYMA19G44570	1.36008	GLYMA03G42310	-1.53533	GLYMA07G02031	1.11967					GLYMA01G02215	1.51632	GLYMA12G13130	3.62796			GLYMA16G34420	-2.45324
GLYMA14G39320	1.514	GLYMA18G06500	-1.04692	GLYMA03G02720	-0.994727					GLYMA15G40070	-0.129719	GLYMA08G45050	2.44095			GLYMA13G31970	-0.436257
GLYMA08G02130	1.19219	GLYMA15G19810	-1.41504	GLYMA15G38170	3.29631					GLYMA16G00410	-1.99365	GLYMA14G06920	2.02396			GLYMA03G37970	-5.21284
GLYMA10G05190	2.83309	GLYMA15G43065	-1.12029	GLYMA17G09295	-2.07828					GLYMA03G37260	1.07906	GLYMA12G34830	1.52707			GLYMA11G00300	0.206286
GLYMA16G07490	1.06074	GLYMA18G01530	-1.84166	GLYMA08G43120	2.07708					GLYMA02G04620	0.818335	GLYMA10G37980	1.28511			GLYMA13G37340	0.331313
GLYMA07G11910	2.17887	GLYMA19G04010	-1.53533	GLYMA15G06302	1.21401					GLYMA17G02570	1.01854	GLYMA17G38220	-1.02034			GLYMA03G02230	-1.50015
GLYMA15G18640	1.12433	GLYMA17G32691	2.13718	GLYMA09G39890	-0.155366					GLYMA17G14910	-0.628106	GLYMA05G00370	3.25897			GLYMA13G36320	0.277277
GLYMA03G02980	-1.18442	GLYMA10G30420	-1.32916	GLYMA14G01550	-2.56229					GLYMA0041S00290	-0.364274	GLYMA18G53590	1.04684			GLYMA05G23860	-1.0621
GLYMA04G00830	-1.67116	GLYMA04G09380	1.8524	GLYMA02G46100	-2.14761					GLYMA17G02060	-0.592342	GLYMA14G14390	1.62012			GLYMA03G33160	-1.62228
GLYMA08G05000	4.35	GLYMA12G00960	2.97508	GLYMA18G11620	-2.07931					GLYMA09G26930	2.49169	GLYMA15G10480	1.80983			GLYMA01G22880	-1.96986
GLYMA12G34580	1.9501	GLYMA02G36740	-1.70369	GLYMA09G03970	1.83784					GLYMA08G00490	-0.759535	GLYMA04G34160	2.58592			GLYMA11G16070	-1.64539
GLYMA20G27110	-1.699	GLYMA18G04340	-1.92139	GLYMA02G12040	-0.808114					GLYMA05G32950	-2.82896	GLYMA19G40370	2.55802			GLYMA13G36870	1.57976
GLYMA06G00841	-1.67116	GLYMA06G04810	-1.44222	GLYMA13G01530	-4.96125					GLYMA20G31960	2.65635	GLYMA14G05641	3.02201			GLYMA13G30950	-2.72901
GLYMA10G01300	1.82701	GLYMA20G26370	-1.34373	GLYMA14G04530	-0.357287					GLYMA06G11030	0.0073048	GLYMA05G31250	2.20914			GLYMA05G03310	-1.24474
GLYMA14G07841	-1.32916	GLYMA10G41560	-1.28279	GLYMA01G37370	0.951655					GLYMA15G08120	10.5903	GLYMA13G37061	2.02184			GLYMA01G04151	0.609343
GLYMA14G04260	-1.78091	GLYMA02G00320	-1.4112	GLYMA14G37680	1.32515					GLYMA18G43460	-1.46188	GLYMA12G01720	2.42008			GLYMA02G13616	-2.02411
GLYMA11G12720	1.80488	GLYMA13G28320	1.19346	GLYMA10G06650	1.94943					GLYMA13G05240	6.6279	GLYMA13G24270	-1.61706			GLYMA13G25350	1.64572
GLYMA12G35250	1.13488	GLYMA07G15090	1.99168	GLYMA02G38921	1.21756					GLYMA17G29800	2.64676	GLYMA10G39670	2.58304			GLYMA01G40830	-0.841958
GLYMA07G10070	-1.06794	GLYMA17G03340	2.61847	GLYMA02G16181	-0.738632					GLYMA05G34510	1.04224	GLYMA02G37010	1.47301			GLYMA17G12850	0.225037
GLYMA10G10200	1.26183	GLYMA03G00740	1.21661	GLYMA02G16150	2.37492					GLYMA04G39801	0.254538	GLYMA12G13255	2.33514			GLYMA05G25910	0.0443014
GLYMA01G38211	-1.2863	GLYMA15G18970	1.0697	GLYMA11G36580	-2.13665					GLYMA03G16399	3.40468	GLYMA08G26530	2.19188			GLYMA13G33720	0.152571
GLYMA19G38670	1.97783	GLYMA01G38690	2.52657	GLYMA05G23860	-1.38478					GLYMA17G08380	0	GLYMA15G15840	2.39698			GLYMA02G38560	-1.00777
GLYMA12G04180	1.30626	GLYMA08G40850	-1.22095	GLYMA17G35800	-1.20085					GLYMA01G40620	-0.816251	GLYMA10G42420	1.64108			GLYMA20G31230	-0.165849
MSTRG.15898	-1.191	GLYMA14G36520	-1.20423	GLYMA13G41980	-0.515808					GLYMA02G15800	0.684891	GLYMA06G15010	-1.2969			GLYMA15G12761	-0.887411
GLYMA07G39000	-1.52284	GLYMA01G28810	-1.52699	GLYMA19G04450	1.1775					GLYMA12G32350	5.28309	GLYMA17G26520	-2.93236			GLYMA19G39950	-1.54137
GLYMA19G44805	1.55483	GLYMA17G10480	-2.24469	GLYMA17G10990	-1.04285					GLYMA08G04540	-0.826485	GLYMA09G41460	2.70399			GLYMA13G30770	-1.14474
GLYMA13G26560	1.27381	GLYMA04G07230	1.86354	GLYMA07G26861	0.856008					GLYMA08G06550	1.00697	GLYMA09G28590	-1.47794			GLYMA1454S00200	-2.44931
GLYMA12G02550	1.7031	GLYMA15G41980	2.22311	GLYMA05G25910	-0.271105					GLYMA03G33020	3.62473	GLYMA02G01250	1.93282			GLYMA12G30630	-0.288911
GLYMA17G01150	2.21195	GLYMA10G40390	-1.16488	GLYMA19G24420	1.62827					GLYMA07G00240	-0.388522	GLYMA14G07830	-1.36587			GLYMA11G09670	-0.262113
GLYMA17G14111	3.65695	GLYMA13G00450	-1.53533	GLYMA10G02370	-3.14152					GLYMA09G41080	1.12711	GLYMA12G14215	3.11003			GLYMA13G25600	-1.4539
GLYMA03G01811	1.52607	GLYMA16G34770	-1.19429	GLYMA06G45040	0.0980708					GLYMA19G41040	-1.9752	GLYMA18G08440	1.54893			GLYMA09G09120	-0.447459
GLYMA06G17130	1.75702	GLYMA08G14970	-1.41504	GLYMA01G04350	-0.496432					GLYMA01G43280	0.972046	MSTRG.28865	-1.36587			GLYMA11G05900	0.486405
GLYMA08G36720	1.45681	GLYMA01G41401	-1.07097	GLYMA04G42380	-1.10063					GLYMA18G49240	-1.53023	GLYMA10G42520	-1.18442			GLYMA20G35630	-2.70014
GLYMA11G07271	-1.11092	GLYMA11G35610	-2.14561	GLYMA10G08690	-0.273095					GLYMA19G23730	4.9	GLYMA08G16560	2.63807			GLYMA17G20320	0.665444
GLYMA16G32330	1.58592	GLYMA12G06830	2.83046	GLYMA13G11895	2.2669					GLYMA14G10820	-2.14731	GLYMA19G37810	2.35191			GLYMA20G23980	-0.0867116
GLYMA07G09600	2.18206	GLYMA10G00210	-1.50226	GLYMA19G33996	0.590924					GLYMA20G23870	1.22453	GLYMA14G02200	-1.40354			GLYMA09G01320	-0.597129
GLYMA04G33771	-1.04692	GLYMA06G04751	-2.77596	GLYMA01G03590	-0.773621					GLYMA14G23860	-0.697723	GLYMA05G32190	-1.30757			GLYMA11G05880	-2.66985
GLYMA15G13060	1.05381	GLYMA15G09350	-1.24127	GLYMA13G24130	-0.607899					GLYMA19G44570	-1.33779	GLYMA20G14210	2.45602			GLYMA05G34310	-0.349983
GLYMA02G35350	1.67807	GLYMA09G03020	-1.28983	GLYMA07G26240	0.154868					GLYMA13G12201	-1.3094	GLYMA10G33640	2.56511			GLYMA13G04670	-2.82369
GLYMA10G40400	2.17792	GLYMA06G36140	-2.662	GLYMA04G09820	0.0747678					GLYMA12G29041	-0.88295	GLYMA03G01480	2.29308			GLYMA11G07516	-1.08256
GLYMA10G39660	1.56998	GLYMA08G15940	1.1117	GLYMA08G14670	-3.79573					GLYMA14G21410	0.470309	GLYMA03G30940	2.32596			GLYMA17G05230	0.63743
GLYMA06G40780	1.89918	GLYMA19G11100	-1.35845	GLYMA14G40400	-0.134301					GLYMA11G06630	0.68251	GLYMA02G01680	1.65581			GLYMA08G39810	0.56055
GLYMA12G05080	1.10903	GLYMA08G03680	2.17121	GLYMA02G00970	-1.31268					GLYMA20G32390	0.605721	GLYMA13G17440	2.17505			GLYMA13G18510	0.0882554
GLYMA15G03460	1.10769	GLYMA17G11500	1.1865	GLYMA05G30870	0.273191					GLYMA07G16876	0.703765	GLYMA08G07950	2.50589			GLYMA06G13470	0.665509
GLYMA12G07150	1.64708	GLYMA17G14240	-1.50226	GLYMA06G41896	-2.03443					GLYMA07G21100	0.220379	GLYMA03G31340	2.70995			GLYMA15G42130	0.413959
GLYMA13G10640	2.426	GLYMA06G01130	-1.57777	GLYMA02G03990	-0.986056					GLYMA05G00420	1.12832	GLYMA10G42530	1.94711			GLYMA09G01610	0.376397
MSTRG.35322	2.91991	GLYMA15G06302	2.82232	GLYMA19G36130	-2.23533					GLYMA09G25490	-2.95205	GLYMA20G27300	1.31673			GLYMA13G44700	-1.644
GLYMA19G16680	-1.2863	GLYMA09G34410	-1.61264	GLYMA17G31700	-2.0504					GLYMA18G11620	-2.74737	GLYMA20G02220	-2.44222			GLYMA18G04260	0.504894
GLYMA09G24321	2.681	GLYMA19G37550	-1.02034	GLYMA09G08350	-0.997255					GLYMA10G35587	2.49631	GLYMA08G45800	1.95308			GLYMA11G06010	-1.5356
GLYMA11G06980	1.04614	GLYMA12G33970	-1.50226	GLYMA08G43300	-0.0952951					GLYMA08G41460	-1.28922	GLYMA10G30890	2.67197			GLYMA05G05820	-0.707454
GLYMA06G04840	4.01302	GLYMA18G12090	-1.68966	GLYMA13G34870	-0.707054					GLYMA02G03770	1.98515	GLYMA06G31630	-1.6529			GLYMA07G38830	1.10714
GLYMA18G47300	2.17089	GLYMA05G26230	-1.50635	GLYMA04G37345	-0.676602					GLYMA05G28940	0.743169	GLYMA12G35550	2.97893			GLYMA20G29100	-0.404344
GLYMA01G39540	-1.1078	GLYMA09G41300	-1.85726	GLYMA02G06530	-1.49637					GLYMA04G36950	-1.17512	GLYMA15G03400	-1.12658			GLYMA08G04450	-1.51849
GLYMA13G33371	-1.25154	GLYMA07G13450	-1.0862	GLYMA11G09192	-2.56073					GLYMA17G35800	-0.137054	GLYMA08G18801	1.56803			GLYMA13G07060	0.219337
GLYMA15G39390	-1.1047	GLYMA08G44790	2.57386	GLYMA15G41610	-1.52193					GLYMA18G46320	0.978826	GLYMA16G06130	-1.50635			GLYMA13G23371	0.219617
GLYMA13G29070	3.38805	GLYMA16G04240	-1.44615	GLYMA11G11080	-2.1918					GLYMA12G31800	-0.700752	GLYMA15G40250	-1.14561			GLYMA02G04350	-1.92017
GLYMA14G37480	2.75702	GLYMA10G43690	-1.0619	GLYMA14G37010	-0.815716					GLYMA04G21910	-0.656268	GLYMA04G16640	2.14503			GLYMA11G02880	-3.66172
GLYMA12G02540	1.24001	GLYMA01G37270	-1.17462	GLYMA13G11980	13.9578					GLYMA02G42220	0.195551	GLYMA20G23450	2.87007			GLYMA08G10520	-3.13676
GLYMA20G29410	3.02396	GLYMA08G21300	2.86176	GLYMA07G37520	-4.6079					GLYMA16G02110	-1.19265	GLYMA20G30160	2.51501			GLYMA04G05000	-0.871612
GLYMA11G31310	1.24914	GLYMA03G00840	-1.30401	GLYMA19G33290	-1.99834					GLYMA19G42930	-0.82479	GLYMA15G06160	1.08678			GLYMA13G24700	-1.17171
GLYMA06G40330	1.11103	GLYMA02G02820	2.34454	GLYMA09G25490	-4.47193					GLYMA01G43400	-0.269607	GLYMA01G01350	2.56608			GLYMA14G09990	-1.83474
GLYMA13G37300	1.76299	GLYMA17G14210	-2.38836	GLYMA02G45570	0.327037					GLYMA07G05550	0.0355593	GLYMA19G39090	2.32308			GLYMA05G32310	-3.3294
GLYMA15G19840	2.56706	GLYMA18G22150	-1.13924	GLYMA08G08970	0.218901					GLYMA06G47640	-0.905141	GLYMA02G47990	-1.35476			GLYMA18G37740	0.301218
GLYMA18G05700	1.66812	GLYMA05G28490	-1.38836	GLYMA13G35690	-0.212777					GLYMA12G00300	-0.225454	GLYMA11G18460	2.92695			GLYMA04G02880	-6.11005
GLYMA08G18150	-1.11716	GLYMA07G38880	1.59503	GLYMA06G06860	-0.143227					GLYMA20G28080	0.539752	GLYMA06G08650	1.3471			GLYMA20G01670	-1.15391
GLYMA20G24660	-1.46594	GLYMA03G06440	1.60502	GLYMA10G32891	-2.27508					GLYMA05G26381	0.617173	GLYMA11G33110	1.80983			GLYMA16G02240	-0.0649103
MSTRG.15533	7.145	GLYMA13G24450	1.48285	GLYMA14G37270	-0.240725					GLYMA14G15390	-2.23723	GLYMA16G04020	-1.11404			GLYMA09G36140	-0.468462
GLYMA09G02330	-1.54793	GLYMA02G03031	-1.88897	GLYMA14G06981	6.42626					GLYMA17G18010	1.41629	GLYMA03G29510	-1.68038			GLYMA05G26450	0.772359
GLYMA05G19630	3.337	GLYMA13G09865	2.24001	GLYMA04G40325	-0.793549					GLYMA02G05060	0.414078	GLYMA12G31730	3.124			GLYMA18G08760	0.261062
GLYMA14G38380	1.06901	GLYMA08G02870	-1.24127	GLYMA13G08940	4.74723					GLYMA03G32920	-0.894609	GLYMA04G12660	2.85			GLYMA08G02870	0.0952031
GLYMA14G37920	1.33228	GLYMA14G02090	-1.18115	GLYMA18G05050	-0.952694					GLYMA08G11230	0.185578	GLYMA08G07900	2.21599			GLYMA19G34890	-0.0404004
GLYMA05G32986	-1.2969	GLYMA02G08415	2.20696	GLYMA02G13931	-2.67394					GLYMA01G05871	-0.225965	GLYMA17G01690	2.87696			GLYMA15G37220	-0.642633
GLYMA10G36910	3.014	GLYMA11G14670	1.3978	GLYMA07G30745	-1.40654					GLYMA06G18640	-2.6236	GLYMA10G34490	2.17505			GLYMA07G12170	0.075551
GLYMA07G06320	2.04789	GLYMA18G19050	-1.43051	GLYMA03G33640	-0.13338					GLYMA18G03430	-0.0184457	GLYMA08G27450	-1.61706			GLYMA05G37680	-1.6673
GLYMA12G11161	-1.20423	GLYMA06G30000	-1.40354	GLYMA11G04190	-0.0525991					GLYMA02G05450	-3.86507	GLYMA11G18401	1.86513			GLYMA13G06210	-1.19772
GLYMA10G05100	2.04194	GLYMA18G47570	-1.16812	GLYMA13G37601	-0.0969674					GLYMA10G06121	-0.552001	GLYMA07G33880	2.04194			GLYMA20G03090	0.618602
GLYMA09G38850	2.15898	GLYMA08G04990	1.03633	GLYMA12G30770	-1.28445					GLYMA16G31490	-2.70044	GLYMA19G36180	1.67401			GLYMA06G42935	-4.83691
GLYMA17G29031	1.43883	GLYMA01G44471	1.37295	GLYMA15G43200	-0.269731					GLYMA17G34800	-2.12433	GLYMA18G06680	2.56706			GLYMA04G00690	0.738628
GLYMA08G43300	-1.26882	GLYMA02G02300	-1.38458	GLYMA06G41117	-4.13505					GLYMA09G24751	-0.262644	GLYMA10G36990	-1.67116			GLYMA11G04130	-2.06033
GLYMA02G04850	4.146	GLYMA06G42061	1.22836	GLYMA01G39451	0.664763					GLYMA16G01400	-0.0782501	GLYMA14G37620	1.54201			GLYMA08G14460	-3.14018
GLYMA14G11160	2.85898	GLYMA17G10050	3.00558	GLYMA11G07590	-1.82209					GLYMA17G07690	3.07511	GLYMA13G37020	2.31412			GLYMA10G39060	-2.7027
GLYMA18G49420	-1.39593	GLYMA01G06265	-1.99424	GLYMA20G35492	-1.47142					GLYMA18G09786	2.03166	GLYMA07G15070	2.27292			GLYMA06G17980	-0.429137
GLYMA15G11200	-1.11092	GLYMA09G12198	3.1162	GLYMA19G31120	-1.40833					GLYMA13G40590	-1.24993	GLYMA19G36160	-1.32916			GLYMA04G29430	-5.28508
GLYMA03G35920	1.63599	GLYMA15G40290	1.3454	GLYMA04G07870	-3.31372					GLYMA13G16830	-0.419775	GLYMA09G08900	2.25308			GLYMA08G11610	-2.27886
GLYMA02G42713	-1.37707	GLYMA06G02300	-1.31115	GLYMA15G00620	-3.59154					GLYMA12G06300	3.25267	GLYMA12G11250	1.45575			GLYMA09G40740	-1.45943
GLYMA05G32850	1.50792	GLYMA04G01610	-1.46196	GLYMA08G25610	-2.54224					GLYMA02G03880	1.08637	GLYMA15G40350	2.50589			GLYMA03G07300	-3.09761
GLYMA13G44730	3.849	GLYMA02G16210	-1.32193	GLYMA18G20936	1.99548					GLYMA02G48150	0.794949	GLYMA02G15340	2.91303			GLYMA05G07380	-0.750022
GLYMA13G17180	2.93206	GLYMA19G42180	-1.17137	GLYMA18G52620	-1.16587					GLYMA04G02050	0.809456	GLYMA17G10130	3.26694			GLYMA10G33790	-1.58744
GLYMA15G08370	3.06299	GLYMA04G39475	1.99458	GLYMA19G30600	-1.6415					GLYMA03G31210	4.53183	GLYMA13G38170	2.70111			GLYMA12G31280	0.606034
GLYMA14G12505	3.88	GLYMA06G08220	2.08406	GLYMA18G48000	-0.855516					GLYMA14G24545	0.695374	GLYMA19G33360	2.87401			GLYMA03G16610	1.65399
GLYMA11G10240	4.49198	GLYMA18G41310	2.29337	GLYMA13G12170	1.66122					GLYMA03G32540	-1.53727	GLYMA17G12040	-1.63935			GLYMA08G12510	-3.03597
GLYMA10G05280	1.42975	GLYMA08G22200	2.14535	GLYMA08G28320	-1.15421					GLYMA07G38500	0.658963	GLYMA09G29770	1.60692			GLYMA08G00680	-1.52634
GLYMA08G08000	1.3989	GLYMA02G34760	-1.71786	GLYMA02G04620	-0.626692					GLYMA09G38150	-0.355875	GLYMA17G32584	-2.04097			GLYMA03G27740	-1.89542
GLYMA08G10360	1.29983	GLYMA19G00860	3.12928	GLYMA10G39050	-0.470631					GLYMA13G13791	1.01533	GLYMA01G04160	2.104			GLYMA15G07440	0.174621
GLYMA20G24600	1.2969	GLYMA08G19810	-1.45799	GLYMA03G30730	-0.640199					GLYMA19G36200	0.413241	GLYMA15G09530	2.87007			GLYMA02G46430	0.124021
GLYMA04G00310	-1.07704	GLYMA14G39940	-1.49005	GLYMA13G12041	1.36057					GLYMA04G06000	-0.00216598	GLYMA18G46340	1.93998			GLYMA06G06940	0.735438
GLYMA02G39840	1.46205	GLYMA08G02020	-2.33643	GLYMA18G50120	2.94033					GLYMA07G00330	-0.855269	GLYMA18G14620	-1.4112			GLYMA06G17420	-1.08815
GLYMA13G09840	1.64201	GLYMA20G28420	-1.25154	GLYMA07G14460	-0.244442					GLYMA15G10770	0.559153	GLYMA02G38921	2.30393			GLYMA11G38040	-0.700607
GLYMA06G09430	1.85599	GLYMA20G35492	-1.9105	GLYMA08G10910	-0.212494					GLYMA13G03510	3.44762	GLYMA18G47830	-1.18115			GLYMA10G43630	-3.79008
GLYMA09G01720	1.33514	GLYMA16G30050	1.9241	GLYMA19G41760	0.635912					GLYMA15G23240	-0.702223	GLYMA08G41046	1.61212			GLYMA17G12370	0.979048
GLYMA06G12960	1.94711	GLYMA04G39670	-1.34008	GLYMA20G24200	-0.687035					GLYMA15G39070	-2.08635	GLYMA08G45490	3.01203			GLYMA08G22501	-0.0739199
GLYMA08G01081	1.48285	GLYMA15G08300	1.63738	GLYMA01G41210	-0.101961					GLYMA10G07050	-2.82831	GLYMA10G01590	2.20602			GLYMA10G01480	0.445212
GLYMA05G05180	3.10098	GLYMA18G44280	-2.86775	GLYMA19G34130	-1.97513					GLYMA19G00200	3.85404	GLYMA07G35310	-1.1016			GLYMA07G35381	-3.96403
GLYMA20G38255	1.57289	GLYMA20G03950	-1.09542	GLYMA18G01100	0.914682					GLYMA04G43180	-1.0146	GLYMA11G18890	-1.80591			GLYMA12G21640	-3.45533
GLYMA17G32750	3.01096	GLYMA12G35070	1.81844	GLYMA15G20080	0.553254					GLYMA02G16170	-3.98189	GLYMA03G36340	2.4079			GLYMA01G37950	-1.17056
GLYMA05G30050	1.30685	GLYMA08G01860	-2.29336	GLYMA08G43790	0.011479					GLYMA01G09160	-0.552206	GLYMA19G44970	-1.78091			GLYMA12G34390	1.43924
GLYMA11G35990	-2.01159	GLYMA19G25070	2.95921	GLYMA05G37751	-3.37467					GLYMA16G34570	-1.31154	GLYMA05G32200	2.24092			GLYMA18G51715	-0.281326
GLYMA05G35170	1.53705	MSTRG.34335	2.76596	GLYMA15G40370	-1.5697					GLYMA19G01460	1.45934	GLYMA02G47260	2.60193			GLYMA08G21260	-2.67124
GLYMA11G11890	1.514	GLYMA20G21200	1.56023	GLYMA03G40280	-0.138022					GLYMA03G42360	-0.4052	GLYMA13G02030	-1.77596			GLYMA17G34435	-1.44314
GLYMA17G07740	2.71105	GLYMA18G08420	-1.17462	GLYMA04G34820	-2.48081					GLYMA10G43990	-1.4761	GLYMA06G06470	2.39808			GLYMA06G45547	-1.59197
GLYMA12G35000	1.54498	GLYMA07G06670	-1.60384	GLYMA15G24000	-1.69263					GLYMA18G05030	-0.374946	GLYMA01G42500	2.94692			GLYMA05G05540	-0.556118
GLYMA14G09980	1.9631	GLYMA05G07680	-1.68038	GLYMA12G32230	2.39232					GLYMA11G14210	-3.46764	GLYMA16G07480	1.58207			GLYMA15G05730	-0.965061
GLYMA17G35390	1.52105	GLYMA18G44350	-1.20423	GLYMA15G23380	-0.963442					GLYMA05G27720	2.62449	GLYMA02G01720	1.00288			GLYMA17G08100	-0.875977
GLYMA16G10340	1.57192	GLYMA04G42080	-1.64386	GLYMA04G01490	-0.31853					GLYMA20G35320	0.247093	GLYMA17G38010	2.7031			GLYMA06G11330	-1.15582
GLYMA13G10840	2.15413	GLYMA15G02850	2.97783	GLYMA19G40720	-4.19835					GLYMA19G06540	1.39678	GLYMA08G22360	1.56413			GLYMA02G13000	-0.593173
GLYMA02G40510	1.96901	GLYMA13G25620	2.66698	GLYMA12G13390	-1					GLYMA13G17406	-0.859679	GLYMA13G35950	2.0769			GLYMA17G13280	-1.80818
GLYMA05G01790	2.10903	GLYMA12G01700	-2.13289	GLYMA05G00880	-0.405628					GLYMA17G34690	-2.36412	GLYMA19G44220	-1.24811			GLYMA15G29860	-2.27488
GLYMA10G17850	2.27501	GLYMA15G15380	-1.23786	GLYMA02G40660	-0.174664					GLYMA09G07710	0.477523	GLYMA06G11430	-1.52699			GLYMA01G20460	0.219528
GLYMA11G12990	2.67897	GLYMA11G37440	-1.35845	GLYMA05G31070	-1.19599					GLYMA20G24670	-1.35602	GLYMA03G41061	2.2549			GLYMA15G23550	-0.17014
GLYMA03G01840	2.28599	GLYMA17G04190	-1.05589	GLYMA10G32640	-3.28096					GLYMA17G14680	3.32593	GLYMA16G29710	2.74006			GLYMA13G07490	-0.297328
GLYMA16G29701	3.461	GLYMA06G13880	-1.22432	GLYMA08G26020	-1.1575					GLYMA16G30180	1.70816	GLYMA09G25800	-1.0862			GLYMA16G25550	-1.24881
GLYMA03G36330	1.46624	GLYMA16G04440	1.488	GLYMA19G36170	1.36156					GLYMA03G01550	0.602158	GLYMA06G08831	-1.28983			GLYMA20G24940	2.197
GLYMA11G14670	1.06626	GLYMA14G39770	-1.36959	GLYMA07G33590	-0.567947					GLYMA18G06130	-0.809897	GLYMA18G29591	2.53306			GLYMA10G00430	-0.67096
GLYMA11G09070	3.08593	GLYMA13G10760	1.33113	GLYMA05G34680	-0.239355					GLYMA04G26800	-0.118977	GLYMA03G33070	3.09407			GLYMA13G02601	-1.21246
GLYMA06G08100	1.64708	GLYMA03G35020	-1.23786	GLYMA09G35170	6.16165					GLYMA09G34410	-1.64447	GLYMA16G30120	3.49697			GLYMA07G30710	-3.41322
GLYMA02G39350	3.05207	GLYMA09G34710	-1.04394	GLYMA10G00720	-8.29593					GLYMA08G13011	1.49677	GLYMA15G20870	-1.0145			GLYMA04G01151	1.11227
GLYMA01G04730	1.12895	GLYMA14G10115	-1.67116	GLYMA01G04000	-2.07344					GLYMA20G29520	1.83992	GLYMA15G02940	2.97893			GLYMA03G14888	0.033537
GLYMA11G37820	1.10367	GLYMA17G04040	2.92391	GLYMA08G17960	-0.117426					GLYMA05G08460	1.3742	GLYMA10G31610	-1.32193			GLYMA20G36180	-1.07299
GLYMA13G00380	1.24671	GLYMA11G11930	1.43349	GLYMA11G06170	0.459353					GLYMA10G31700	2.5374	GLYMA08G44180	2.69399			GLYMA17G07270	1.91552
GLYMA13G04221	-1.02034	GLYMA12G01221	-1.31833	GLYMA05G02121	-0.0617422					GLYMA11G05460	1.0906	GLYMA06G44460	3.02698			GLYMA11G15000	-0.371573
GLYMA05G36700	1.19093	GLYMA05G27641	1.55189	GLYMA19G40110	-0.777608					GLYMA04G41370	1.00649	GLYMA17G33830	-1.47794			GLYMA03G05946	3.80735
GLYMA09G03211	1.72988	GLYMA02G38250	1.19346	GLYMA08G26150	-2.81816					GLYMA06G14170	-1.57325	GLYMA07G07740	2.61589			GLYMA18G48530	0.446838
GLYMA14G04700	2.2299	GLYMA01G43220	2.24275	GLYMA17G03110	1.12274					GLYMA19G01060	0.406575	GLYMA07G03831	2.00684			GLYMA19G29333	-0.477981
GLYMA17G05540	3.03298	GLYMA02G41820	-1.1078	GLYMA08G18580	-1.19832					GLYMA03G40181	1.55254	GLYMA05G30000	1.66993			GLYMA18G50700	-0.937264
GLYMA14G09540	1.36121	GLYMA04G04770	-1.13924	GLYMA13G01910	1.99139					GLYMA11G28510	-0.626322	GLYMA01G30982	-1.84166			GLYMA01G38130	-0.0242747
GLYMA17G02645	-1.03801	GLYMA15G42240	1.854	GLYMA13G12029	4.38716					GLYMA12G32230	0.652077	GLYMA07G10790	3.23005			GLYMA18G47931	-2.38013
GLYMA07G02230	-1.18442	GLYMA01G39120	-2.1078	GLYMA02G02300	-1.05895					GLYMA20G25291	1.16324	GLYMA03G22151	2.54696			GLYMA06G41380	-0.522351
GLYMA02G03350	1.50995	GLYMA03G38100	-1.24127	GLYMA05G38470	-0.544026					GLYMA06G46940	-0.163361	GLYMA17G03390	2.72705			GLYMA08G11560	1.74143
GLYMA18G03310	3.10199	GLYMA08G09960	1.338	GLYMA08G16290	-0.693813					GLYMA10G30690	1.5866	GLYMA14G37770	-1			GLYMA09G31780	-1.11662
GLYMA02G01960	1.35106	GLYMA13G37750	1.47093	GLYMA15G07730	1.71882					GLYMA06G17460	0.393263	GLYMA15G38150	2.36205			GLYMA09G32790	0.978796
GLYMA13G04230	1.11902	GLYMA02G36820	-1.05889	GLYMA17G34710	-0.46008					GLYMA04G00550	-0.821761	GLYMA15G02440	-1.75633			GLYMA07G04460	-2.62244
GLYMA05G08240	3.50004	GLYMA08G43350	3.06057	GLYMA17G12460	0.647484					GLYMA03G41240	1.64849	GLYMA11G09825	3.31397			GLYMA09G37150	-2.6325
GLYMA10G42120	-1.45403	GLYMA01G25960	2.87125	GLYMA08G13791	-0.516482					GLYMA03G39300	0.791413	GLYMA09G03300	2.42707			GLYMA01G38690	1.93826
GLYMA14G13251	-1.08927	GLYMA06G17860	-2.5649	GLYMA08G43330	-3.78773					GLYMA15G14040	-0.856867	GLYMA03G05300	1.51702			GLYMA16G23500	-0.19592
GLYMA11G21650	-1.08009	GLYMA07G32790	-1.21759	GLYMA09G24785	2.52898					GLYMA09G35000	0.436986	GLYMA13G06250	2.19409			GLYMA07G08400	0.498423
GLYMA15G10000	1.01792	GLYMA02G32370	1.34028	GLYMA19G06090	-1.18778					GLYMA05G00910	-1.02697	GLYMA20G24450	1.41522			GLYMA07G34965	-0.905818
MSTRG.10341	-1.55216	GLYMA03G38391	-2.03505	GLYMA08G47880	-1.04758					GLYMA20G33800	1.41445	GLYMA05G05190	1.88401			GLYMA17G14930	2.817
GLYMA17G12680	1.64016	GLYMA02G12650	-1.1016	GLYMA11G13940	1.87346					GLYMA15G13090	-1.7214	GLYMA13G07840	3.30305			GLYMA06G09740	-1.30508
GLYMA08G15005	1.614	GLYMA06G08080	-1.24127	GLYMA18G29100	-0.160435					GLYMA08G11520	-0.177068	GLYMA11G12950	-1			GLYMA13G29190	-0.609868
GLYMA17G04820	1.29101	GLYMA16G02381	1.97012	GLYMA15G11910	-5.8893					GLYMA14G05663	-0.427807	GLYMA12G00300	-1.18771			GLYMA17G19920	0.434937
GLYMA19G02120	-1.02621	GLYMA15G32540	-1.16812	GLYMA08G19150	-1.46008					GLYMA06G12020	-1.6979	GLYMA19G00350	1.8532			GLYMA11G37881	-3.00174
GLYMA02G40990	1.81188	GLYMA13G36070	1.83431	GLYMA06G16700	-0.786091					GLYMA08G10010	5.07039	GLYMA04G39990	1.51096			GLYMA08G24580	-3.62232
GLYMA06G40740	1.98295	GLYMA06G18080	-1.35107	GLYMA09G14090	-0.493709					GLYMA09G24410	-1.78878	GLYMA07G37210	1.13685			GLYMA19G38760	-0.550132
GLYMA14G37500	2.87106	GLYMA02G07430	1.09221	GLYMA02G34840	-0.876451					GLYMA18G04081	-1.19093	GLYMA17G11631	2.41711			GLYMA13G29210	-4.24793
GLYMA02G01210	1.82212	GLYMA02G38280	-1.24811	GLYMA13G07735	-0.473819					GLYMA13G31470	-1.57485	GLYMA03G29440	-1.24469			GLYMA09G40150	-0.788449
GLYMA13G32750	1.16221	GLYMA17G37520	1.48388	GLYMA14G01950	-2.1376					GLYMA06G22220	-1.07613	GLYMA19G28690	2.543			GLYMA14G03710	0.465766
GLYMA04G01550	-1.51046	GLYMA02G01580	-1.56064	GLYMA15G14540	-1.49845					GLYMA12G36440	0	GLYMA14G35700	1.57483			GLYMA19G25720	-0.304274
GLYMA18G02400	4.38998	GLYMA20G21100	-1.23107	GLYMA13G34480	-0.739348					GLYMA12G04835	1.03271	GLYMA09G04980	1.69822			GLYMA05G22445	1.50518
GLYMA02G43230	-1.03505	GLYMA19G00270	-1.94898	GLYMA18G10290	-0.780073					GLYMA01G35630	2.03385	GLYMA18G32696	2.39204			GLYMA02G36490	0.0798954
		GLYMA13G04770	-1.61264	GLYMA18G16060	-1.09889					GLYMA12G02790	-0.597842	GLYMA15G15870	1.46205			GLYMA19G39540	1.05477
		GLYMA12G04150	-1.45799	GLYMA14G18300	-0.860326					GLYMA01G01480	-0.08344	GLYMA14G05270	2.5541			GLYMA04G17600	-0.116223
		GLYMA19G34350	-1.0145	GLYMA19G38940	-3.09192					GLYMA10G32250	-0.970932	GLYMA15G38141	3.44705			GLYMA20G28340	1.41295
		GLYMA02G42940	-3.01159	GLYMA13G26240	-0.350139					GLYMA02G08415	1.30179	GLYMA05G27740	3.60905			GLYMA18G02950	-0.304143
		GLYMA10G39670	1.92941	GLYMA05G04700	0.337818					GLYMA06G45620	-1.42755	GLYMA03G41650	-1.02327			GLYMA19G43940	-1.47508
		GLYMA20G28980	1.35896	GLYMA17G33310	1.47947					GLYMA18G28830	1.09657	GLYMA10G33331	2.06798			GLYMA17G11160	-1.65294
		GLYMA19G31120	-1.2969	GLYMA08G05430	-0.204508					GLYMA01G32750	0.234546	GLYMA04G43130	-1.68501			GLYMA12G08310	-0.10431
		GLYMA13G44740	-1.49005	GLYMA06G06370	-3.18638					GLYMA12G11240	0.269479	GLYMA14G17190	2.33914			GLYMA05G20340	1.89254
		GLYMA15G01950	-1.26882	GLYMA07G38880	-0.0144697					GLYMA15G07540	0.129593	GLYMA18G05110	2.00504			GLYMA16G33430	-3.41015
		GLYMA13G09290	2.28983	GLYMA06G02190	-4.84058					GLYMA09G02900	2.69978	GLYMA07G09250	2.12994			GLYMA04G10650	-0.250977
		GLYMA08G03850	1.39616	GLYMA20G27290	-1.96251					GLYMA18G46286	-1.19717	GLYMA16G26210	-1.00578			GLYMA18G42204	-4.59005
		GLYMA05G04270	-1.54372	GLYMA17G06060	-1.30064					GLYMA17G09295	-0.978196	GLYMA07G02400	2.00899			GLYMA06G40860	0.929092
		GLYMA03G40510	-1.486	GLYMA05G36963	-2.16243					GLYMA05G33640	0.308509	GLYMA03G32290	2.3251			GLYMA14G04731	-2.89868
		GLYMA08G23400	-1.22769	GLYMA02G47076	-0.616523					GLYMA06G45860	-0.36125	GLYMA08G08860	-1.30401			GLYMA14G02890	-0.579424
		GLYMA06G03630	1.52607	GLYMA15G04991	0.55058					GLYMA11G03240	0.213378	GLYMA20G24810	-1.67577			GLYMA06G12900	-3.10978
		GLYMA20G23760	-1.27579	GLYMA10G00210	-1.03538					GLYMA15G02430	0.0685314	GLYMA09G41400	-1.2863			GLYMA04G03330	5.25529
		GLYMA09G22312	2.26394	GLYMA07G02320	-1.3824					GLYMA02G38580	-1.91254	GLYMA08G43282	-1.31115			GLYMA13G25320	0.211194
		GLYMA08G07700	-1.00578	GLYMA18G51643	0.120318					GLYMA07G09820	-1.38516	GLYMA09G04990	1.70088			GLYMA19G03010	-2.77103
		GLYMA08G17120	1.1903	GLYMA07G39980	-0.397014					GLYMA12G30270	0.597346	GLYMA13G18820	1.73812			GLYMA01G04070	1.82266
		GLYMA09G21050	-1.52699	GLYMA17G13550	-1.19738					GLYMA10G12410	-0.554118	GLYMA02G44570	2.23787			GLYMA02G07850	0.0700426
		GLYMA10G29900	-2.2109	GLYMA18G08910	-1.73255					GLYMA15G09230	-0.879641	GLYMA03G38910	2.66289			GLYMA01G33070	-2.52838
		GLYMA10G35871	2.10735	GLYMA18G48490	2.36162					GLYMA06G17860	-0.403594	GLYMA0041S50	1.87381			GLYMA19G37161	-0.813988
		GLYMA16G33800	1.70177	GLYMA07G27540	-0.517848					GLYMA20G31800	-0.19371	GLYMA08G42260	2.51904			GLYMA16G24720	-4.67646
		GLYMA06G11560	-1.00868	GLYMA18G43676	-2.93497					GLYMA12G16252	-2.10416	GLYMA07G07790	2.09592			GLYMA10G34205	-4.66807
		GLYMA16G17500	-1.3474	GLYMA06G05931	0.992138					GLYMA03G34300	-1.66344	GLYMA12G14156	2.35502			GLYMA15G08370	-0.926075
		GLYMA04G37740	-1.09234	GLYMA20G28170	-1.37927					GLYMA17G17770	0.142958	GLYMA08G48200	2.56803			GLYMA08G17160	0.573532
		GLYMA04G04380	-1.30045	GLYMA01G22830	0.594335					GLYMA11G21835	1.59159	GLYMA03G15020	1.31788			GLYMA03G41110	0.147872
		GLYMA12G33820	-1.94342	GLYMA09G00670	-1.29288					GLYMA16G05350	3.00374	GLYMA08G07490	2.03104			GLYMA15G40065	-1.36749
		GLYMA07G11990	-1.15843	GLYMA10G05630	-2.02546					GLYMA08G19290	-3.35796	MSTRG.14404	2.45602			GLYMA08G03620	0.431521
		GLYMA05G19630	-2.27928	GLYMA01G43050	4.35464					GLYMA0472S50	-0.0573624	GLYMA01G44570	1.11703			GLYMA10G11910	-0.521791
		GLYMA15G40110	-1.46594	GLYMA07G03740	6.17437					GLYMA05G32050	2.89914	GLYMA17G36490	2.10802			GLYMA10G14110	-0.838179
		GLYMA10G04630	-2.14561	GLYMA09G31980	-0.786735					GLYMA05G09160	-0.451443	GLYMA06G07470	-2.01742			GLYMA06G19240	-0.015854
		GLYMA15G07990	1.31208	GLYMA12G20160	-0.557369					GLYMA18G01422	-1.14	GLYMA06G44430	1.37907			GLYMA14G02490	-1.58138
		GLYMA09G39160	1.85798	GLYMA18G06435	2.81222					GLYMA16G06451	1.91718	GLYMA14G24810	1.12433			GLYMA11G07661	1.4646
		GLYMA13G37570	-1.07704	GLYMA18G01400	-1.91254					GLYMA18G06950	-2.56037	GLYMA05G28150	2.54992			GLYMA02G38000	-0.64811
		GLYMA05G27450	-2.01159	GLYMA19G39030	-3.15299					GLYMA02G04180	3.47621	GLYMA04G04620	2.73596			GLYMA07G05381	-0.40828
		GLYMA08G26000	-1.39973	GLYMA04G36600	-0.800461					GLYMA04G16865	7.74291	GLYMA05G34876	-1.17788			GLYMA07G00630	-0.60544
		GLYMA18G20870	-1.26882	GLYMA08G45380	-2.26367					GLYMA03G35390	0.791452	GLYMA09G31705	-1.38836			GLYMA03G24950	2.68676
		GLYMA11G11870	-1.30401	GLYMA19G02031	-0.186203					GLYMA13G35620	-1.51193	GLYMA20G27761	-1.79086			GLYMA10G00440	1.34722
		MSTRG.14667	2.1447	GLYMA19G00710	0.791287					GLYMA18G08740	0.205399	GLYMA02G29430	1.27679			GLYMA15G14521	0.682428
		GLYMA13G04120	-1.13289	GLYMA12G34950	-1.65905					GLYMA16G27840	1.60269	GLYMA01G40110	2.66789			GLYMA13G26700	-0.0450963
		GLYMA20G23100	-1.49411	GLYMA09G37020	-2.18748					GLYMA20G01770	1.46867	GLYMA04G09210	1.73985			GLYMA10G40230	1.1646
		GLYMA01G39650	-1.38836	GLYMA10G10560	-0.544381					GLYMA06G12610	3.24334	GLYMA13G23600	-1.69432			GLYMA18G15552	-0.547894
		GLYMA19G35900	1.6248	GLYMA15G38190	1.47647					GLYMA05G34236	6.47131	GLYMA0335S00200	1.16092			GLYMA15G05520	-3.18261
		GLYMA06G03500	-1.72738	GLYMA11G01891	1.98627					GLYMA04G36250	-2.69025	GLYMA08G13110	1.23389			GLYMA06G38480	-2.93132
		GLYMA16G06940	1.27977	GLYMA17G06540	-0.107939					GLYMA0892S50	-1.0828	GLYMA17G13770	1.32308			GLYMA02G42460	-1.51915
		GLYMA07G33780	-1.97143	GLYMA11G15920	-2.82736					GLYMA01G38500	9.22239	GLYMA07G33360	1.93885			GLYMA05G33850	0.766704
		GLYMA07G33050	2.17025	GLYMA02G40360	0.0671667					GLYMA08G11300	2.52948	GLYMA12G32280	2.54003			GLYMA02G18620	-1.26078
		GLYMA05G01131	-1.31833	GLYMA01G39720	1.2303					GLYMA06G19190	1.80351	GLYMA18G08561	2.47197			GLYMA07G30791	-1.86673
		GLYMA05G31650	2.87735	GLYMA13G11505	0.629122					GLYMA12G29510	1.2948	GLYMA17G37450	1.26303			GLYMA18G48450	0.248962
		GLYMA01G03430	-2.1016	GLYMA20G29990	0.274339					GLYMA10G37610	-0.280144	GLYMA13G01131	3.97104			GLYMA08G04870	-0.0321605
		GLYMA12G00570	1.09626	GLYMA01G05220	-1.0109					GLYMA08G42140	-2.117	GLYMA19G42280	1.70221			GLYMA01G41440	-1.51155
		GLYMA02G03661	-1.18115	GLYMA17G18360	-0.923197					GLYMA08G03700	1.41553	GLYMA17G18360	2.26604			GLYMA02G10020	-1.66759
		GLYMA20G24740	-1.61264	GLYMA01G40630	4.92134					GLYMA18G18810	-0.591915	GLYMA18G13270	1.09085			GLYMA18G51330	0.846672
		GLYMA18G10760	1.64108	GLYMA08G19480	-1.94809					GLYMA10G01300	-0.607665	GLYMA04G07640	2.17887			GLYMA20G20543	0.873808
		GLYMA15G18620	2.26634	GLYMA13G19730	-0.811044					GLYMA13G23090	-1.2363	GLYMA16G09360	2.336			GLYMA02G01110	0.6447
		GLYMA19G27870	-1.74662	GLYMA02G04590	-1.87069					GLYMA14G36566	0.589032	GLYMA19G01650	-1.17462			GLYMA06G47540	-0.949374
		GLYMA09G38600	1.56511	GLYMA09G38250	0.866666					GLYMA05G29120	3.46582	GLYMA06G36520	3.10903			GLYMA07G04600	-1.64782
		GLYMA08G09470	1.11303	GLYMA07G06550	-0.59015					GLYMA01G24150	1.63106	GLYMA08G18590	2.20006			GLYMA12G31070	-0.914515
		GLYMA10G44540	-1.01159	GLYMA03G41190	-3.2215					GLYMA08G45590	-0.102039	GLYMA06G03901	2.35896			GLYMA10G27990	0.615194
		GLYMA08G21850	1.55974	GLYMA15G24035	-0.193052					GLYMA03G28410	-0.581866	GLYMA17G07700	1.83915			GLYMA07G38780	1.32341
		GLYMA12G04280	-1.49818	GLYMA19G26850	2.75609					GLYMA20G31480	-0.305726	GLYMA05G30340	2.35896			GLYMA12G09230	-0.0188518
		GLYMA08G24980	2.00072	GLYMA18G04020	-2.95664					GLYMA14G10370	4.70526	GLYMA03G33460	1.22095			GLYMA09G09100	-0.918627
		GLYMA06G15211	2.58664	GLYMA18G49340	-0.33881					GLYMA13G07540	-0.887622	GLYMA11G08861	2.50589			GLYMA09G01080	-1.46816
		GLYMA05G27081	-1.23107	GLYMA07G31740	-2.01309					GLYMA15G04680	-0.454166	GLYMA12G09570	-1.46594			GLYMA18G52340	0.447416
		GLYMA18G02610	1.8844	GLYMA19G39070	-0.515632					GLYMA07G08400	1.5033	GLYMA06G42080	-1.68966			GLYMA10G33030	-1.44029
		GLYMA02G02790	1.8675	GLYMA15G36645	-2.91561					GLYMA08G27010	0.274198	GLYMA18G13680	2.14503			GLYMA08G21231	-1.63227
		GLYMA20G33450	-2.40354	GLYMA11G05320	0.0829979					GLYMA15G03400	0.0725571	GLYMA07G08311	3.09407			GLYMA20G26951	-0.989934
		GLYMA18G42770	2.57725	GLYMA05G34130	-0.921743					GLYMA02G39650	0.998316	GLYMA13G17330	-1.36959			GLYMA15G06990	0.254917
		GLYMA19G27530	1.74201	GLYMA07G09345	1.32362					GLYMA01G45181	0.74605	GLYMA20G35530	-1.44222			GLYMA07G34740	-0.253884
		GLYMA15G10490	1.20163	GLYMA13G06070	-0.0607907					GLYMA15G02470	0.634005	GLYMA08G00890	2.39204			GLYMA15G22820	-2.14901
		GLYMA13G15590	2.18618	GLYMA07G00460	0.67417					GLYMA17G20000	1.50123	GLYMA18G05501	2.58808			GLYMA05G22970	0.0599238
		GLYMA05G24876	-1.38836	GLYMA13G29330	0.21569					GLYMA10G39451	6.8803	GLYMA20G36590	2.19692			GLYMA13G43250	1.86212
		GLYMA07G18155	2.66266	GLYMA01G07860	-1.13895					GLYMA09G27550	-1.80709	GLYMA16G23600	1.36177			GLYMA18G08900	0.144124
		GLYMA03G36735	-1.83136	GLYMA01G33708	-0.67925					GLYMA05G02876	0.961526	GLYMA10G04110	2.64201			GLYMA15G07080	-2.62583
		GLYMA07G39310	-1.38836	GLYMA12G07690	0.859365					GLYMA05G34920	-1.64017	GLYMA03G36380	-1.54793			GLYMA12G06231	-1.68098
		GLYMA03G28410	-1.1488	GLYMA01G02290	-0.883635					GLYMA14G38390	-0.395279	GLYMA09G06950	2.35699			GLYMA18G39820	-1.36485
		GLYMA10G29030	1.36905	GLYMA17G09830	-1.21626					GLYMA09G04010	0.97233	GLYMA13G24400	2.09187			GLYMA01G38450	-1.03265
		GLYMA16G32931	-1.40736	GLYMA14G05110	-1.18753					GLYMA17G16130	0.00491119	GLYMA10G40320	2.37712			GLYMA01G45570	-0.397248
		GLYMA17G38220	-1.54372	GLYMA17G01430	-0.433094					GLYMA14G10530	0.436594	GLYMA02G47580	1.05728			GLYMA04G40780	1.31755
		GLYMA08G08800	-1.05589	GLYMA05G08580	-0.835443					GLYMA04G01920	-0.339915	GLYMA07G39050	2.42787			GLYMA17G20190	-2.71882
		GLYMA08G18580	-1.2969	GLYMA02G07595	-0.776874					GLYMA11G35790	-0.224415	GLYMA03G29790	-2.699			GLYMA03G22230	-1.03161
		GLYMA16G26535	2.86592	GLYMA13G39150	-3.58366					GLYMA02G15920	1.82425	GLYMA13G44740	-1.35107			GLYMA18G46920	-2.28369
		GLYMA07G04530	1.43029	GLYMA15G42030	-2.23183					GLYMA05G33620	5.56351	GLYMA08G08920	1.59503			GLYMA10G32090	1.16175
		GLYMA07G02210	-1.23786	GLYMA08G28430	-1.20456					GLYMA18G26870	-2.42884	GLYMA10G29510	2.10802			GLYMA10G26900	-0.469586
		GLYMA19G29841	-1.12658	GLYMA02G36110	-1.91082					GLYMA14G40600	-1.22239	GLYMA09G36260	2.336			GLYMA08G12560	-1.13288
		GLYMA08G42430	-1.11092	GLYMA14G11860	-0.564199					GLYMA03G27195	-0.880418	GLYMA14G36970	1.76511			GLYMA19G38480	1.48828
		GLYMA05G08950	-2.13924	GLYMA07G06240	-1.58024					GLYMA18G18880	0.858054	GLYMA02G46330	1.34596			GLYMA11G34040	0.848378
		GLYMA11G20180	-1.45403	GLYMA06G03830	-0.653736					GLYMA02G15351	1.52756	GLYMA06G16340	-1.36587			GLYMA16G26240	-2.80735
		GLYMA10G39330	1.4452	GLYMA03G25030	3.91873					GLYMA16G28510	-4.11894	GLYMA15G02260	-2.07097			GLYMA19G24420	1.62097
		GLYMA06G44810	1.37518	GLYMA19G02690	-0.683386					GLYMA10G29490	-0.952008	GLYMA07G33120	-1.29336			GLYMA17G07740	0.00654953
		GLYMA05G02320	-1.40354	GLYMA11G31950	1.30144					GLYMA16G02090	-0.758234	GLYMA05G25980	2.32912			GLYMA04G42860	1.31375
		GLYMA15G20680	-1.39214	GLYMA06G44780	3.07665					GLYMA09G04550	-1.33442	GLYMA10G37500	1.26784			GLYMA13G20930	0.334706
		GLYMA17G07190	-2.30757	GLYMA15G05580	-3.1838					GLYMA07G39580	2.81585	GLYMA15G42920	2.30393			GLYMA08G01290	-2.19417
		GLYMA08G21880	-1.44615	GLYMA02G45450	-0.710138					GLYMA01G06370	1.55829	GLYMA20G34581	-1.82113			GLYMA18G35410	0.598402
		GLYMA05G03300	1.8953	GLYMA13G08390	-1.41737					GLYMA01G39470	1.79463	GLYMA12G34900	-2.23107			GLYMA01G39610	-1.54549
		GLYMA20G26560	-1.1016	GLYMA03G29470	-2.90307					GLYMA10G31610	-0.543003	GLYMA05G28820	1.77104			GLYMA03G38640	-0.848734
		GLYMA11G35130	-2.24469	GLYMA04G06700	-0.557681					GLYMA07G38640	-0.229905	GLYMA13G31780	2.26604			GLYMA18G08030	-0.364012
		GLYMA03G33160	-1.59946	GLYMA14G03500	-0.254319					GLYMA08G45501	-0.621488	GLYMA18G09120	2.31788			GLYMA02G13980	-0.420002
		GLYMA07G14340	-1.12029	GLYMA14G39590	1.68119					GLYMA04G41170	0.486171	GLYMA13G23640	-1.02621			GLYMA06G04530	0.681959
		GLYMA12G00440	-1.24127	GLYMA19G41870	0.289507					GLYMA07G34141	0.635188	GLYMA08G19290	2.07005			GLYMA19G40300	-0.0951572
		GLYMA02G29160	-1.63935	GLYMA06G45670	-0.0423108					GLYMA04G00480	-1.30618	GLYMA19G42340	2.59311			GLYMA13G42210	-2.68265
		GLYMA14G07680	-1.81097	GLYMA17G04011	0.828926					GLYMA11G08931	-1.00788	GLYMA02G02070	-1.47393			GLYMA01G04220	0.739456
		GLYMA02G45150	1.46728	GLYMA06G06450	2.85554					GLYMA11G11660	0.537803	GLYMA10G03270	-1.53116			GLYMA08G16220	0.348792
		GLYMA11G10080	2.79722	GLYMA07G10881	1.21988					GLYMA13G35180	-0.497015	GLYMA20G26820	2.85699			GLYMA11G06820	-2.25025
		GLYMA15G42290	1.56803	GLYMA20G02071	2.2976					GLYMA03G28970	0.401211	GLYMA10G01740	2.89491			GLYMA13G42601	0.431456
		GLYMA06G17330	1.4957	GLYMA09G24410	-2.84169					GLYMA13G12151	-2.35061	GLYMA17G12710	2.50691			GLYMA11G12990	-1.887
		GLYMA01G40460	-2.32193	GLYMA07G31380	-4.33117					GLYMA13G43160	-1.32108	GLYMA16G03760	1.12697			GLYMA12G33600	1.39242
		GLYMA13G24130	-1.87832	GLYMA09G28580	-1.55147					GLYMA06G18110	-1.03304	GLYMA14G36030	2.918			GLYMA16G03650	0.840629
		GLYMA03G30110	-1.05589	GLYMA19G35700	-1.54108					GLYMA13G22840	2.81383	GLYMA11G36790	2.82395			GLYMA04G00420	-0.0872923
		GLYMA18G51680	2.5967	GLYMA10G02340	-1.22196					GLYMA10G05770	2.02389	GLYMA13G25340	2.27202			GLYMA02G09060	-0.809535
		GLYMA09G12590	-2.49005	GLYMA08G03480	-0.267308					GLYMA13G31280	-1.45805	GLYMA13G08986	-1.76121			GLYMA13G29330	0.813864
		GLYMA19G29440	1.09559	GLYMA13G12074	4.66547					GLYMA08G25480	-1.87473	GLYMA10G36550	-1.16488			GLYMA20G02820	-1.1353
		GLYMA06G12420	-1.41889	GLYMA02G43270	-1.65024					GLYMA19G40550	-0.794353	GLYMA13G17250	7.427			GLYMA09G28050	-0.0125936
		GLYMA12G29670	-2.92139	GLYMA10G12410	-2.42813					GLYMA12G10790	3.41649	GLYMA10G11620	1.82089			GLYMA04G08800	-0.516743
		GLYMA13G22281	1.45943	GLYMA11G19830	-0.536053					GLYMA06G43620	3.48786	GLYMA07G40110	-1.3474			GLYMA11G03800	-0.301545
		MSTRG.19596	1.04334	GLYMA17G18170	0.278031					GLYMA07G08011	2.75493	GLYMA19G38990	1.36625			GLYMA11G33220	0.323086
		GLYMA06G17360	-1.00289	GLYMA02G09590	2.36055					GLYMA11G01000	-0.386612	GLYMA15G05350	2.20789			GLYMA19G01030	-1.71847
		GLYMA04G01920	-1.47794	GLYMA19G37490	-1.11466					GLYMA07G08470	1.91845	GLYMA02G08250	-2.01742			GLYMA13G27060	-1.01338
		GLYMA07G08910	-1.00289	GLYMA01G13170	-1.22558					GLYMA13G41150	0.991685	GLYMA10G32080	-1.27579			GLYMA13G40110	0.477167
		GLYMA01G44000	-1.54372	GLYMA06G00820	0.634026					GLYMA20G25724	2.08021	GLYMA17G36590	2.43296			GLYMA16G08311	-1.89194
		GLYMA15G23830	2.45917	GLYMA08G17570	-0.651038					GLYMA08G21640	0.0436874	GLYMA11G07550	2.22311			GLYMA09G00820	-1.93609
		GLYMA03G27510	-1.08009	GLYMA17G35100	0.123061					GLYMA13G43130	-1.41885	GLYMA12G23480	2.66993			GLYMA14G02340	-1.49643
		GLYMA10G31740	-1.46196	GLYMA19G36160	-0.707599					GLYMA04G08290	0.729481	MSTRG.8028	4.19598			GLYMA09G38410	-1.6443
		GLYMA11G21650	-2.2863	GLYMA02G40650	0.499556					GLYMA17G04840	0.816527	GLYMA17G38210	2.32797			GLYMA18G05010	1.29274
		GLYMA17G00320	-1.07704	GLYMA18G10370	-1.57318					GLYMA12G09120	2.45156	GLYMA05G06371	3.22095			GLYMA08G06376	-1.14014
		GLYMA15G24670	-1.1078	GLYMA09G10520	-1.41497					GLYMA17G01130	0.0263319	GLYMA13G36600	1.27501			GLYMA11G10240	1.95831
		GLYMA08G13160	-1.32916	GLYMA14G14410	-1.45302					GLYMA10G40720	-1.03161	GLYMA09G12570	1.6581			GLYMA13G35100	-1.27715
		GLYMA18G50501	-1.6529	GLYMA13G20800	-3.34633					GLYMA12G07926	0.00202863	GLYMA02G01370	-1.27579			GLYMA16G00310	-0.406013
		GLYMA18G03020	-2.37333	GLYMA08G41630	-1.52323					GLYMA01G03470	2.67385	GLYMA10G06210	-1.30757			GLYMA20G27750	-2.35597
		GLYMA08G12450	2.74071	GLYMA10G27610	-0.636282					GLYMA14G40280	-1.39855	GLYMA08G04780	1.78283			GLYMA08G41040	-0.860394
		GLYMA06G02200	-1.46594	GLYMA16G32931	-2.76025					GLYMA02G03851	-0.119156	GLYMA17G08930	1.41792			GLYMA16G25120	-2.61967
		GLYMA15G40140	-1.30045	GLYMA09G24790	3.37087					GLYMA04G03100	-1.47496	GLYMA05G28240	2.66289			GLYMA08G21140	-3.42999
		GLYMA20G03310	-1.27579	GLYMA04G01350	-3.0331					GLYMA16G02550	0.841427	GLYMA12G04760	-1.18115			GLYMA15G19510	0.465103
		GLYMA17G15940	1.27501	GLYMA01G00481	-0.263034					GLYMA13G21240	0.0759081	GLYMA20G03250	-1.26188			GLYMA16G08560	-1.49872
		GLYMA05G27810	-2.25154	GLYMA20G31966	-0.733866					GLYMA03G03270	1.8656	GLYMA16G25170	1.71501			GLYMA03G34080	-0.364035
		GLYMA10G02340	1.42921	GLYMA13G42390	-0.591524					GLYMA20G36990	1.88863	GLYMA16G30180	-1.17788			GLYMA04G29250	-2.75489
		GLYMA18G48010	-1.39593	GLYMA07G38640	-1.39923					GLYMA06G31618	-0.339672	GLYMA09G04750	1.79494			GLYMA20G32570	-2.42932
		GLYMA19G43200	-1.28983	GLYMA09G22312	1.67162					GLYMA10G33100	1.89622	GLYMA12G02460	2.54992			GLYMA12G07650	-1.8022
		GLYMA20G34000	-1.1488	GLYMA19G33070	-0.791438					GLYMA09G42020	-1.36005	GLYMA07G32720	2.96495			GLYMA18G17600	0.132747
		GLYMA11G19820	-1.20091	GLYMA09G30770	-0.896192					GLYMA17G05471	-0.188143	GLYMA13G00820	-1.0145			GLYMA08G22470	0.927456
		GLYMA08G19790	-1.39973	GLYMA09G12390	-1.74677					GLYMA02G38490	1.28473	GLYMA16G25280	2.34199			GLYMA07G10490	-2.77254
		GLYMA18G41940	-1.27928	GLYMA16G29640	-0.27463					GLYMA12G16623	1.66773	GLYMA02G08210	1.9381			GLYMA01G33150	-3.8413
		GLYMA19G44720	-1.37333	GLYMA14G24545	-0.328939					GLYMA05G08700	2.95815	GLYMA02G38750	3.37198			GLYMA03G31870	-0.791631
		GLYMA04G31180	-1.0145	GLYMA09G34090	-0.848105					GLYMA04G35320	0.467469	GLYMA11G24236	1.13488			GLYMA14G38337	-0.750347
		GLYMA09G31810	-1.54372	GLYMA08G08320	-6.31666					GLYMA05G04490	3.67557	GLYMA03G04361	2.73401			GLYMA03G37160	-1.62853
		GLYMA05G36400	-1.08314	GLYMA17G12640	0.699767					GLYMA12G10030	0.91505	GLYMA20G38580	2.39397			GLYMA15G01990	-2.13678
		GLYMA19G43510	-1.06492	GLYMA01G39890	-1.54351					GLYMA17G07250	3.43105	GLYMA06G41030	-2.25154			GLYMA05G02610	-0.99957
		MSTRG.6118	2.56511	GLYMA20G06290	3.58066					GLYMA14G39130	-1.20945	GLYMA12G09110	1.08202			GLYMA16G30950	-5.52356
		GLYMA03G34110	2.85738	GLYMA03G28271	-0.199437					GLYMA10G36650	-1.52985	GLYMA17G01930	-2.1016			GLYMA10G37560	-1.5023
		GLYMA09G39130	-1.16812	GLYMA10G12335	-0.847301					GLYMA12G05157	2.51435	GLYMA14G00660	2.34596			GLYMA18G06360	-2.05352
		GLYMA17G21800	-1.21759	GLYMA14G10290	-2.41469					GLYMA10G43921	1.08021	GLYMA13G16796	1.6318			GLYMA09G32600	-0.31425
		GLYMA06G15200	-1.24127	GLYMA03G37180	-0.836749					GLYMA06G41510	2.03709	GLYMA16G22370	-1.09234			GLYMA06G04340	0.0455417
		GLYMA04G06340	-1.04692	GLYMA14G09670	-5.35355					GLYMA20G33785	1.38385	GLYMA08G42440	1.54498			GLYMA08G04390	1.79518
		GLYMA08G05510	2.56047	GLYMA13G05880	-1.43526					GLYMA14G07680	0.507804	GLYMA13G28580	3.59598			GLYMA16G23140	-1.21859
		GLYMA14G36000	1.6234	GLYMA16G32571	-0.176798					GLYMA08G17110	-0.940454	GLYMA05G08840	2.53107			GLYMA17G17210	-4.00789
		MSTRG.7333	-1.60823	GLYMA04G33480	2.94161					GLYMA18G50180	-0.916314	GLYMA09G04850	2.514			GLYMA19G01580	0.263
		GLYMA09G04010	2.00396	GLYMA01G35780	-0.215992					GLYMA02G04810	1.52822	GLYMA20G34460	-1.67116			GLYMA08G16370	-0.00468965
		GLYMA06G22220	-1.35476	GLYMA05G04210	-1.57244					GLYMA16G27460	0.584963	GLYMA14G36140	-1.36587			GLYMA02G39780	-1.15138
		GLYMA12G05340	-1.22769	GLYMA17G15820	0.111353					GLYMA15G37520	-2.05909	GLYMA04G41510	-1.699			GLYMA09G28460	-0.754982
		GLYMA19G36130	-1.6529	GLYMA17G09401	-2.37002					GLYMA19G42751	3.30117	GLYMA05G26830	-2.09542			GLYMA04G03750	-1.68827
		GLYMA12G36310	2.91399	GLYMA06G42180	0.318779					GLYMA19G28240	-2.17467	GLYMA11G24062	1.94897			GLYMA15G07850	6.69274
		GLYMA10G42870	2.77989	GLYMA06G12710	-0.533811					GLYMA16G13200	-0.316499	GLYMA02G43150	-1.12029			GLYMA04G32680	-1.02404
		GLYMA20G31530	-1.09234	GLYMA18G18480	-2.55663					GLYMA04G36270	2.99631	GLYMA06G47960	-1.23447			GLYMA10G32950	-0.280108
		GLYMA04G09510	1.6722	GLYMA18G51320	1.22271					GLYMA11G10310	-1.32726	GLYMA02G37910	-1.93236			GLYMA04G19020	0.411359
		GLYMA11G12870	-1.2109	GLYMA04G24350	-0.649619					GLYMA11G02610	-0.332632	GLYMA09G04660	-1.35845			GLYMA18G49400	0.718614
		GLYMA18G08900	-1.11716	GLYMA03G39081	0.736859					GLYMA15G16560	-0.104834	GLYMA18G46810	1.45523			GLYMA17G04350	-2.28968
		GLYMA19G35601	1.29807	GLYMA07G15510	-2.79805					GLYMA18G41940	-1.28132	GLYMA15G06314	2.65099			GLYMA06G46260	-2.89922
		GLYMA20G25520	-2.53116	GLYMA13G00450	-2.01192					GLYMA03G25145	1.33159	GLYMA08G10780	2.84398			GLYMA08G45490	1.2399
		GLYMA14G03500	-1.47393	GLYMA10G04610	-1.28603					GLYMA10G33970	-0.687532	GLYMA12G33130	-1.68038			GLYMA10G07860	-1.80217
		GLYMA20G27190	2.29278	GLYMA01G41260	0.110547					GLYMA18G09170	1.26421	GLYMA05G30280	2.853			GLYMA18G03913	0.0487886
		GLYMA16G26320	2.42412	GLYMA06G09400	1.90257					GLYMA16G08150	-0.249416	GLYMA13G29848	2.52206			GLYMA20G20280	-1.86425
		GLYMA18G10270	-1.26882	GLYMA06G13570	0.45455					GLYMA13G09620	-2.26814	GLYMA08G21600	-1.77596			GLYMA10G25490	-0.448581
		GLYMA09G15720	-1.21759	GLYMA03G41460	1.08523					GLYMA15G09110	0.206974	GLYMA06G10700	2.4769			GLYMA18G44930	-3.3051
		GLYMA15G41700	-2.17788	GLYMA04G26810	2.60752					GLYMA18G44240	-0.899071	GLYMA03G31050	2.64708			GLYMA07G34500	4.51043
		GLYMA01G34700	-1.17137	GLYMA16G03140	-0.931643					GLYMA12G04220	0.482793	GLYMA16G06070	2.51501			GLYMA10G02650	0.488806
		GLYMA10G37900	-1.00868	GLYMA13G11931	1.65049					GLYMA10G31870	-2.17195	GLYMA07G36680	2.39506			GLYMA19G31260	1.03362
		GLYMA02G28106	1.05311	GLYMA07G04050	-3.28094					GLYMA06G11910	0.39689	GLYMA13G20611	3.603			GLYMA01G37100	-0.604582
		MSTRG.12127	2.37044	GLYMA03G29670	1.87447					GLYMA06G24470	-2.31352	GLYMA03G25801	2.78094			GLYMA05G33190	1.42072
		GLYMA19G31590	1.95977	GLYMA08G22680	0.592218					GLYMA17G04160	1.04383	GLYMA01G12970	1.83309			GLYMA04G40861	-2.51664
		GLYMA16G33320	-1.63039	GLYMA15G02400	-2.14868					GLYMA03G39100	1.42243	GLYMA11G35580	1.83714			GLYMA13G35230	-1.54065
		GLYMA17G34420	1.62901	GLYMA11G15890	-1.33442					GLYMA14G40351	1.07045	GLYMA20G28530	2.6081			GLYMA19G30490	0.110925
		GLYMA12G08440	2.15121	GLYMA02G38510	-2.80346					GLYMA13G35730	0.00330107	GLYMA18G50806	3.01703			GLYMA19G02591	-2.18406
		GLYMA19G28476	1.62994	GLYMA10G04210	-6.0833					GLYMA11G36940	-1.88436	GLYMA08G46385	1.65122			GLYMA10G37080	-1.38632
		GLYMA19G42030	1.04404	GLYMA02G36600	-1.7695					GLYMA14G24388	1.07174	GLYMA08G08480	-1.95456			GLYMA03G32890	-1.62149
		GLYMA06G42680	1.32769	GLYMA03G31310	-2.22262					GLYMA08G15220	0.0986493	GLYMA14G38580	1.06281			GLYMA16G07031	-2.11933
		GLYMA14G07480	-1.18771	GLYMA12G01770	-1.00011					GLYMA06G01471	0.0448231	GLYMA19G41020	-1.39593			GLYMA09G38730	-0.447086
		GLYMA08G17490	1.83714	GLYMA01G41670	0.534158					GLYMA13G23280	-0.539996	GLYMA09G01490	3.21008			GLYMA01G08260	-0.986647
		GLYMA07G15060	1.89647	GLYMA15G40190	-1.39407					GLYMA06G17680	1.19616	GLYMA06G47361	2.2759			GLYMA08G12020	0.229876
		GLYMA11G34710	1.28392	GLYMA04G12860	-1.4634					GLYMA16G03140	-1.22982	GLYMA13G01120	3.14796			GLYMA05G32720	0.405532
		GLYMA15G01330	2.22126	GLYMA02G09201	2.43001					GLYMA13G09936	1.30175	GLYMA07G01980	2.4769			GLYMA18G00750	0.232363
		GLYMA11G15900	1.60312	GLYMA13G16610	-1.35325					GLYMA11G20070	-0.975752	GLYMA01G37710	-1.1976			GLYMA13G41460	-1.48491
		GLYMA20G30940	-1.44615	GLYMA18G10770	-1.01621					GLYMA06G12481	-0.822413	GLYMA08G18891	3.14698			GLYMA10G29260	0.0975874
		GLYMA12G09100	-1.17137	GLYMA09G38750	-0.916066					GLYMA14G08465	2.71114	GLYMA03G42221	-2.14561			GLYMA06G07350	1.14403
		GLYMA15G06314	2.8335	GLYMA10G39890	0.284265					GLYMA10G00570	-0.559891	GLYMA06G03330	-1.65745			GLYMA06G01140	-0.729775
		GLYMA14G32430	-2.37333	GLYMA05G28170	3.02457					GLYMA17G17800	1.70839	GLYMA17G00840	1.67401			GLYMA07G33870	-1.02454
		GLYMA10G44170	2.85599	GLYMA16G31851	-4.06609					GLYMA14G37111	1.27155	GLYMA10G37960	1.29807			GLYMA18G44620	-0.134362
		GLYMA17G00330	-1.09542	GLYMA13G04580	3.83791					GLYMA16G05830	0.449332	GLYMA09G17170	-1.9105			GLYMA15G14550	-0.745953
		GLYMA12G09270	2.28599	GLYMA05G01170	-0.991593					GLYMA03G38391	0.500205	GLYMA15G16186	-1.56918			GLYMA06G17505	-1.32586
		GLYMA19G31410	1.74588	GLYMA10G00630	-2.02748					GLYMA16G23191	0.542353	GLYMA11G04774	-1.4344			GLYMA08G12070	-0.548789
		GLYMA07G29500	1.21475	GLYMA01G22490	-0.778168					GLYMA02G37490	-1.4776	GLYMA18G11620	-1.18771			GLYMA14G04940	0.979132
		GLYMA04G35835	-1.51046	GLYMA18G26600	0.819796					GLYMA02G44821	-1.15413	GLYMA18G53823	1.31615			GLYMA18G44420	-0.085114
		GLYMA17G32782	1.82782	GLYMA14G05430	-1.07053					GLYMA16G28910	0.635914	GLYMA0090S00350	-2.30757			GLYMA12G32590	0.756419
		GLYMA11G34795	-1.71312	GLYMA13G01810	-0.983169					GLYMA13G01690	2.44183	GLYMA19G40320	2.44387			GLYMA12G10710	0.422761
		GLYMA09G23110	-1.36216	GLYMA15G07050	-1.62192					GLYMA08G02160	0.705616	GLYMA06G14430	-1.44615			GLYMA03G32040	-0.699534
		GLYMA12G12710	-1.23447	GLYMA05G28650	-0.234465					GLYMA18G25910	0.680324	GLYMA16G04731	2.20289			GLYMA20G38380	-1.02674
		GLYMA03G40236	1.49621	GLYMA08G22400	-3.25552					GLYMA20G32730	3.01595	GLYMA13G35960	2.2919			GLYMA08G46630	-0.744579
		GLYMA0090S00350	2.54102	GLYMA20G27220	0.117781					GLYMA11G13570	-0.564931	GLYMA13G43410	2.71589			GLYMA02G42780	2.53537
		GLYMA10G38760	1.00791	GLYMA09G40865	-1.44244					GLYMA03G34410	-3.31798	GLYMA07G16490	1.34823			GLYMA10G08540	-1.9301
		GLYMA08G12470	-1.92139	GLYMA17G03410	-0.0561505					GLYMA17G34490	1.16046	GLYMA07G01190	1.37295			GLYMA01G08056	-1.0526
		GLYMA11G18070	-1.74178	GLYMA02G07430	-0.0255245					GLYMA11G05280	3.5671	GLYMA04G08700	2.23787			GLYMA13G37870	-2.19685
		GLYMA07G33640	-1.91594	GLYMA01G01000	-2.10251					GLYMA06G04740	-3.84246	GLYMA17G11381	2.52005			GLYMA18G07220	-2.64305
		GLYMA08G03540	1.38571	GLYMA05G14300	-1.3508					GLYMA18G46590	1.26762	GLYMA10G33680	1.28629			GLYMA02G11630	-3.70221
		GLYMA11G04480	-1.15521	GLYMA20G38823	-0.047482					GLYMA02G46661	7.77149	GLYMA15G02670	-2.08927			GLYMA02G14260	-1.6311
		GLYMA07G04310	-1.56064	GLYMA18G44761	-0.141893					GLYMA13G33975	-0.656992	GLYMA07G15150	-1.59946			GLYMA11G37360	-2.91719
		GLYMA16G15380	1.47871	GLYMA19G41040	1.4004					GLYMA07G31380	-1.29905	GLYMA14G37630	-1.59946			GLYMA19G38110	0.000220208
		GLYMA15G10440	-1.08927	GLYMA13G32160	-0.936435					GLYMA08G29470	2.96293	GLYMA02G11860	2.50004			GLYMA15G36671	1.93824
		GLYMA07G32650	2.31005	GLYMA05G00780	-0.600576							GLYMA02G03740	3.02503			GLYMA14G06420	-1.99003
		GLYMA20G37520	-1.23447	GLYMA16G15800	-1.2105							GLYMA12G00330	2.75894			GLYMA16G03875	-1.89865
		GLYMA12G35600	-1.17788	GLYMA07G01071	0.584465							GLYMA18G03020	-1.47393			GLYMA11G10091	-2.90689
		GLYMA05G09290	-1.54372	GLYMA12G07800	0.495746							GLYMA18G06450	3.34696			GLYMA13G32810	3.45593
		GLYMA15G16180	1.79036	GLYMA13G39261	-1.24725							GLYMA08G16810	3.569			GLYMA02G31340	-1.07944
		GLYMA02G39710	-1.32554	GLYMA18G44820	1.19295							GLYMA06G01490	1.19472			GLYMA13G27710	-0.408026
		GLYMA07G00410	-1.22769	GLYMA13G28190	-1.53051							GLYMA07G01950	1.54597			GLYMA03G41990	0.941627
		GLYMA11G02280	2.54424	GLYMA07G37730	-2.69766							GLYMA15G11890	1.91495			GLYMA02G00930	-0.024394
		GLYMA18G44870	-2.45799	GLYMA13G03770	-3.71149							GLYMA13G04780	3.01899			GLYMA17G18450	-1.51828
		GLYMA02G46910	2.52707	GLYMA19G35990	-0.180708							GLYMA08G23020	1.15381			GLYMA03G03670	0.883903
		GLYMA13G00500	-1.31833	GLYMA09G30910	0.208751							GLYMA09G27180	3.54498			GLYMA17G17860	0.89812
		GLYMA02G24921	-1.21759	GLYMA06G43590	-0.246599							GLYMA03G38660	2.39589			GLYMA05G27280	-1.34372
		GLYMA15G24010	-1.86775	GLYMA09G15786	-1.78365							GLYMA19G04948	3.02503			GLYMA18G16720	-0.64859
		GLYMA19G00754	1.06074	GLYMA17G09070	-0.677652							GLYMA06G10480	1.31904			GLYMA15G03930	-1.776
		GLYMA04G02770	-1.25843	GLYMA12G23331	0.192553							GLYMA08G42490	2.66107			GLYMA01G29930	-1.71876
		GLYMA01G04090	-1.43831	GLYMA03G28410	-1.28547							GLYMA11G16460	1.08134			GLYMA03G15830	0.81516
		GLYMA16G33810	1.488	GLYMA05G36410	-1.81134							GLYMA13G22080	-1.14561			GLYMA07G17350	-2.15622
		GLYMA16G21950	2.04579	GLYMA16G02110	-1.56297							GLYMA10G43940	2.41495			GLYMA04G30980	0.0367846
		GLYMA13G19070	1.50589	GLYMA20G23860	-1.05339							GLYMA18G05470	2.70598			GLYMA05G31580	0.0525311
		GLYMA12G33010	1.93923	GLYMA06G05280	6.03001							GLYMA08G24720	3.68403			GLYMA03G33110	-2.05943
		GLYMA05G02600	1.51702	GLYMA05G29150	0.494307							GLYMA06G06480	1.18713			GLYMA13G33620	-0.366202
		GLYMA17G08370	-1.38836	GLYMA12G07220	-0.731095							GLYMA11G37330	2.11603			GLYMA05G08650	-2.59579
		GLYMA13G30380	-1.0619	GLYMA07G09820	-0.635091							GLYMA05G25060	-1.72261			GLYMA02G11740	-2.00851
		GLYMA17G37331	-1	GLYMA09G31951	-0.823214							GLYMA05G36970	2.0229			GLYMA12G09660	0.492373
		GLYMA06G10160	-1.29336	GLYMA12G17150	-1.50234							GLYMA17G03590	-1.39973			GLYMA14G05460	-1.82524
		GLYMA06G13280	-1.39973	GLYMA13G35310	-0.911347							GLYMA03G02480	1.94486			GLYMA15G41071	-3.26651
		GLYMA09G38520	-1.30045	GLYMA14G06740	-0.811361							GLYMA20G01930	1.9631			GLYMA19G35230	-1.51457
		GLYMA03G31210	1.95643	GLYMA17G35490	-5.63062							GLYMA20G23370	2.00684			GLYMA15G34770	-3.40327
		GLYMA02G35630	-1.73697	GLYMA01G05871	-0.0170735							GLYMA14G02990	-1.36959			GLYMA14G37680	1.13712
		GLYMA09G34090	-1.56918	GLYMA16G04190	1.02907							GLYMA17G05067	2.26514			GLYMA07G21110	-1.92382
		GLYMA10G35587	1.97416	GLYMA19G28250	-0.565191							GLYMA06G06450	2.59503			GLYMA16G29541	-1.33862
		GLYMA10G04790	-1.27928	GLYMA14G17070	-1.03686							GLYMA16G00801	1.54794			GLYMA13G19730	-0.385301
		GLYMA08G19110	-1.09851	GLYMA13G12001	-0.797588							GLYMA06G12070	1.19093			GLYMA18G41340	-3.04651
		GLYMA12G22790	-2.16488	GLYMA16G32980	-0.418313							GLYMA14G33790	-1.05589			GLYMA12G05910	3.29081
		GLYMA15G41640	1.53107	GLYMA15G09763	0.919627							GLYMA17G13820	3.02698			GLYMA01G41670	1.17898
		GLYMA02G16870	-1.56918	GLYMA11G34050	-0.374385							GLYMA15G05710	1.80405			GLYMA19G00700	-3.59018
		GLYMA09G38760	-1.0619	GLYMA18G48143	4.53858							GLYMA10G36100	1.82497			GLYMA19G42160	0.339393
		GLYMA05G05780	-1.12658	GLYMA01G05960	-1.01159							GLYMA15G03966	1.66585			GLYMA08G24010	0.24231
		GLYMA15G01690	2.00432	GLYMA11G04030	-1.34631							GLYMA19G04010	-1.46196			GLYMA09G04530	-2.65157
		GLYMA17G15930	1.11902	GLYMA17G05500	-4.70487							GLYMA11G04660	-1.08927			GLYMA08G20420	-1.35242
		GLYMA18G07090	1.49978	GLYMA10G08420	-2.16887							GLYMA09G05270	-2.11404			GLYMA18G05220	-0.222398
		GLYMA16G06720	1.20414	GLYMA18G07850	-2.05026							GLYMA08G16091	2.61706			GLYMA17G07771	-0.795547
		GLYMA16G26360	-1.66658	GLYMA10G05400	-0.377035							GLYMA18G47850	-1.33279			GLYMA16G26790	0.11757
		GLYMA08G14290	-1.2109	GLYMA03G29330	-0.762802							GLYMA04G06860	-1.46993			GLYMA01G06300	-1.34641
		GLYMA04G34370	-1.02621	GLYMA01G40450	-1.69642							GLYMA20G22840	3.31005			GLYMA05G00510	0.247812
		GLYMA12G22700	-1.41504	GLYMA08G31890	1.35211							GLYMA13G40940	1.76299			GLYMA08G06340	-1.87096
		GLYMA12G02705	-1.486	GLYMA09G37430	-2.05053							MSTRG.18001	-2.60823			GLYMA15G18441	-0.748659
		MSTRG.24487	-2.1078	GLYMA02G16860	-0.85644							GLYMA02G05470	2.51197			GLYMA10G23560	-4.81307
		GLYMA11G03800	-1.16812	GLYMA16G33430	-9.46074							GLYMA13G20860	-1.68501			GLYMA14G09081	-1.82275
		GLYMA15G02080	-1.0145	GLYMA10G05845	-0.995134							GLYMA13G07110	1.56413			GLYMA01G01350	-0.135009
		GLYMA10G30720	-1.07704	GLYMA08G16404	2.57913							GLYMA01G05090	2.21412			GLYMA19G34250	-1.76824
		GLYMA18G03540	-1.79586	GLYMA11G08570	-3.81217							GLYMA10G08760	-2.21759			GLYMA13G29520	-1.87631
		GLYMA06G00391	-1.074	GLYMA09G36350	1.65327							GLYMA18G03140	2.26213			GLYMA15G01850	1.62596
		GLYMA20G27960	1.03633	GLYMA18G03020	-3.94919							GLYMA03G35510	2.87794			GLYMA14G38940	0.110183
		GLYMA02G40640	1.37295	GLYMA07G02660	-1.27497							GLYMA16G34470	3.23297			GLYMA16G08990	-2.18057
		GLYMA10G08690	-1.38836	GLYMA17G03250	-1.72405							GLYMA16G27050	1.74201			GLYMA10G42090	-1.09344
		GLYMA05G25207	1.14078	GLYMA02G46230	-0.705448							GLYMA02G45441	2.03808			GLYMA01G02110	-0.47296
		GLYMA17G34110	-1.32193	GLYMA06G10570	-0.724632							GLYMA04G40450	1.18015			GLYMA16G06640	1.60087
		GLYMA08G47710	-1.43051	GLYMA10G07050	-3.7078							GLYMA18G53450	3.83097			GLYMA06G47450	-3.45943
		GLYMA14G10820	-1.23107	GLYMA15G42150	-1.10494							GLYMA07G14350	2.36709			GLYMA12G05900	-0.43867
		GLYMA17G05960	1.69822	GLYMA12G16252	-1.1464							GLYMA07G05730	-1.65745			GLYMA19G41730	-1.24839
		GLYMA12G10780	2.5673	GLYMA09G24780	1.96316							GLYMA15G40070	1.3978			GLYMA18G04020	-1.1481
		GLYMA18G10930	1.3173	GLYMA05G29310	-1.22901							GLYMA19G40120	1.426			GLYMA17G01090	2.78078
		GLYMA19G33700	1.07382	GLYMA20G37430	-0.984175							GLYMA13G05430	2.16414			GLYMA20G23680	-0.777526
		GLYMA09G38750	-1.69432	GLYMA06G04590	-5.72103							GLYMA17G12030	2.73097			GLYMA15G02450	-3.75568
		GLYMA03G37700	1.8508	GLYMA07G00240	-1.07826							GLYMA08G20210	2.4079			GLYMA01G38980	-0.300608
		GLYMA18G14410	-1.53116	GLYMA16G05760	0.918117							GLYMA17G06740	2.32596			GLYMA01G39600	0.397947
		GLYMA01G40650	-1.39214	GLYMA19G42720	-0.605401							GLYMA11G05230	1.87617			GLYMA11G33110	-1.95612
		GLYMA19G05760	-1.67577	GLYMA13G20330	-1.45287							GLYMA03G33516	2.00396			GLYMA02G40650	-0.000774483
		GLYMA06G30860	-1.77103	GLYMA08G09470	-0.702734							GLYMA09G28310	1.80488			GLYMA13G01313	-0.183262
		GLYMA10G28290	1.40817	GLYMA05G21620	-2.18892							GLYMA19G29316	-1.04097			GLYMA09G30061	1.1814
		GLYMA08G11060	1.16092	GLYMA13G27480	-1.6169							GLYMA11G04570	-1.88364			GLYMA15G42210	-0.562062
		GLYMA19G33440	-2.35107	GLYMA09G16051	-1.1481							GLYMA15G23680	2.83107			GLYMA04G37410	1.05628
		GLYMA19G03390	-1.59074	GLYMA05G27760	-0.642917							GLYMA13G34560	2.07895			GLYMA05G02900	0.451739
		GLYMA09G00550	1.53903	GLYMA03G30780	-1.88937							GLYMA18G38690	3.24306			GLYMA02G03680	2.13936
		GLYMA15G41020	-2.09542	GLYMA15G03930	-2.49872							GLYMA17G12760	-1.21424			GLYMA07G10680	-2.83029
		GLYMA02G10040	-1.22769	GLYMA13G33710	-2.47055							GLYMA03G05680	3.09795			GLYMA18G48490	1.40831
		GLYMA11G05750	-1.46594	GLYMA05G38340	-1.77294							GLYMA02G12800	2.52005			GLYMA05G24410	-1.29819
		GLYMA05G27970	2.16575	GLYMA08G20360	-1.11621							GLYMA06G05170	2.7761			GLYMA14G06800	0.815807
		GLYMA04G08750	-1.152	GLYMA08G39810	1.07604							GLYMA09G24190	1.52406			GLYMA03G41120	-0.747865
		GLYMA15G11910	-2	GLYMA03G33290	0.808589							GLYMA07G37120	1.54498			GLYMA13G44220	-0.731944
		GLYMA05G33390	-1.61264	GLYMA10G31370	-0.0758749							GLYMA15G05200	4.00997			GLYMA17G01410	-0.631716
		GLYMA16G33010	-1.52699	GLYMA01G44670	1.4879							GLYMA15G09050	1.71282			GLYMA04G01890	-3.52535
		GLYMA07G38780	-1.3474	GLYMA12G03670	-0.950651							GLYMA19G33570	1.23205			GLYMA08G18330	0.434737
		GLYMA15G10950	1.01006	GLYMA17G17051	-1.30825							GLYMA09G04500	2.104			GLYMA08G31890	1.05911
		GLYMA03G27220	1.88947	GLYMA10G41790	-3.51842							GLYMA03G35660	2.1551			GLYMA04G04730	0.694405
		GLYMA11G00280	-1.72261	GLYMA09G38510	-0.277383							GLYMA13G20520	-1.14242			GLYMA06G09670	-3.09276
		GLYMA19G36090	1.48388	GLYMA13G40880	-0.162982							GLYMA15G38780	3.49506			GLYMA20G18890	-1.45813
		GLYMA02G16000	-1.34373	GLYMA10G22390	0.214237							GLYMA17G14140	-1.21424			GLYMA18G33230	-0.159024
		GLYMA05G08530	-1.27928	GLYMA08G14280	-1.01639							GLYMA05G15220	3.21801			GLYMA08G01740	-0.335462
		GLYMA08G19730	-1.95456	GLYMA02G05480	2.5323							GLYMA09G22306	-1.1016			GLYMA01G01890	0.0822573
		GLYMA10G34080	-1.42275	GLYMA16G34070	1.54567							GLYMA18G52471	-1.74662			GLYMA05G23710	1.18091
		GLYMA02G10710	-1.23786	GLYMA11G37990	-1.49049							GLYMA12G11260	-1.44222			GLYMA10G37441	-1.24718
		GLYMA10G33020	-1.45008	GLYMA13G41060	-2.5751							GLYMA10G42410	-1.9105			GLYMA17G35290	0.0643178
		GLYMA09G25800	-1.23107	GLYMA16G03990	-0.768409							GLYMA14G24140	-1.25843			GLYMA02G42800	3.2396
		GLYMA09G32600	-1.09851	GLYMA02G13260	-1.81303							GLYMA05G09060	-1.48197			GLYMA12G12260	-2.05531
		GLYMA10G31095	-1.73697	GLYMA20G30230	-1.42771							GLYMA09G37780	3.26604			GLYMA18G47250	-3.18846
		GLYMA05G30490	1.12697	GLYMA03G04990	-2.94694							GLYMA13G36670	-1.32193			GLYMA07G39300	-0.276628
		GLYMA16G08930	1.32308	GLYMA19G39940	-0.836167							GLYMA19G38150	2.43909			GLYMA16G06080	1.81196
		GLYMA11G37450	-1.9105	GLYMA09G24321	0.125531							GLYMA08G19650	2.71589			GLYMA11G02310	-2.09564
		GLYMA19G42980	-1.32554	GLYMA12G13430	0.0452097							GLYMA06G17860	1.77484			GLYMA06G47890	-1.84042
		GLYMA16G04010	-1.17137	GLYMA11G21580	-0.254808							GLYMA06G04680	3.16607			GLYMA01G43340	0.0241125
		GLYMA19G45130	-1.23107	GLYMA18G00850	-1.64961							GLYMA10G27850	2.33113			GLYMA06G19020	0.289933
		GLYMA04G08241	-1.19429	GLYMA14G03990	-4.21205							GLYMA05G31310	2.41495			GLYMA01G34700	-0.346119
		GLYMA05G09130	1.38902	GLYMA16G32600	1.667							GLYMA17G12850	2.28895			GLYMA04G13160	0.276261
		GLYMA11G08240	-1.72261	GLYMA07G40290	-1.23							GLYMA17G12970	1.89491			GLYMA14G21901	-1.15433
		GLYMA20G35480	1.28747	GLYMA11G36790	1.6545							GLYMA18G10260	3.48104			GLYMA16G32690	-3.22945
		GLYMA04G03420	-1.18115	GLYMA14G28953	-1.0565							GLYMA08G45010	-1.699			GLYMA15G13990	-0.967772
		GLYMA05G23690	-1.16812	GLYMA11G12300	-0.0927304							GLYMA02G41070	-1.80088			GLYMA08G17220	-0.512464
		GLYMA17G01090	2.27977	GLYMA06G14850	-0.788421							GLYMA17G08300	1.05797			GLYMA19G06062	1.74614
		GLYMA17G11670	-1.02034	GLYMA17G09620	-2.04181							GLYMA04G04980	1.45575			GLYMA06G17100	0.450405
		GLYMA08G13780	-1.37333	GLYMA13G27490	-0.659433							GLYMA06G16110	1.70797			GLYMA03G29590	1.97186
		GLYMA06G42130	1.21785	GLYMA20G23130	-0.936337							GLYMA06G04831	1.98914			GLYMA09G39730	1.46566
		GLYMA08G05590	1.44095	GLYMA09G31820	1.14781							GLYMA13G19580	3.51803			GLYMA04G11550	-0.951812
		GLYMA07G13780	-2.63487	GLYMA13G37970	-0.437254							GLYMA20G31120	1.12631			GLYMA13G11370	0.493005
		GLYMA03G39480	1.04754	GLYMA12G35160	0.450275							GLYMA20G11600	-2.40354			GLYMA04G10870	-0.0821268
		MSTRG.17608	-2.2863	GLYMA04G01421	-0.659672							GLYMA15G16115	1.19598			GLYMA08G41320	-3.43105
		GLYMA09G09220	-1.72738	GLYMA06G18770	-1.42684							GLYMA03G42160	2.03316			GLYMA05G28310	2.73283
		GLYMA03G22780	-1.54793	GLYMA1000S00200	0.579055							GLYMA11G02160	-2.2723			GLYMA05G01830	0.375004
		GLYMA05G31820	-1.40354	GLYMA08G05165	5.60881							GLYMA14G09840	1.16993			GLYMA13G17740	0.582456
		GLYMA12G07780	-1.55639	GLYMA09G40800	0.251539							GLYMA14G36930	1.47923			GLYMA17G10650	2.60643
		GLYMA12G11200	2.16446	GLYMA11G14880	-1.37818							GLYMA03G39760	2.50792			GLYMA06G09400	1.15411
		GLYMA10G36200	-2.00578	GLYMA13G30420	0.899306							MSTRG.18726	-2.2723			GLYMA14G05040	-2.41504
		GLYMA06G07870	-1.02915	GLYMA20G28680	-2.00916							GLYMA01G21660	1.46415			GLYMA03G38630	-1.2242
		GLYMA17G37541	-1.22095	GLYMA14G06070	-5.60881							GLYMA08G21250	-2.31473			GLYMA08G18980	-3.21989
		GLYMA19G01210	1.77484	GLYMA02G43260	-0.491249							GLYMA20G26940	1.95606			GLYMA01G20700	0.106949
		GLYMA01G44220	-1.2723	GLYMA17G31711	-1.66109							GLYMA09G41300	-1.68038			GLYMA03G30390	-5.2469
		GLYMA18G53050	2.71765	GLYMA05G03790	-0.522327							GLYMA14G32500	1.64201			GLYMA10G35620	0.360176
		GLYMA04G36270	2.08712	GLYMA18G06063	0.824856							GLYMA15G07171	2.82395			GLYMA15G20680	-0.125857
		MSTRG.3535	2.84258	GLYMA02G43540	-0.832681							GLYMA13G34520	1.82089			GLYMA16G32130	-1.48837
		GLYMA03G38930	-1.5649	GLYMA08G26880	1.41672							GLYMA08G04581	2.30889			GLYMA03G32251	-0.767827
		GLYMA12G10590	-1.02915	GLYMA07G01971	-2.14676							GLYMA13G27210	4			GLYMA18G07290	-0.763331
		GLYMA09G41100	-1.0619	GLYMA05G27600	-0.763969							GLYMA15G13430	-1.86775			GLYMA16G03011	-2.36446
		GLYMA06G42800	-1.62593	GLYMA03G35390	0.346881							GLYMA18G08380	2.35191			GLYMA19G31430	0.245613
		GLYMA12G09230	-1.00289	GLYMA01G35460	-0.0492435							GLYMA15G40065	1.61117			GLYMA16G02511	-1.54085
		GLYMA20G25315	1.02432	GLYMA05G00910	-0.68588							GLYMA11G09420	-1.30045			GLYMA15G03680	-0.200778
		GLYMA06G44390	-1.21424	GLYMA10G03060	-3.75489							GLYMA16G02400	-1.26534			GLYMA01G22480	0.0080254
		MSTRG.17492	2.2461	GLYMA19G40250	1.9049							GLYMA03G42145	-1.51457			GLYMA14G01911	-2.85175
		GLYMA04G32360	-1.35845	GLYMA03G34700	-0.329484							GLYMA02G33055	3.16302			GLYMA02G43470	-0.093066
		GLYMA13G44310	-1.39593	GLYMA17G16130	-1.82528							GLYMA03G34600	-2.00578			GLYMA03G40620	0.801662
		GLYMA07G38310	1.65673	GLYMA01G45060	-0.547286							GLYMA15G11560	1.28511			GLYMA14G39510	0.147198
		GLYMA17G11460	-1.22095	GLYMA01G41290	-6.35346							GLYMA04G37770	1.25701			GLYMA09G09400	-1.65992
		GLYMA01G39740	1.3989	GLYMA08G08250	-1.35068							GLYMA10G04790	-1.17462			GLYMA14G07410	-2.13627
		GLYMA05G36956	-1.5951	GLYMA13G40210	-4.91139							GLYMA20G38100	-1.08927			GLYMA03G25651	-2.94579
		GLYMA02G40806	-1.38082	GLYMA17G33730	5.11746							GLYMA06G04290	2.16704			GLYMA16G02690	-2.02191
		GLYMA08G44330	1.22712	GLYMA08G39920	0.0909316							GLYMA16G05350	-2.05289			GLYMA03G29470	-0.965902
		GLYMA05G24660	-1.62593	GLYMA02G12480	-1.2907							GLYMA09G02945	2.67807			GLYMA08G11520	-3.68072
		GLYMA11G13130	1.98258	GLYMA02G08115	-3.90351							GLYMA08G22740	-1.38082			GLYMA11G31401	-1.67907
		GLYMA09G09236	-2.79586	GLYMA18G06850	-0.0767141							GLYMA06G18390	-1.96578			GLYMA07G12280	-1.07394
		GLYMA15G05210	-1.35845	GLYMA04G34550	-0.569528							GLYMA04G43190	2.26394			GLYMA07G04630	-1.38294
		GLYMA13G29410	1.64201	GLYMA18G26190	-0.851158							GLYMA09G01050	2.46702			GLYMA02G11820	0.118559
		GLYMA05G00510	1.81188	GLYMA20G37750	-1.06264							GLYMA04G39880	-1.73216			GLYMA01G45430	0.61286
		GLYMA14G14220	-1.45799	GLYMA05G31820	-1.49424							GLYMA06G10241	-1.92687			GLYMA12G21090	-1.65665
		GLYMA03G30080	1.14209	GLYMA19G32850	0.222392							GLYMA12G34580	1.66494			GLYMA11G10061	-0.928917
		GLYMA04G40640	1.62901	GLYMA13G27220	-2.0032							GLYMA14G06230	-1.06492			GLYMA03G38280	0.1105
		GLYMA11G11900	-1.25154	GLYMA14G05250	0.949619							GLYMA02G03810	1.96606			GLYMA18G19503	0.0172611
		GLYMA11G02490	2.77062	GLYMA01G23180	-1.33184							GLYMA19G01590	2.50487			GLYMA03G30410	-4.78427
		GLYMA15G43150	-1.1047	GLYMA13G39270	-0.416884							GLYMA01G40760	-1.84684			GLYMA03G35430	-0.866733
		GLYMA17G01100	-1.33279	GLYMA20G35504	-2.20645							GLYMA15G37310	2.78094			GLYMA18G03510	-1.46503
		GLYMA02G17130	-1.09542	GLYMA07G37190	-0.396084							GLYMA18G00760	2.23909			GLYMA15G43030	-1.07776
		GLYMA07G13790	-2.45008	GLYMA02G44821	-0.465438							GLYMA04G00640	1.79286			GLYMA18G43310	0.263769
		GLYMA02G26820	-1.2863	GLYMA08G45920	-1.09366							GLYMA15G38040	2.20289			GLYMA15G06510	-3.10262
		GLYMA10G29371	1.1846	GLYMA01G31270	-0.768178							GLYMA17G16330	2.72203			GLYMA18G20500	-0.91427
		GLYMA08G47730	-1.0619	GLYMA02G04080	-0.243295							GLYMA04G42080	-1.1016			GLYMA05G28820	3.2796
		GLYMA20G01040	-1.486	GLYMA17G01891	-0.738925							GLYMA13G35610	2.76405			GLYMA05G21220	-0.869111
		GLYMA15G06520	1.68437	GLYMA15G01260	-1.9825							GLYMA09G33250	-1.40736			GLYMA08G06440	-0.395301
		GLYMA03G28570	-1.63935	GLYMA19G41090	-1.33653							GLYMA08G21640	-2.06492			GLYMA07G07970	0.487344
		GLYMA08G13960	-1.45403	GLYMA05G04170	-1.59648							GLYMA13G20020	2.03316			GLYMA03G27750	0.187824
		GLYMA15G05755	-2.1078	GLYMA07G11300	0.442683							GLYMA03G33651	-1.53952			GLYMA03G05650	6.21629
		GLYMA01G06110	-1.18442	GLYMA08G36390	2.07593							GLYMA15G08413	2.28688			GLYMA08G16210	0.806203
		GLYMA08G18150	-1.46993	GLYMA08G16730	-2.2777							GLYMA16G27290	2.65008			GLYMA10G30720	0.683728
		GLYMA08G20040	2.74093	GLYMA11G11850	-0.484173							GLYMA08G27191	2.19093			GLYMA16G27250	-1.31084
		GLYMA15G19100	-1.2723	GLYMA04G40000	-0.855301							GLYMA20G02210	2.6731			GLYMA18G06145	0.122381
		GLYMA09G04344	2.16253	GLYMA19G28020	-2.0131							GLYMA03G22480	1.62199			GLYMA18G48420	-1.92098
		GLYMA20G29520	1.03351	GLYMA01G06150	-1.39015							GLYMA03G32360	1.57676			GLYMA20G27720	-1.89803
		GLYMA08G18750	-1.25843	GLYMA19G44960	-3.14804							GLYMA13G41440	1.50386			GLYMA12G33110	-0.648485
		GLYMA17G36560	1.39397	GLYMA09G41340	-0.851449							GLYMA12G05060	2.67807			GLYMA02G40320	-1.8091
		GLYMA01G39020	1.29396	GLYMA01G42751	-1.93668							GLYMA18G51160	1.23327			GLYMA07G33050	-0.149104
		GLYMA02G25300	-1.58641	GLYMA02G42081	-0.426011							GLYMA14G39820	-1.66658			GLYMA16G01060	-2.23687
		GLYMA06G45090	-1.2863	GLYMA02G45391	1.17971							GLYMA01G38211	-1.14561			GLYMA11G06290	-0.588261
		MSTRG.1294	-2.78588	GLYMA05G37700	-1.4308							GLYMA10G13230	2.41386			GLYMA08G14960	-4.15273
		GLYMA12G05040	2.02219	GLYMA12G04420	-0.302409							GLYMA03G06255	-1.92139			GLYMA01G31260	0.131535
		GLYMA04G02100	-1.12029	GLYMA01G02840	0.269003							GLYMA18G45530	-1.18442			GLYMA15G03010	0.127409
		MSTRG.26573	2.77463	GLYMA03G39400	-0.689754							GLYMA13G32990	2.61706			GLYMA14G05110	-0.289438
		GLYMA12G02850	-1.1976	GLYMA07G11430	-2.02027							GLYMA06G48260	1.59884			GLYMA17G03840	0.523888
		GLYMA17G13305	1.12102	GLYMA18G51330	1.05975							GLYMA07G07280	1.60597			GLYMA14G40680	0.441838
		MSTRG.5462	1.43989	GLYMA19G36680	-0.71479							GLYMA14G11050	2.96606			GLYMA14G10100	0.119603
		GLYMA02G37700	1.338	GLYMA06G09470	-1.36706							GLYMA12G11130	1.71589			GLYMA18G50390	0.618025
		GLYMA09G05440	2.75275	GLYMA03G39450	-1.08935							GLYMA11G33580	1.92106			GLYMA17G10450	-2.99769
		GLYMA13G28670	-1.27579	GLYMA13G06700	2.79599							GLYMA18G07930	2.41197			GLYMA09G34610	-0.479015
		GLYMA03G27880	1.08134	GLYMA01G09520	0.43907							GLYMA19G32370	-1.35107			GLYMA17G16150	-0.616254
		GLYMA14G38920	2.47508	GLYMA08G21850	-0.4616							GLYMA16G00450	2.42895			GLYMA04G04880	0.413709
		GLYMA09G30050	1.28511	GLYMA02G00680	-0.70513							GLYMA06G17700	2.30801			GLYMA02G04930	-1.51422
		GLYMA15G13500	1.9092	GLYMA07G38740	-2.97697							GLYMA07G06370	-1.61706			GLYMA13G01230	0.296519
		GLYMA11G01160	-1.04394	GLYMA12G22290	-1.25023							GLYMA04G40930	-1.26534			GLYMA19G06890	0.628265
		GLYMA08G09260	-1.09851	GLYMA08G20960	-0.125045							GLYMA02G00270	1.09626			GLYMA09G31381	-0.710644
		GLYMA16G27630	-1.8997	GLYMA11G35880	4.01544							GLYMA17G01150	2.02184			GLYMA14G05390	-1.034
		GLYMA12G11030	1.56316	GLYMA08G11140	1.70801							GLYMA17G27610	-1.54793			GLYMA02G45910	-0.657199
		GLYMA17G07980	-1.36587	GLYMA13G41430	-1.73383							GLYMA09G12180	2.31296			GLYMA07G37280	-1.58496
		GLYMA06G15540	-1.16488	GLYMA01G41700	1.07935							GLYMA18G00700	1.80488			GLYMA07G39930	-0.107327
		GLYMA13G30990	1.54992	GLYMA10G34700	-2.64297							MSTRG.18378	2.59096			GLYMA06G13820	-1.76006
		GLYMA06G43600	-1.31833	GLYMA19G28260	-0.481977							GLYMA15G16180	-1.99424			GLYMA20G02940	-0.218728
		GLYMA07G00750	-1.09542	GLYMA08G23560	-0.15846							GLYMA08G12450	2.48311			GLYMA08G06720	-1.66985
		GLYMA09G01080	-1.3474	GLYMA06G47510	-0.521122							GLYMA10G39130	1.69287			GLYMA12G35880	0.083382
		GLYMA13G39261	-1.28279	GLYMA06G44830	1.21965							GLYMA12G33360	2.42492			GLYMA09G38160	-0.726435
		GLYMA07G31830	-1.25843	GLYMA12G32350	5.69488							GLYMA03G41070	2.26213			GLYMA03G29380	0.862764
		GLYMA11G05550	1.19535	GLYMA01G22620	-0.406658							GLYMA02G36940	2.13685			GLYMA16G28030	1.00162
		GLYMA01G32090	1.74631	GLYMA16G17370	-0.625021							GLYMA15G15920	2.45996			GLYMA14G38610	-2.30095
		GLYMA13G09700	2.67469	GLYMA20G24740	-2.47332							GLYMA03G29770	2.48491			GLYMA10G39730	0.136419
		GLYMA15G15200	2.639	GLYMA05G18376	-0.612308							GLYMA19G30720	2.56511			GLYMA03G26810	-0.217357
		GLYMA19G22460	-1.12973	GLYMA05G34310	-0.871548							GLYMA01G04090	-1.1976			GLYMA03G39650	-1.85088
		GLYMA06G30340	-1.18771	GLYMA13G11840	1.25738							GLYMA15G11970	2.84699			GLYMA13G31700	-1.2912
		GLYMA20G28590	1.36121	GLYMA14G04260	-2.69283							GLYMA02G37600	1.90188			GLYMA01G02390	0.362662
		GLYMA06G12550	-1.24469	GLYMA08G15960	-0.582152							GLYMA08G41600	-1.83136			GLYMA11G31950	0.768486
		GLYMA05G02670	-1.04097	GLYMA08G48140	3.20343e-16							GLYMA03G29760	2.91399			GLYMA03G24890	-0.121752
		GLYMA11G11780	1.6036	GLYMA11G07240	1.34037							GLYMA11G35130	-1.42275			GLYMA17G36910	-1.31801
		GLYMA02G45690	2.53456	GLYMA18G04720	-1.43804							GLYMA18G03220	-1.42663			GLYMA10G40990	0.238524
		GLYMA11G34250	1.77526	GLYMA09G31560	-0.365466							GLYMA11G04910	2.26303			GLYMA10G26690	-2.04161
		GLYMA11G36560	-1.40354	GLYMA19G33921	-0.505011							GLYMA08G46090	2.33714			GLYMA05G32756	-3.06752
		GLYMA09G34390	1.05797	GLYMA20G28780	-0.671416							GLYMA06G13060	2.08304			GLYMA20G38950	-0.479683
		GLYMA13G35480	1.5435	GLYMA06G03520	-1.9386							GLYMA08G47920	1.31325			GLYMA08G44010	0.747813
		GLYMA10G01450	1.89414	GLYMA12G08160	-2.61798							GLYMA09G17260	-2.06492			GLYMA07G31180	-0.542955
		GLYMA06G20320	-1.41504	GLYMA20G37290	-2.85618							GLYMA19G34180	2.36401			GLYMA09G02750	-0.300642
		GLYMA04G01700	-1.04097	GLYMA04G07170	-0.449803							GLYMA03G28360	-1.191			GLYMA20G39080	-0.248768
		GLYMA09G09110	-1.21759	GLYMA04G04770	-1.32129							GLYMA16G34102	2.66403			GLYMA06G01940	-1.49996
		GLYMA05G27720	2.28125	GLYMA15G15171	4.48815							GLYMA13G11638	2.47897			GLYMA05G27810	1.09414
		GLYMA11G20940	1.15381	GLYMA08G45070	-1.96109							GLYMA15G06721	3.123			GLYMA06G02380	-0.0466681
		GLYMA09G04490	1.17121	GLYMA10G02600	-0.486261							GLYMA03G37260	-1.95456			GLYMA20G25750	-1.26167
		GLYMA07G38260	-1.26534	GLYMA06G41290	-4.00831							GLYMA10G07500	2.27709			GLYMA15G06010	-4.37125
		GLYMA06G29760	2.39149	GLYMA18G10332	2.36222							GLYMA04G16760	2.41305			GLYMA17G34040	1.91254
		GLYMA18G20800	1.62854	GLYMA14G39440	2.80735							GLYMA07G04470	2.00684			GLYMA14G02050	0.383231
		GLYMA14G10290	-1.20756	GLYMA12G31350	-1.81481							GLYMA11G36540	2.15316			GLYMA18G22150	0.31544
		GLYMA13G10610	-1.63935	GLYMA17G10580	-1.12145							GLYMA01G42450	1.93395			GLYMA16G08470	-1.59019
		GLYMA14G36566	1.28865	GLYMA17G34100	-1.17928							GLYMA10G39415	2.16993			GLYMA15G20670	-0.67302
		GLYMA11G16653	-1.35476	GLYMA03G02090	-1.40083							GLYMA16G12160	-1.06794			GLYMA05G35530	1.75389
		GLYMA07G38110	1.90381	GLYMA17G06910	-1.06878							GLYMA16G25110	2.32193			GLYMA10G03930	0.641966
		GLYMA08G09480	-1.46196	GLYMA15G11500	-0.808669							MSTRG.36637	2.52306			GLYMA09G40990	1.82165
		GLYMA05G34680	1.03984	GLYMA03G39791	-1.23609							GLYMA10G03541	2.00396			GLYMA10G32850	0.145637
		MSTRG.35937	2.04789	GLYMA14G06590	0.410627							GLYMA05G32210	2.41305			GLYMA08G47161	0.645703
		GLYMA07G33090	-1.29336	GLYMA19G04290	0.99423							GLYMA09G24321	1.76596			GLYMA03G28000	-0.564404
		GLYMA10G40620	-1.27928	GLYMA08G44601	1.30983							GLYMA08G06690	2.34113			GLYMA14G24370	-1.18516
		GLYMA13G05950	-1.37707	GLYMA07G11495	-1.08792							GLYMA15G06131	2.27501			GLYMA20G22525	0.968043
		GLYMA13G29760	2.33285	GLYMA04G00930	-6.10154							GLYMA06G04840	2.40898			GLYMA09G03660	-0.155257
		GLYMA17G33680	-2.01742	GLYMA04G13160	-0.040887							GLYMA01G05540	2.76299			GLYMA15G14460	0.116444
		GLYMA07G05811	1.59311	GLYMA05G22445	0.747813							GLYMA18G16130	1.848			GLYMA02G02290	-0.217127
		MSTRG.3026	2.74631	GLYMA09G37120	-0.189554							GLYMA08G12360	2.23511			GLYMA13G35260	-2.58147
		GLYMA06G20200	-1.35845	GLYMA16G07081	1.90372							GLYMA04G03250	2.13488			GLYMA09G29360	0.0187976
		GLYMA07G10751	1.70177	GLYMA10G32990	-1.29627							GLYMA03G03850	3.16398			GLYMA18G11960	0.695377
		GLYMA02G05350	-1.26188	GLYMA13G31440	0.162921							GLYMA16G08060	-1.30045			GLYMA01G44600	-1.8422
		GLYMA05G00910	-1.09234	GLYMA08G31706	1.05509							GLYMA01G39540	-1.05589			GLYMA10G03895	0.839327
		GLYMA18G45300	1.24306	GLYMA01G35671	3.11917							GLYMA18G10786	2.72901			GLYMA08G05010	-2.24345
		GLYMA13G43820	-1.02034	GLYMA10G39460	0.681597							GLYMA15G06880	2.39094			GLYMA07G35910	-0.948085
		GLYMA19G42720	1.34085	GLYMA17G06660	-1.25736							GLYMA06G05440	-1.71312			GLYMA19G39180	-0.892489
		GLYMA11G15680	-1.08314	GLYMA14G03380	-0.960618							GLYMA13G08810	1.72115			GLYMA20G15230	-5.60562
		GLYMA01G29470	1.65122	GLYMA17G25950	-0.472543							GLYMA06G30010	2.0229			GLYMA20G34570	-1.22948
		GLYMA06G15000	-1.31833	GLYMA13G04900	-0.74267							GLYMA16G27440	2.66903			GLYMA13G11550	-0.435823
		GLYMA18G07870	1.77905	GLYMA02G08450	-2							GLYMA14G37480	2.77905			GLYMA13G03810	0.171172
		GLYMA14G09330	-1.5649	GLYMA08G17110	-1.22118							GLYMA16G23710	-1.00289			GLYMA17G11460	0.609418
		GLYMA06G12020	-1.34008	GLYMA15G06327	-0.0658879							GLYMA12G06030	2.31586			GLYMA02G41180	-1.31771
		GLYMA15G11800	2.10869	GLYMA14G07310	-1.52215							GLYMA18G10300	-1.15521			GLYMA20G25406	-2.7963
		GLYMA11G11010	-1.4112	GLYMA14G03360	-1.29647							GLYMA07G38150	-1.75147			GLYMA18G01650	-0.918532
		GLYMA11G28671	-2.21759	GLYMA01G36840	-1.48746							GLYMA15G23780	2.01614			GLYMA07G39860	-2.96578
		GLYMA20G30230	-1.43831	GLYMA04G33410	-0.727405							GLYMA06G20210	2.14893			GLYMA02G01870	-1.00998
		GLYMA09G02550	-1.80591	GLYMA18G25820	2.05552							GLYMA02G41490	-1.12973			GLYMA05G29150	0.237329
		GLYMA15G14460	-1.0619	GLYMA12G35380	-1.55365							GLYMA17G17051	-1.12029			GLYMA09G09110	0.038646
		GLYMA11G01700	-1.57347	GLYMA05G24070	0.633461							GLYMA04G10900	2.41197			GLYMA01G07567	-0.0790634
		GLYMA01G01410	-1.11716	GLYMA17G17040	-0.726396							GLYMA08G21370	-1.57347			GLYMA16G00905	0.100219
		GLYMA05G09390	-1.35476	GLYMA10G13700	-4.76015							MSTRG.15533	5.293			GLYMA03G38300	0.189182
		GLYMA08G23430	-2.54793	GLYMA01G27810	-1.83067							GLYMA01G00420	2.6311			GLYMA02G33550	0.436838
		GLYMA08G15330	1.49621	GLYMA14G05560	-3.38632							GLYMA20G29850	-1.61264			GLYMA09G34791	0.373975
		GLYMA02G12278	-1.54793	GLYMA12G01500	-0.503847							GLYMA19G02680	2.48388			GLYMA01G45020	-2.19653
		GLYMA19G00910	-1.21424	GLYMA13G17406	-2.2938							GLYMA02G38200	1.8492			GLYMA01G44080	0.165615
		GLYMA19G30810	-2.00578	GLYMA02G08260	-1.93832							GLYMA19G03760	3.85599			GLYMA05G34820	-0.176359
		GLYMA02G46790	2.57797	GLYMA01G42290	-0.98957							GLYMA10G36910	1.55385			GLYMA20G05530	-0.675122
		MSTRG.7629	-1.88897	GLYMA08G01200	-0.842481							GLYMA02G45610	1.66494			GLYMA07G34870	-2.3744
		GLYMA11G37500	-1.52699	GLYMA10G03640	2.11744							MSTRG.15997	-2.51457			GLYMA17G35090	0.087572
		GLYMA03G06976	-1.2863	GLYMA04G16660	-0.283991							GLYMA15G03620	2.34113			GLYMA16G21970	-0.711655
		GLYMA08G23540	1.48697	GLYMA13G00480	-2.79481							GLYMA08G45120	1.89414			GLYMA13G32320	-1.07646
		GLYMA04G42680	-1.64837	GLYMA08G21390	2.97894							GLYMA12G32460	-1.38082			GLYMA03G14180	-2.6841
		GLYMA17G16610	-1.15843	GLYMA15G03080	2.84971							GLYMA16G26080	-1.54372			GLYMA17G13151	-0.98597
		GLYMA20G31630	-1.00578	GLYMA16G05350	0.648166							GLYMA20G34970	2.60502			GLYMA19G29190	-3.80735
		GLYMA19G37900	1.7583	GLYMA16G02400	-2.08959							GLYMA06G20980	1.86196			GLYMA14G07100	0.298129
		GLYMA17G32100	-1.18115	GLYMA17G18110	-1.81607							GLYMA02G04850	3.15007			GLYMA14G06960	0.29956
		GLYMA01G05580	-1.50226	GLYMA19G44140	-0.70026							GLYMA14G11160	1.73379			GLYMA11G33100	-1.13495
		GLYMA05G04300	-1.05289	GLYMA16G09430	-0.521023							GLYMA15G15056	1.36289			GLYMA19G28220	1.40654
		GLYMA19G39690	1.83673	GLYMA14G21410	-2.06557							GLYMA05G01360	-1.18442			GLYMA05G33380	-0.33484
		GLYMA10G05630	-1.0619	GLYMA17G14750	-3.83371							GLYMA02G03420	3.42506			GLYMA17G09801	-1.34462
		GLYMA06G18430	-1.46993	GLYMA17G08701	-0.740402							GLYMA12G02140	2.62901			GLYMA19G42740	-1.67291
		GLYMA13G11270	-1.63487	GLYMA14G13490	0.205056							GLYMA07G01630	-1.39973			GLYMA11G09390	-0.204717
		GLYMA05G32600	-1.11404	GLYMA08G15610	-0.7634							GLYMA19G42240	2.53306			GLYMA13G19030	0.520971
		GLYMA17G01680	2.21381	GLYMA02G10180	-0.615955							GLYMA15G07960	2.28392			GLYMA12G08740	-1.03468
		GLYMA15G23480	-1.15843	GLYMA15G04670	-0.361659							GLYMA20G22810	1.66084			GLYMA13G29310	0.0449544
		GLYMA02G46530	-1.04692	GLYMA11G09621	-1.54076							GLYMA02G37820	-1.1078			GLYMA02G43270	-1.38361
		GLYMA09G30660	-1.662	GLYMA04G01110	0.0758963							GLYMA11G26510	-1.01159			GLYMA08G07710	-0.918918
		GLYMA01G42025	2.36933	GLYMA10G05680	3.32433							GLYMA07G03710	1.37407			GLYMA05G03010	0.00833107
		GLYMA12G17450	-2.25843	GLYMA18G02340	-1.41051							GLYMA03G35920	2.49211			GLYMA11G34270	0.348191
		GLYMA19G33951	-2.47393	GLYMA17G07190	-2.49568							GLYMA13G44730	1.03281			GLYMA20G37580	1.23993
		GLYMA10G30800	1.21971	GLYMA13G06170	0.729832							GLYMA14G10701	1.73898			GLYMA17G03330	-0.986538
		GLYMA12G34221	-1.20423	GLYMA01G01770	-3.307							GLYMA11G08890	-1.43831			GLYMA17G16990	-1.2404
		GLYMA11G18030	-1.04692	GLYMA08G18350	0.110956							GLYMA10G01060	1.04614			GLYMA08G08320	-3.46578
		GLYMA07G13440	1.18903	GLYMA13G39370	-0.175792							GLYMA07G05820	-1.12343			GLYMA07G12980	-0.0634326
		GLYMA11G02250	1.03703	GLYMA04G32312	0.948503							GLYMA11G10240	2.31208			GLYMA08G03700	-0.154328
		GLYMA15G43100	-1.19429	GLYMA14G39880	1.22862							GLYMA18G06920	-1.54793			GLYMA06G45020	-1.83912
		GLYMA03G03670	1.79161	GLYMA17G00807	2.29734							GLYMA13G32615	2.95196			GLYMA16G01070	-1.50976
		GLYMA12G03560	1.43189	GLYMA06G06011	-1.07737							GLYMA09G37040	-1.191			GLYMA04G02800	-0.221259
		GLYMA20G39340	-1.05589	GLYMA20G39191	0.688242							GLYMA06G44940	2.44705			GLYMA10G32260	0.602442
		GLYMA07G11880	1.33285	GLYMA15G03790	-0.104163							GLYMA09G36480	-1.68501			GLYMA02G18780	-1.25526
		GLYMA08G16520	1.07451	GLYMA06G11120	-2.44326							GLYMA05G01760	2.21506			GLYMA11G05490	-0.808327
		GLYMA11G13320	-1.18771	GLYMA04G36373	-0.0799993							GLYMA09G15450	-2.54793			GLYMA03G07680	-1.28563
		GLYMA04G03710	-1.69432	GLYMA13G19450	-0.86376							GLYMA09G38490	-1.19429			GLYMA05G09270	0.26476
		GLYMA18G40100	-1.34008	GLYMA11G37810	-1.19569							GLYMA01G37000	2.94692			GLYMA02G07940	-4.75789
		GLYMA08G45640	1.49108	GLYMA20G27060	-0.129438							GLYMA10G35930	2.3749			GLYMA11G03630	-0.111031
		GLYMA07G00590	-1.43051	GLYMA05G36956	3.90087							GLYMA02G18090	2.74696			GLYMA06G11510	0.688578
		GLYMA11G07510	2.36877	GLYMA13G17640	-4.2746							GLYMA11G05810	2.17089			GLYMA12G03390	1.34488
		GLYMA12G36250	-1.20756	GLYMA18G05640	-0.725506							GLYMA18G07444	2.07895			GLYMA13G33051	0.0750683
		GLYMA10G40320	2.32826	GLYMA01G04530	-1.06077							GLYMA04G42550	1.48285			GLYMA08G01860	0.513723
		GLYMA02G40720	-1.27579	GLYMA10G05660	-0.790406							GLYMA18G46690	2.65306			GLYMA10G37430	1.08679
		GLYMA07G15570	1.15445	GLYMA02G39710	-0.993871							GLYMA06G05050	1.62901			GLYMA11G05310	-0.198706
		GLYMA11G02130	-1.14561	GLYMA05G08420	-1.54471							GLYMA05G10100	1.06901			GLYMA12G35050	1.00422
		GLYMA07G03460	1.04754	GLYMA17G10650	1.46395							GLYMA02G43790	1.49621			GLYMA02G00280	0.233797
		GLYMA09G15970	1.3835	GLYMA10G40990	1.0219							GLYMA03G40430	-1.63487			GLYMA18G42610	-2.46703
		GLYMA01G24360	-1.32193	GLYMA03G04470	-3.01509							GLYMA02G12690	2.28511			GLYMA01G41750	-1.17509
		GLYMA16G10880	-1.9105	GLYMA18G32201	1.45721							GLYMA05G22670	2.50411			GLYMA19G39590	-1.1483
		GLYMA01G09310	-1.06492	GLYMA02G12490	-0.630259							GLYMA20G32690	1.77104			GLYMA04G14975	-0.403633
		GLYMA07G09220	2.57434	GLYMA06G09390	1.8028							GLYMA18G43540	-1.486			GLYMA10G24630	0.091065
		GLYMA06G45370	1.75788	GLYMA20G03900	-0.962467							GLYMA08G15130	1.23389			GLYMA08G11650	-1.3874
		GLYMA06G13910	-1.71312	GLYMA17G11040	-1.49488							GLYMA04G04120	1.95084			GLYMA19G00820	0.199244
		GLYMA05G26960	1.334	GLYMA13G22300	-0.441089							GLYMA07G15850	1.32481			GLYMA01G29570	-4.72973
		GLYMA06G18030	-1.53533	GLYMA15G37140	-1.06474							GLYMA12G07943	2.05589			GLYMA03G00460	-2.72698
		GLYMA03G05050	1.9313	GLYMA04G37640	1.06504							GLYMA05G34870	-1.21424			GLYMA10G28965	1.36355
		GLYMA09G17130	-1.20756	GLYMA06G10440	0.18824							GLYMA05G32430	3.18903			GLYMA08G13170	-0.37994
		GLYMA07G37280	2.08712	GLYMA19G27240	-0.0817796							GLYMA17G06200	1.33514			GLYMA04G03920	0.791281
		GLYMA06G17750	-1.25843	GLYMA05G34010	-1.24576							GLYMA17G34110	-1.07097			GLYMA13G37360	0.291701
		GLYMA09G22324	-1.32916	GLYMA13G23260	-0.358698							GLYMA08G02460	2.12895			GLYMA19G34740	1.26303
		GLYMA05G23230	-1.06492									GLYMA03G21690	1.12895			GLYMA19G41880	0.058631
		GLYMA08G10040	-1.45799									GLYMA11G35890	-1.1016			GLYMA06G41550	-1.61243
		GLYMA11G03390	-1.02327									MSTRG.6870	-1.78091			GLYMA04G01030	0.429063
		GLYMA03G31580	-1.191									GLYMA02G16060	2.16607			GLYMA19G30110	-2.1354
		GLYMA10G41270	1.28155									GLYMA13G40150	-1.07097			GLYMA20G32710	0.0464536
		GLYMA19G34960	-1.39593									GLYMA07G32050	1.50894			GLYMA07G05100	-1.32532
		GLYMA04G01110	-1.19429									GLYMA20G12020	2.58592			GLYMA02G12830	-1.2914
		GLYMA17G10650	2.39999									GLYMA15G22384	1.58207			GLYMA09G07560	-0.937769
		GLYMA13G44360	1.43082									GLYMA14G01490	1.80281			GLYMA05G08550	-2.98911
		GLYMA03G33180	1.05589									GLYMA17G07740	2.04299			GLYMA10G05250	0.259408
		GLYMA05G20710	1.11503									GLYMA01G02790	1.59407			GLYMA04G03120	0.664514
		GLYMA07G00596	-1.1047									GLYMA16G33710	2.22897			GLYMA12G17280	-1.99208
		MSTRG.30416	1.45943									GLYMA08G26880	2.13586			GLYMA13G36540	-2.34008
		GLYMA15G25170	1.43029									GLYMA17G17040	-1.02034			GLYMA15G18070	-1.77876
		GLYMA06G11310	-1.05889									GLYMA03G38675	-1.71312			GLYMA19G27530	1.11915
		GLYMA19G39240	1.18967									GLYMA17G08660	3.11103			GLYMA18G13800	-1.42277
		GLYMA08G02890	2.15737									GLYMA11G25950	2.16511			GLYMA14G09760	-2.3686
		GLYMA09G28750	1.42492									GLYMA13G39590	3.10098			GLYMA09G09750	-0.652753
		GLYMA13G17640	-1.33643									GLYMA07G16170	1.03703			GLYMA03G41280	0.719448
		GLYMA11G01990	2.55631									GLYMA03G17330	2.14012			GLYMA17G04390	0.128623
		GLYMA10G03740	-1.03505									GLYMA05G23950	2.56096			GLYMA15G02750	-0.05223
		GLYMA15G24680	-1.16812									GLYMA08G00320	2.25096			GLYMA15G12000	-0.259387
		GLYMA02G13980	1.78743									GLYMA08G17010	3.12201			GLYMA08G10010	2.65884
		GLYMA17G05440	1.13685									GLYMA03G34170	2.7761			GLYMA09G01750	-5.9047
		GLYMA04G41410	1.09085									MSTRG.21251	-2.49005			GLYMA02G06070	-0.41455
		GLYMA11G05280	-1.25498									GLYMA04G06410	2.38902			GLYMA08G06300	-2.09674
		GLYMA12G26980	1.11902									GLYMA04G40020	-1.37333			GLYMA17G01490	-2.50447
		GLYMA04G24430	-1.11092									GLYMA13G32770	2.82191			GLYMA10G08386	-0.25704
		GLYMA10G12410	-1.57777									GLYMA10G28820	2.45602			GLYMA12G01500	0.851164
		GLYMA12G36780	-1.17462									GLYMA10G42240	-1.53533			GLYMA08G01900	-0.697024
		GLYMA10G15125	2.63622									GLYMA14G00670	2.26003			GLYMA13G02420	-1.26634
		GLYMA08G23770	-1.23786									GLYMA17G37160	-1.6529			GLYMA13G29450	-1.70831
		GLYMA19G29316	-1.18442									GLYMA11G08960	2.26394			GLYMA01G37541	0.155264
		GLYMA02G14140	-1.03209									GLYMA01G30390	-1.98279			GLYMA06G08800	0.971561
		GLYMA15G23750	1.44467									GLYMA14G05780	-1.81097			GLYMA02G46130	-1.19354
		GLYMA13G09730	1.19598									GLYMA13G41490	1.05381			GLYMA13G38341	0.980181
		GLYMA10G26920	-1.04394									GLYMA19G05660	2.08406			GLYMA09G33880	0.11563
		GLYMA07G05910	1.06901									GLYMA02G07670	2.47612			GLYMA05G06390	-0.440113
		GLYMA06G39810	2.2455									GLYMA19G07776	2.75809			GLYMA06G00720	-0.145566
		GLYMA08G13360	-1.25843									GLYMA10G34720	2.60098			GLYMA11G31550	0.1243
		GLYMA17G09295	-1.2723									GLYMA03G29100	2.25096			GLYMA05G37050	-1.32289
		GLYMA01G20710	1.03703									GLYMA11G14460	-1.18115			GLYMA11G02510	-1.82597
		GLYMA11G08470	1.22095									GLYMA13G25181	-2.07704			GLYMA03G25661	-4.18057
		GLYMA14G39600	1.1177									GLYMA08G44090	-1.2969			GLYMA02G07310	-1.95443
		GLYMA20G02220	-1.44222									GLYMA13G06190	2.569			GLYMA16G01590	-1.28021
		GLYMA15G41300	-1.18771									GLYMA20G33680	3.40993			GLYMA11G00800	1.46758
		GLYMA08G12480	-1.09542									GLYMA04G31690	-1.26534			GLYMA17G05290	-1.67891
		GLYMA02G13810	2.44917									GLYMA01G43340	1.70708			GLYMA13G23430	-1.06827
		GLYMA01G33070	2.67987									GLYMA08G44970	2.73596			GLYMA07G14250	0.481173
		GLYMA14G00700	-1.07704									GLYMA20G23010	1.31092			GLYMA16G28605	-3.7854
		GLYMA16G02680	-1.46594									GLYMA07G38850	2.11203			GLYMA09G04010	-0.0916819
		GLYMA05G32900	-1.191									GLYMA10G28941	2.63807			GLYMA17G10050	-0.560359
		GLYMA02G24281	-1.42275									GLYMA20G27280	1.35389			GLYMA07G33950	-0.826764
		GLYMA16G06890	1.25701									GLYMA17G03400	2.12994			GLYMA16G06770	1.33039
		GLYMA10G40810	-1.05589									GLYMA15G24130	1.87106			GLYMA04G01830	-0.929561
		GLYMA17G37760	1.52005									GLYMA03G31876	2.39808			GLYMA16G27380	-1.37771
		GLYMA10G40411	1.87853									GLYMA01G36000	-1.32916			GLYMA06G15480	-0.399964
		GLYMA15G05820	2.37044									GLYMA02G01960	1.42921			GLYMA15G11510	-0.885147
		GLYMA04G00810	1.51147									GLYMA05G08240	1.94785			GLYMA19G32510	0.272356
		GLYMA09G31980	-1.0499									GLYMA15G08980	1.24123			GLYMA02G03540	-0.660488
		GLYMA01G40661	1.49672									GLYMA06G36650	3.15494			GLYMA08G12540	-1.44008
		GLYMA06G18620	2.00036									GLYMA03G36440	2.69198			GLYMA01G28500	0.387565
		GLYMA05G08170	1.11636									GLYMA03G24190	3.31194			GLYMA06G44780	3.40184
		GLYMA15G40070	-1.76611									GLYMA17G35980	2.50106			GLYMA14G02220	0.250652
		GLYMA14G23860	-1.18442									GLYMA10G33050	-1.37707			GLYMA13G36150	-0.149079
		GLYMA12G03020	-1.07097									GLYMA11G14490	-1.30757			GLYMA18G52400	-1.82809
		GLYMA05G31080	-1.07097									GLYMA05G29480	2.569			GLYMA08G39910	0.256895
		GLYMA17G14330	-1.66658									GLYMA13G39160	-2.04692			GLYMA07G39750	-0.865111
		GLYMA13G03920	-1.486									GLYMA02G37880	1.84197			GLYMA04G34160	2.31802
		GLYMA06G17320	1.04334									GLYMA15G19320	2.42304			GLYMA12G31380	0.0557235
		GLYMA09G01130	-1.03801									GLYMA19G30580	-1.04692			GLYMA11G15150	-1.25697
		GLYMA08G29420	-1.13924									GLYMA06G09380	2.26514			GLYMA06G18080	-0.378965
		GLYMA15G01940	-1.18442									GLYMA19G30910	1.54893			GLYMA10G00250	-0.0428403
		GLYMA02G41770	-1.20091									GLYMA12G09220	1.82212			GLYMA04G20620	-1.71772
		GLYMA06G13770	-1.26188									GLYMA03G36300	2.11203			GLYMA03G39890	-0.757438
		GLYMA03G28470	-1.11716									GLYMA12G29510	-1.2723			GLYMA12G34090	0.516917
		GLYMA15G06790	1.83471									GLYMA13G38490	2.50894			GLYMA13G37300	-0.328003
		GLYMA18G03530	-1.36216									GLYMA04G03540	3.21195			GLYMA14G08810	-1.14843
		GLYMA08G15380	-1.03801									GLYMA13G11453	2.81003			GLYMA06G17380	2.35184
		GLYMA20G34280	1.13291									GLYMA18G01930	2.498			GLYMA02G44170	0.497885
		GLYMA07G10940	-1.23107									GLYMA17G33040	1.34426			GLYMA07G04650	0.253757
		GLYMA06G06886	1.57095									GLYMA15G13020	2.45497			GLYMA19G03690	0.5051
		GLYMA02G40060	-1.1047									GLYMA01G06610	2.2299			GLYMA20G38510	-0.643248
		GLYMA01G38720	1.67446									GLYMA11G00310	-1.05589			GLYMA13G43260	0.0951941
		GLYMA16G02010	-1.27579									GLYMA07G39180	-1.152			GLYMA06G14910	-1.26219
		GLYMA06G05860	-1.61264									GLYMA13G17750	1.68482			GLYMA13G40640	-0.690018
		GLYMA12G05650	-1.33643									GLYMA01G38150	2.29514			GLYMA08G04420	-1.54004
		GLYMA07G10060	-1.26882									GLYMA10G31080	-1.51457			GLYMA17G17970	0.903849
		GLYMA03G16630	1.8524									GLYMA03G35130	1.87617			GLYMA20G25640	-0.467884
		GLYMA01G37296	1.34483									GLYMA10G33090	1.45575			GLYMA17G13361	0.139701
		GLYMA07G09160	1.45154									GLYMA09G39560	2.05311			GLYMA02G07880	0.889133
		GLYMA12G30830	-1.191									GLYMA20G27711	-1.65745			GLYMA08G43720	-1.19834
		GLYMA08G46120	2.08032									GLYMA04G18431	1.91112			GLYMA03G25210	-1.31888
		GLYMA10G43131	-1.33279									GLYMA08G26160	-1.11092			GLYMA15G02740	-0.621673
		GLYMA17G05290	-1.33279									GLYMA09G42140	2.0769			GLYMA10G40720	-2.59464
		GLYMA07G27540	-1.34008									GLYMA06G07665	2.06798			GLYMA13G36950	-2.1453
		GLYMA04G34330	-1.24811									GLYMA08G25461	2.74911			GLYMA11G15810	-0.864041
		GLYMA20G21520	-1.32554									GLYMA19G06110	2.58904			GLYMA07G00750	-0.460491
		GLYMA19G44023	2.50741									GLYMA18G02400	1.71721			GLYMA11G15220	-1.13026
		GLYMA15G43210	-1.152													GLYMA04G37000	-0.196672
		GLYMA11G35700	-2.21759													GLYMA05G35640	-0.336494
		GLYMA19G29000	2.52582													GLYMA13G20204	-0.704834
		GLYMA09G37020	-1.41504													GLYMA13G31280	-0.668624
		GLYMA18G46240	-1.81604													GLYMA11G04113	-1.20257
		GLYMA14G08240	-1.0862													GLYMA08G16050	-2.57636
		GLYMA06G19600	1.55827													GLYMA15G38190	1.11021
		GLYMA20G00900	1.17249													GLYMA16G31250	0.51252
		GLYMA04G37630	1.5888													GLYMA14G37721	-0.227596
		GLYMA05G07514	-1.21424													GLYMA13G32340	-0.307018
		GLYMA09G24090	-1.16812													GLYMA03G29870	0.882536
		GLYMA08G16891	1.76681													GLYMA18G04090	-0.968567
		GLYMA05G28810	1.79119													GLYMA05G10202	0.15918
		GLYMA07G33670	-1.58641													GLYMA11G04210	0.21556
		GLYMA04G10750	-1.074													GLYMA09G32080	1.85544
		GLYMA17G06540	1.11437													GLYMA13G37543	-1.70192
		GLYMA17G13720	2.33056													GLYMA08G25673	-0.884146
		GLYMA07G09345	1.79784													GLYMA06G40740	3.02273
		GLYMA18G10370	-1.40736													GLYMA06G00420	-0.0776676
		GLYMA14G05650	2.65901													GLYMA11G37370	-2.2002
		GLYMA10G40130	2.54473													GLYMA13G05340	-0.202402
		GLYMA18G02800	-1.38082													GLYMA14G04800	-1.78472
		GLYMA08G13630	1.07929													GLYMA15G02080	0.104892
		GLYMA07G38465	1.67762													GLYMA09G31450	-2.39187
		GLYMA03G37750	1.40545													GLYMA15G02250	-0.898659
		GLYMA16G32571	-1.16165													GLYMA08G21171	-1.73521
		MSTRG.22190	2.65076													GLYMA15G42590	1.88477
		GLYMA13G19190	-1.45403													GLYMA09G27950	2.11839
		GLYMA06G48340	-1.19429													GLYMA20G31990	-2.0536
		GLYMA03G02720	-1.32554													GLYMA04G09380	-2.13335
		GLYMA02G36230	-1.20423													GLYMA04G42740	-0.545408
		GLYMA03G41570	1.123													GLYMA09G32510	-0.97509
		GLYMA13G06270	-1.00868													GLYMA08G21211	-2.2303
		GLYMA07G05200	-1.29336													GLYMA03G34110	-2.48961
		GLYMA02G38921	1.68885													GLYMA06G07270	0.364977
		GLYMA05G00260	-1.12343													GLYMA19G02890	0.328728
		GLYMA04G40861	2.41116													GLYMA16G26740	-2.50007
		GLYMA10G36650	-1.16812													GLYMA10G01300	-1.58999
		GLYMA03G03100	-1.34008													GLYMA08G01640	-0.343954
		GLYMA03G04640	-2.17137													GLYMA06G01600	3.32281
		GLYMA20G10880	-1.02034													GLYMA08G20625	3.40492
		GLYMA16G25071	1.56803													GLYMA17G35100	-0.0822914
		GLYMA20G05275	2.639													GLYMA12G06300	1.28048
		GLYMA03G17970	1.95754													GLYMA09G33290	-0.752742
		GLYMA15G19360	-1.44222													GLYMA08G28691	-1.35044
		GLYMA15G01300	-1.2723													GLYMA06G40480	-4.60126
		GLYMA01G36030	1.70221													GLYMA17G08450	-1.39282
		GLYMA11G06250	1.15381													GLYMA11G20020	-1.9485
		GLYMA17G13570	1.28274													GLYMA02G11100	-0.0181909
		GLYMA17G02280	-1.77596													GLYMA09G27490	0.183366
		GLYMA13G32380	-1.24469													GLYMA02G11610	-2.90121
		GLYMA18G04410	-1.13924													GLYMA15G04320	-2.31974
		GLYMA16G06451	1.98878													GLYMA09G01920	-3.96396
		GLYMA06G17060	-1.0862													GLYMA02G06020	-3.5592
		GLYMA18G02690	-2.39593													GLYMA17G36580	0.394908
		GLYMA01G00500	-2.09542													GLYMA09G41121	-1.24633
		GLYMA09G24630	1.12565													GLYMA16G32640	-2.38854
		GLYMA11G02380	-1.16488													GLYMA14G16655	1.16977
		GLYMA08G43660	1.88596													GLYMA01G44210	-2.29668
		GLYMA17G03360	2.62924													GLYMA07G01810	0.341897
		GLYMA07G28910	1.80571													GLYMA13G24000	-0.326937
		GLYMA16G27010	1.11503													GLYMA08G42430	-0.314438
		GLYMA10G07420	-1.44222													GLYMA09G08290	-1.14672
		GLYMA08G09160	-1.0862													GLYMA03G31570	-0.00474059
		GLYMA19G00360	1.89569													GLYMA02G16560	0.65655
		MSTRG.19678	-2.60823													GLYMA18G47170	-0.0975644
		GLYMA05G31160	-1.08009													GLYMA13G00950	1.20967
		GLYMA19G40400	-1.1976													GLYMA16G17640	0.151017
		GLYMA04G06380	1.08814													GLYMA06G10580	-3.12642
		GLYMA18G00460	-1.23447													GLYMA07G18570	-2.03031
		GLYMA05G30380	1.77905													GLYMA02G40051	-1.58313
		GLYMA17G29566	-1.08009													GLYMA15G01950	0.0630024
		GLYMA15G06270	-1.74662													GLYMA04G41301	-1.459
		GLYMA09G36710	-1.09542													GLYMA07G24010	-1.67388
		GLYMA19G01480	1.31557													GLYMA01G02140	0.0743473
		GLYMA05G37130	1.80281													GLYMA06G40515	-2.02999
		GLYMA04G42240	1.36793													GLYMA07G05470	0.459432
		GLYMA20G29831	1.37072													GLYMA13G01740	1.3501
		GLYMA07G36770	1.58256													GLYMA08G04201	-1.10861
		GLYMA08G12060	1.66494													GLYMA15G42540	0.448566
		GLYMA02G29260	-1.01742													GLYMA12G36060	0.0678154
		GLYMA13G32810	1.34426													GLYMA13G32060	-0.365181
		GLYMA08G17110	-1.11092													GLYMA05G00730	0.678072
		GLYMA15G12230	-1.24811													GLYMA13G25620	-2.47347
		GLYMA06G02630	-2.17788													GLYMA19G42440	0.475571
		GLYMA15G03360	1.21785													GLYMA17G36270	-2.88809
		GLYMA19G44360	-1.13289													GLYMA07G02500	0.0773548
		GLYMA02G01880	-1.12343													GLYMA20G37026	0.193886
		GLYMA12G30420	-1.55639													GLYMA11G03590	-0.767746
		GLYMA03G40352	-1.54372													GLYMA19G25085	-0.765264
		GLYMA11G20030	1.5612													GLYMA09G09800	-0.115714
		GLYMA15G02840	1.19787													GLYMA09G08330	2.66531
		GLYMA02G11151	2.36681													GLYMA09G05510	-0.555832
		GLYMA04G28560	1.35558													GLYMA04G09640	-0.582436
		GLYMA18G33510	1.32711													GLYMA01G34830	-1.63387
		GLYMA12G06630	1.38128													GLYMA15G18110	0.956279
		GLYMA08G17840	-1.30401													GLYMA14G39610	-0.3526
		GLYMA10G37870	1.05589													GLYMA04G41080	0.623712
		GLYMA17G30770	-1.4344													GLYMA11G10550	-0.140049
		GLYMA04G24885	2.16672													GLYMA09G25490	-0.915466
		GLYMA02G02080	1.44837													GLYMA04G10260	-1.69265
		MSTRG.26028	2.57531													GLYMA02G43400	-0.39458
		GLYMA07G10180	2.42412													GLYMA12G23150	6.92973
		GLYMA13G27480	-1.02915													GLYMA13G37220	-1.83888
		GLYMA02G39870	1.41143													GLYMA13G07735	-0.894135
		GLYMA07G08011	1.87617													GLYMA13G01540	2.22748
		GLYMA06G13440	1.03844													GLYMA06G47750	-2.75322
		GLYMA15G15760	1.71326													GLYMA18G11030	-1.43472
		GLYMA14G39140	-1.18115													GLYMA02G13191	-0.132383
		GLYMA06G18810	-1.36216													GLYMA14G08860	-0.729256
		GLYMA17G35830	-1.08314													GLYMA18G50310	-1.41822
		GLYMA10G29090	1.16414													GLYMA05G34910	0.329889
		GLYMA14G40490	-1.11404													GLYMA12G03510	0.746144
		GLYMA19G00850	-1.92139													GLYMA05G02121	0.313519
		GLYMA13G21240	-1.23447													GLYMA08G00240	-2.76445
		GLYMA07G33460	-1.46993													GLYMA17G11401	-0.223726
		GLYMA07G03260	-1.15843													GLYMA04G10600	-0.878554
		GLYMA15G10890	-1.23447													GLYMA14G12220	-0.634492
		GLYMA13G03430	-1.12029													GLYMA12G29151	0.0309793
		GLYMA20G27220	1.45628													GLYMA11G06080	1.02726
		MSTRG.30757	2.34056													GLYMA01G01550	2.81273
		GLYMA18G02220	-1.54372													GLYMA20G37550	1.77309
		GLYMA13G39600	-1.59946													GLYMA07G33690	0.631757
		GLYMA14G10550	-1.26188													GLYMA13G43410	-0.134591
		GLYMA08G25673	-1.13606													GLYMA10G02370	-1.86217
		GLYMA06G02900	-1.85204													GLYMA07G30130	0.72628
		GLYMA18G53230	-1.12973													GLYMA14G04710	-1.55974
		GLYMA01G41200	2.23082													GLYMA05G09440	-1.24357
		GLYMA11G33590	-1.09851													GLYMA13G32460	1.04691
		GLYMA20G38370	-1.48197													GLYMA01G32400	-1.52589
		GLYMA16G07520	2.11869													GLYMA19G05370	-0.554809
		MSTRG.1431	2.16768													GLYMA09G23150	-2.63119
		GLYMA03G14200	-1.67116													GLYMA19G26211	0.955429
		GLYMA12G09720	-1.05589													GLYMA13G39070	-1.40541
		GLYMA04G08770	-1.04097													GLYMA07G18670	-2.10309
		GLYMA16G25200	-1.34008													GLYMA06G44530	-0.475164
		GLYMA13G28370	-1.36587													GLYMA14G08801	-1.5311
		GLYMA06G06730	-1.41504													GLYMA01G37510	0.896965
		GLYMA04G02111	2.59024													GLYMA10G02290	-1.34866
		GLYMA02G47280	-1.41504													GLYMA07G02630	-1.77733
		GLYMA11G10310	-1.21424													GLYMA04G43320	-1.31703
		MSTRG.27351	2.51096													GLYMA14G02540	-0.233616
		GLYMA12G34731	-1.83136													GLYMA17G07250	1.42253
		GLYMA06G04640	1.07861													GLYMA02G11251	0.181407
		GLYMA19G38260	-1.34373													GLYMA11G27830	0.765122
		GLYMA09G37430	-1.80591													GLYMA04G08901	-0.235208
		GLYMA06G05590	2.38184													GLYMA09G04000	-0.554362
		GLYMA14G00570	1.77019													GLYMA10G35130	0.4964
		GLYMA10G39981	1.97453													GLYMA04G09200	-0.415742
		GLYMA06G12130	1.2969													GLYMA03G09061	-0.10874
		GLYMA09G20030	-1.23107													GLYMA07G18470	0.0284798
		GLYMA07G26980	1.16479													GLYMA13G01530	-2.99942
		MSTRG.11662	1.33113													GLYMA09G07391	-1.91073
		GLYMA08G05560	-1.31115													GLYMA20G34610	-1.217
		GLYMA05G36450	-1.12658													GLYMA10G00390	-0.778474
		GLYMA19G32650	1.78367													GLYMA04G42120	1.55183
		GLYMA18G46320	-1.11404													GLYMA17G36440	-1.34593
		GLYMA01G35460	-1.44222													GLYMA03G38350	0.850789
		GLYMA18G47390	2.40898													GLYMA08G03670	0.282243
		GLYMA12G29471	1.86513													GLYMA15G15025	4.13906
		GLYMA03G33720	-2.15843													GLYMA19G36211	0.383688
		GLYMA02G18090	-2.25843													GLYMA20G01470	2.64347
		GLYMA07G03320	1.01792													GLYMA09G30770	-0.288686
		GLYMA04G42960	2.51273													GLYMA08G24050	0.839776
		GLYMA14G07990	1.61117													GLYMA18G42930	-0.0113748
		GLYMA04G11370	-2.05289													GLYMA10G07756	-0.305679
		GLYMA16G05970	1.86711													GLYMA03G24900	0.443001
		GLYMA08G10435	-2.14561													GLYMA06G16090	-2.47644
		GLYMA16G33590	1.07793													GLYMA19G03250	-0.0353008
		GLYMA11G12070	-1.22095													GLYMA04G02000	-0.40343
		GLYMA07G34560	-1.11092													GLYMA07G14560	-1.71621
		GLYMA19G04015	-2.38836													GLYMA18G45750	0.816515
		GLYMA10G41620	1.04124													GLYMA09G39770	-1.13823
		GLYMA13G34310	-1.17137													GLYMA18G09290	-2.75489
		GLYMA06G12910	2.30334													GLYMA08G16100	0.0274443
		GLYMA13G27530	2.34255													GLYMA13G43180	-0.839389
		GLYMA13G43581	1.16864													GLYMA09G36230	-0.844043
		GLYMA01G01400	-1.45799													GLYMA10G39560	1.88753
		GLYMA07G16130	-1.26882													GLYMA06G43470	2.41504
		GLYMA03G02250	-1.22432													GLYMA16G32550	-0.151745
		GLYMA14G01900	1.95717													GLYMA12G29471	4.78277
		GLYMA09G27850	-1.36587													GLYMA04G02630	0.134346
		GLYMA14G05510	-2.36587													GLYMA02G14910	-0.683627
		GLYMA11G20920	-1.2863													GLYMA02G35443	-4.19967
		GLYMA12G03450	1.90766													GLYMA11G35910	1.21144
		GLYMA06G09880	-1.30401													GLYMA02G01900	0.724514
		GLYMA02G45790	1.16157													GLYMA08G39390	-2.41528
		GLYMA06G19250	-1.05289													GLYMA15G02620	-1.24856
		GLYMA10G30510	-1.23107													GLYMA11G10130	-1.08589
		GLYMA01G35570	1.30334													GLYMA07G33470	-0.305076
		GLYMA20G21230	1.18078													GLYMA16G29890	-0.67427
		GLYMA15G42510	-1.23786													GLYMA13G31620	-1.28179
		GLYMA08G00990	-1.8997													GLYMA04G37790	0.410648
		GLYMA06G15220	1.2558													GLYMA13G04710	2.4548
		GLYMA04G06330	-1.12343													GLYMA10G44160	-2.89876
		GLYMA13G29490	1.20852													GLYMA17G12460	0.1105
		GLYMA13G35970	-2.1016													GLYMA07G09180	-0.169703
		GLYMA08G44910	-1.88897													GLYMA11G01100	-1.41556
		GLYMA09G38820	-1.00578													GLYMA08G10550	-1.16734
		GLYMA06G38410	1.76681													GLYMA18G42700	-0.540568
		GLYMA19G43430	-1.02034													GLYMA05G36430	-0.906664
		GLYMA18G02400	2.39177													GLYMA17G11705	2.91578
		GLYMA01G39040	2.10367													GLYMA10G10040	-1.19732
		GLYMA09G07141	-1.31833													GLYMA02G05740	0.404842
		GLYMA05G08420	1.73031													GLYMA18G48880	0.152981
		GLYMA18G01450	-1.2723													GLYMA14G08690	-0.889159
		GLYMA04G40270	-1.17462													GLYMA12G04720	0.107104
		GLYMA12G28510	1.88284													GLYMA01G36770	-1.59107
		GLYMA19G29820	1.16736													GLYMA16G28970	-4.48912
		GLYMA15G41610	-1.45008													GLYMA16G02020	0.634345
		MSTRG.24863	2.54918													GLYMA04G24350	-0.574348
		GLYMA08G26020	-1.1488													GLYMA01G34650	-0.284729
		GLYMA06G45180	1.45943													GLYMA04G11090	1.16786
		GLYMA19G14000	-1.05289													GLYMA14G02630	-1.62936
		GLYMA12G02430	-1.074													GLYMA19G33320	-5.16993
		GLYMA08G22010	-1.13924													GLYMA01G04430	-2.03242
		GLYMA06G48330	-1.0619													GLYMA08G04190	-0.537666
		GLYMA10G29540	-1.04394													GLYMA12G10210	0.317694
		GLYMA08G21190	2.39999													GLYMA05G30450	-3.2854
		GLYMA13G38680	1.06281													GLYMA08G16030	-1.28756
		GLYMA04G02330	1.2455													GLYMA07G10080	-1.98778
		GLYMA08G41570	-1.52284													GLYMA06G31120	0.197671
		GLYMA03G31470	-1.12343													GLYMA12G29190	-0.287467
		GLYMA15G14890	-1.31833													GLYMA17G04330	1.09641
		GLYMA19G01831	2.50944													GLYMA09G41150	-0.126331
		GLYMA05G07830	-1.20756													GLYMA11G08180	-0.764187
		GLYMA09G41470	-1.49411													GLYMA07G03060	-0.529794
		GLYMA07G39741	1.26724													GLYMA15G43289	-0.0395284
		GLYMA09G12390	-1.39593													GLYMA13G30680	0.125863
		GLYMA06G20240	-1.06794													GLYMA20G12250	-0.965886
		GLYMA02G04511	-1.2969													GLYMA11G11640	-0.201505
		GLYMA05G31720	-1.43831													GLYMA05G32210	2.5204
		GLYMA06G12870	1.39012													GLYMA17G09351	-0.238541
		GLYMA16G33340	-1.76121													GLYMA09G31260	0.6822
		GLYMA11G14390	-1.26882													GLYMA05G09220	-0.766956
		GLYMA08G37270	-1.01159													GLYMA18G04780	0.0963147
		GLYMA03G35190	-1.20756													GLYMA03G28490	-2.44477
		GLYMA06G05750	1.51501													GLYMA01G45380	-0.468767
		GLYMA20G25700	-1.23107													GLYMA06G40950	-0.435269
		MSTRG.17056	-2.1976													GLYMA04G37960	0.334258
		GLYMA09G27950	2.47223													GLYMA13G04500	0.345841
		MSTRG.27862	-2.36587													GLYMA07G30840	0.0307738
		GLYMA13G10490	-1.35476													GLYMA15G41940	0.56982
		GLYMA08G00626	1.60502													GLYMA10G39670	0.973946
		GLYMA16G27430	1.29748													GLYMA08G08280	-2.34341
		GLYMA01G23015	-1.06794													GLYMA16G04731	-0.43757
		GLYMA13G26760	-1.0619													GLYMA18G41320	-0.870523
		GLYMA15G06860	-1.53952													GLYMA04G24040	-0.596766
		GLYMA06G05341	1.08338													GLYMA12G28490	-0.954842
		GLYMA17G37230	-1.04692													GLYMA10G07663	-1.5568
		GLYMA15G06110	-1.12658													GLYMA11G18900	0.339884
		GLYMA02G15640	-1.18442													GLYMA11G32590	-0.534104
		GLYMA17G36921	1.98514													GLYMA07G11890	-1.69325
		GLYMA12G36970	1.82741													GLYMA11G36460	0.994059
		GLYMA20G38140	1.7433													GLYMA05G38290	-3.74168
		GLYMA08G25810	-1.17137													GLYMA12G02920	0.0139853
		GLYMA05G31570	2.371													GLYMA01G41200	-1.81076
		GLYMA18G50350	-1.00578													GLYMA13G00590	-1.1878
		GLYMA07G33470	-1.65745													GLYMA09G34720	-0.03338
		GLYMA19G04220	-1.58208													GLYMA03G30860	0.0578334
		GLYMA06G03140	-1.30757													GLYMA18G04710	-0.501693
		GLYMA12G03990	-1.28279													GLYMA07G09345	1.73086
		GLYMA20G23910	1.16672													GLYMA17G05042	3.64123
		GLYMA13G28710	1.02857													GLYMA13G05550	0.550058
		GLYMA06G08880	1.0827													GLYMA19G32165	-0.92234
		GLYMA09G36150	1.25399													GLYMA14G37330	-1.13584
		GLYMA15G42250	1.16221													GLYMA09G42180	-0.246283
		GLYMA01G23196	-1.73216													GLYMA04G32490	0.293006
		GLYMA18G04041	1.88206													GLYMA19G33300	0.177089
		GLYMA02G37221	1.75489													GLYMA14G36390	-0.2424
		GLYMA18G29390	-2.1976													GLYMA19G40890	-2.08613
		GLYMA12G10490	-1.01742													GLYMA12G31970	-1.14294
		GLYMA11G35800	1.41305													GLYMA07G31700	-1.17894
		GLYMA18G22800	1.12697													GLYMA01G32230	0.479501
		GLYMA07G12190	-1.12029													GLYMA01G43720	-0.0811047
		GLYMA13G23310	1.12499													GLYMA13G38560	1.90881
		GLYMA12G32725	1.89453													GLYMA10G02130	4.67284
		GLYMA06G06491	-1.8625													GLYMA02G02934	1.03164
		GLYMA18G44300	1.98914													GLYMA13G02510	-4.3085
		GLYMA12G16640	2.46806													GLYMA01G01730	0.581542
		GLYMA07G15960	-1.06794													GLYMA03G26680	0.830675
		GLYMA08G01290	1.45891													GLYMA12G08980	-2.21785
		GLYMA18G06076	1.64985													GLYMA15G07590	-0.835548
		GLYMA16G34740	-1.0499													GLYMA06G40690	-1.27021
		GLYMA10G31080	-1.40354													GLYMA02G37020	-0.243173
		GLYMA09G00670	-1.699													GLYMA10G32410	-3.03212
		GLYMA15G42500	2.28392													GLYMA02G00360	-0.0823393
		GLYMA20G29640	1.61871													GLYMA15G13840	0.580544
		GLYMA14G35060	-1.28983													GLYMA07G16940	-3.39966
		GLYMA08G00370	2.22095													GLYMA11G21633	-1.36798
		GLYMA19G40700	-1.14561													GLYMA04G01350	-0.858836
		GLYMA09G37200	1.00288													GLYMA03G29440	-2.14296
		GLYMA08G01450	2.39369													GLYMA13G17960	0.0781232
		GLYMA16G08030	-1.25843													GLYMA13G19760	-0.383219
		GLYMA18G03750	-1.67116													GLYMA16G02320	-1.54806
		GLYMA01G35280	-1.04692													GLYMA14G10633	-1.68698
		GLYMA03G41220	1.59741													GLYMA12G09300	-0.820041
		GLYMA18G05010	2.06626													GLYMA07G16810	-3.97131
		GLYMA06G39700	-1.01742													GLYMA15G16810	-1.25338
		GLYMA03G39100	1.07587													GLYMA02G46980	-0.795693
		GLYMA16G08300	-1.69432													GLYMA15G02350	2.17451
		GLYMA20G25360	1.123													GLYMA07G13390	-3.06496
		GLYMA13G26960	1.32539													GLYMA18G01340	-3.07937
		GLYMA17G07000	-1.42663													GLYMA13G37980	-1.93187
		GLYMA14G04020	-1.02327													GLYMA03G24260	0.334624
		GLYMA02G07595	-1.81097													GLYMA12G08131	0.709291
		GLYMA17G12491	1.87931													GLYMA10G39981	-3.89366
		GLYMA17G17770	-2.1078													GLYMA12G35420	0.251257
		GLYMA03G24900	-1.12973													GLYMA14G36100	0.268558
		GLYMA10G01020	-1.42275													GLYMA02G30870	2.31669
		GLYMA02G46430	-1.00578													GLYMA07G10270	-0.575523
		GLYMA19G42060	1.11836													GLYMA13G00480	0.0413408
		GLYMA04G35060	1.42277													GLYMA10G28100	-0.859605
		GLYMA20G00510	2.13718													GLYMA14G35770	-0.207433
		GLYMA16G29520	-1.24811													GLYMA02G14350	-1.90357
		GLYMA18G52110	-1.11092													GLYMA02G44730	-0.00805977
		GLYMA20G38230	1.13816													GLYMA11G06690	-2.90689
		GLYMA13G09714	-2.50635													GLYMA13G07516	1.9523
		GLYMA03G25210	1.47768													GLYMA10G29900	-0.623365
		GLYMA19G34430	-1.06492													GLYMA08G23900	-1.292
		GLYMA19G01430	-1.64386													GLYMA16G01050	-1.59694
		GLYMA09G39980	-1.05889													GLYMA10G24656	1.1284
		GLYMA09G05530	-1.36587													GLYMA08G00670	-1.32256
		GLYMA03G30860	-1.06794													GLYMA16G04110	-0.0178928
		GLYMA02G15430	1.55631													GLYMA05G21360	-3.32193
		GLYMA08G41460	-1.2723													GLYMA13G39990	-1.18453
		GLYMA14G05663	1.9568													GLYMA18G43136	-0.506066
		GLYMA04G01020	-1.13289													GLYMA20G38570	-0.589508
		GLYMA18G47580	-1.60823													GLYMA11G32520	-2.40396
		GLYMA04G36950	-1.0145													GLYMA13G10300	0.524389
		GLYMA16G29020	-1.15843													GLYMA02G46820	4.04196
		GLYMA11G09150	1.02574													GLYMA12G22880	-0.731342
		GLYMA04G35730	-1.1047													GLYMA17G24083	0.0577155
		GLYMA09G30061	1.98003													GLYMA17G34870	-3.01838
		GLYMA20G30460	2.4939													GLYMA01G05580	-0.770799
		GLYMA01G04130	-1.13924													GLYMA04G17885	0.028759
		GLYMA12G11890	-1.40736													GLYMA15G18250	-1.26844
		GLYMA16G04110	-1.00578													GLYMA12G34320	0.699834
		GLYMA03G23870	-1.25843													GLYMA10G14630	1.60634
		GLYMA18G01540	-1.0145													GLYMA17G09330	-0.756344
		GLYMA01G36630	1.23756													GLYMA04G39780	-1.12053
		GLYMA14G39810	1.3051													GLYMA06G05190	-0.0747023
		GLYMA05G29215	1.7685													GLYMA12G01880	-0.0499518
		GLYMA08G07510	-1.42275													GLYMA14G07890	-0.157114
		GLYMA05G37680	1.13027													GLYMA07G40320	-0.790034
		GLYMA16G33910	1.0036													GLYMA17G02371	-1.62747
		GLYMA04G02580	-1.70369													GLYMA04G43490	-0.667329
		GLYMA08G23590	1.41305													GLYMA17G02610	-0.253112
		GLYMA03G07540	1.29807													GLYMA18G01490	-0.780513
		GLYMA19G00820	-1.14561													GLYMA19G43400	-0.0785281
		GLYMA10G27610	-1.25154													GLYMA10G09980	-1.87583
		MSTRG.19928	1.29924													GLYMA07G35420	0.218041
		GLYMA08G42140	-1.38836													GLYMA07G32490	-4.93074
		GLYMA11G10070	2.35021													GLYMA07G30860	-0.847034
		GLYMA08G45150	1.90111													GLYMA18G44820	0.988407
		GLYMA12G35670	-1.30401													GLYMA11G00320	-2.17649
		GLYMA09G03270	-1.92687													GLYMA11G10200	0.21398
		GLYMA08G19430	2.39616													GLYMA11G01180	0.334864
		GLYMA19G32770	-1.13924													GLYMA06G19825	-0.28461
		GLYMA13G35220	1.49467													GLYMA07G12850	-2.05174
		GLYMA05G34130	-1.37707													GLYMA05G33040	-1.55353
		GLYMA06G04065	-1.38836													GLYMA18G14620	-1.04663
		GLYMA17G36220	-1.08927													GLYMA11G14171	1.23323
		GLYMA14G03470	1.06626													GLYMA20G37600	-0.812142
		GLYMA05G05710	-1.29336													GLYMA18G44960	-1.01607
		GLYMA13G43140	2.31383													GLYMA16G01190	-1.34075
		GLYMA16G05920	-1.48197													GLYMA03G31050	2.17498
		GLYMA16G32230	2.07929													GLYMA01G40760	-0.926968
		GLYMA12G35290	1.57095													GLYMA10G32531	0.0436773
		GLYMA17G04050	1.40327													GLYMA03G42040	-1.20209
		GLYMA02G31295	1.00935													GLYMA10G05030	-0.593127
		GLYMA18G16720	-1.24127													GLYMA11G13800	-1.078
		GLYMA19G02890	1.96754													GLYMA01G41940	1.0243
		GLYMA04G32680	1.13356													GLYMA10G33900	-0.153044
		GLYMA17G05230	-1.57347													GLYMA03G18770	-0.573704
		GLYMA07G09180	1.16157													GLYMA11G15440	-0.789373
		GLYMA09G28590	-1.13289													GLYMA12G02620	-0.112142
		GLYMA11G33370	1.29631													GLYMA15G15310	0.101121
		GLYMA01G05740	1.01792													GLYMA07G04480	-1.15488
		GLYMA06G45240	1.71677													GLYMA01G42420	-1.69235
		GLYMA01G05220	-1.15521													GLYMA09G11111	-0.729598
		GLYMA11G31890	1.36793													GLYMA16G23100	-1.23266
		GLYMA17G17970	-1.23447													GLYMA13G14336	-2.66221
		GLYMA19G33100	1.52256													GLYMA08G42400	-1.26884
		GLYMA19G33510	-1.074													GLYMA07G31830	-0.381033
		GLYMA13G05880	-1.12029													GLYMA02G15170	-1.00936
		GLYMA04G04420	-1.36959													GLYMA01G43080	0.070539
		GLYMA13G23190	-1.25498													GLYMA15G06780	-1.24024
		MSTRG.41370	-2.38836													GLYMA09G39280	-0.660698
		GLYMA18G06200	1.10501													GLYMA18G52381	-3.46984
		GLYMA11G18830	-1.39593													GLYMA0028S00210	-0.898303
		GLYMA06G08100	1.02503													GLYMA18G10090	0.610115
		GLYMA05G33140	1.64754													GLYMA07G11550	-0.14618
		GLYMA15G40370	-1.12343													GLYMA13G30650	-2.48271
		MSTRG.23886	1.83512													GLYMA05G03030	-0.942945
		GLYMA10G28230	-1.53116													GLYMA11G27490	-0.119326
		GLYMA12G32010	1.39287													GLYMA17G06930	-1.25905
		MSTRG.23107	1.67446													GLYMA01G03210	-1.64386
		GLYMA05G09280	-1.12343													GLYMA06G12400	-0.450984
		GLYMA10G04570	-1.03209													GLYMA12G05280	-0.179537
[truncated: 4,818 more rows]
