# Supplementary material for: A Genome-Wide View of Transcriptional Responses during Aphis glycines Infestation in Soybean
Source: Int J Mol Sci. 2020 Jul 22;21(15):5191. doi: 10.3390/ijms21155191 (PMC7432633; doi:10.3390/ijms21155191)
Supplement: Supplementary file 1 [file ijms-21-05191-s001.zip › Supplementary Materials/Table S5.xlsx]

## Sheet: Sheet1
Table S5 GO enrichment of differential expressed genes
Dongnong47																		P203																		P746
24HAI						48HAI						96HAI						24HAI						48HAI						96HAI						24HAI						48HAI						96HAI
Number	GO ID	Term Type	Description	Enrichment Ratio	Pvalue_corrected	Number	GO ID	Term Type	Description	Enrichment Ratio	Pvalue_corrected	Number	GO ID	Term Type	Description	Enrichment Ratio	Pvalue_corrected	Number	GO ID	Term Type	Description	Enrichment Ratio	Pvalue_corrected	Number	GO ID	Term Type	Description	Enrichment Ratio	Pvalue_corrected	Number	GO ID	Term Type	Description	Enrichment Ratio	Pvalue_corrected	Number	GO ID	Term Type	Description	Enrichment Ratio	Pvalue_corrected	Number	GO ID	Term Type	Description	Enrichment Ratio	Pvalue_corrected	Number	GO ID
10	GO:0009611	BP	response to wounding	0.0145138	0.000496885	214	GO:0006468	BP	protein phosphorylation	0.0904098	0.00961475	10	GO:0046165	BP	alcohol biosynthetic process	0.00811688	0.00094574	8	GO:0046916	BP	cellular transition metal ion homeostasis	0.0987654	5.99625e-05	2	GO:0006552	BP	leucine catabolic process	0.012987	0.430357	9	GO:0046165	BP	alcohol biosynthetic process	0.00951374	0.00164195	9	GO:1901991	BP	negative regulation of mitotic cell cycle phase transition	0.0073831	9.96588e-05	7	GO:0006529	BP	asparagine biosynthetic process	0.0176322	0.00225161	18	GO:2000022
12	GO:0010243	BP	response to organonitrogen compound	0.0174165	0.000496885	6	GO:0009162	BP	deoxyribonucleoside monophosphate metabolic process	0.00253485	0.0113735	9	GO:0019252	BP	starch biosynthetic process	0.00730519	0.00094574	8	GO:0055076	BP	transition metal ion homeostasis	0.0987654	5.99625e-05	2	GO:0001172	BP	transcription, RNA-templated	0.012987	0.430357	90	GO:0055085	BP	transmembrane transport	0.0951374	0.00203967	9	GO:1901988	BP	negative regulation of cell cycle phase transition	0.0073831	9.96588e-05	7	GO:0006528	BP	asparagine metabolic process	0.0176322	0.00225161	11	GO:0046501
20	GO:0009733	BP	response to auxin	0.0290276	0.000496885	6	GO:0009157	BP	deoxyribonucleoside monophosphate biosynthetic process	0.00253485	0.0113735	65	GO:0043043	BP	peptide biosynthetic process	0.0527597	0.00094574	8	GO:0006875	BP	cellular metal ion homeostasis	0.0987654	5.99625e-05	2	GO:0009083	BP	branched-chain amino acid catabolic process	0.012987	0.473155	100	GO:0044281	BP	small molecule metabolic process	0.105708	0.00298706	11	GO:0007093	BP	mitotic cell cycle checkpoint	0.00902379	9.96588e-05	8	GO:0009067	BP	aspartate family amino acid biosynthetic process	0.0201511	0.0119112	11	GO:0006782
10	GO:2000022	BP	regulation of jasmonic acid mediated signaling pathway	0.0145138	0.000496885	244	GO:0016310	BP	phosphorylation	0.103084	0.0113735	69	GO:0044283	BP	small molecule biosynthetic process	0.0560065	0.00094574	8	GO:0055065	BP	metal ion homeostasis	0.0987654	0.00011463	2	GO:1990822	BP	basic amino acid transmembrane transport	0.012987	0.505075	34	GO:0044262	BP	cellular carbohydrate metabolic process	0.0359408	0.00298706	10	GO:0000278	BP	mitotic cell cycle	0.00820345	9.96588e-05	13	GO:0072330	BP	monocarboxylic acid biosynthetic process	0.0327456	0.0119112	33	GO:0031347
11	GO:0010200	BP	response to chitin	0.0159652	0.000496885	4	GO:0009177	BP	pyrimidine deoxyribonucleoside monophosphate biosynthetic process	0.0016899	0.0341619	5	GO:1902356	BP	oxaloacetate(2-) transmembrane transport	0.00405844	0.00094574	8	GO:0030003	BP	cellular cation homeostasis	0.0987654	0.000273149	6	GO:1905039	BP	carboxylic acid transmembrane transport	0.038961	0.505075	4	GO:0031426	BP	polycistronic mRNA processing	0.00422833	0.00298706	8	GO:1904666	BP	regulation of ubiquitin protein ligase activity	0.00656276	9.96588e-05	7	GO:0006541	BP	glutamine metabolic process	0.0176322	0.0119458	24	GO:0006779
35	GO:0010033	BP	response to organic substance	0.0507983	0.000496885	4	GO:0009176	BP	pyrimidine deoxyribonucleoside monophosphate metabolic process	0.0016899	0.0341619	5	GO:0015729	BP	oxaloacetate transport	0.00405844	0.00094574	8	GO:0006873	BP	cellular ion homeostasis	0.0987654	0.000280434	6	GO:1903825	BP	organic acid transmembrane transport	0.038961	0.518977	4	GO:0010239	BP	chloroplast mRNA processing	0.00422833	0.00298706	14	GO:0045786	BP	negative regulation of cell cycle	0.0114848	9.96588e-05	8	GO:0009066	BP	aspartate family amino acid metabolic process	0.0201511	0.0175749	77	GO:0009812
11	GO:0042493	BP	response to drug	0.0159652	0.000496885	4	GO:0051383	BP	kinetochore organization	0.0016899	0.0341619	71	GO:0043604	BP	amide biosynthetic process	0.0576299	0.00094574	10	GO:0019725	BP	cellular homeostasis	0.123457	0.00073204	6	GO:0046942	BP	carboxylic acid transport	0.038961	0.637616	35	GO:0008610	BP	lipid biosynthetic process	0.0369979	0.0032717	11	GO:0051783	BP	regulation of nuclear division	0.00902379	9.96588e-05	8	GO:0009064	BP	glutamine family amino acid metabolic process	0.0201511	0.0513884	77	GO:0009813
12	GO:1901698	BP	response to nitrogen compound	0.0174165	0.000496885	4	GO:0051382	BP	kinetochore assembly	0.0016899	0.0341619	65	GO:0006412	BP	translation	0.0527597	0.00094574	8	GO:0055080	BP	cation homeostasis	0.0987654	0.00073204	6	GO:0015849	BP	organic acid transport	0.038961	0.666067	112	GO:0055114	BP	oxidation-reduction process	0.118393	0.00381854	23	GO:0006270	BP	DNA replication initiation	0.0188679	9.96588e-05	6	GO:0010411	BP	xyloglucan metabolic process	0.0151134	0.128246	25	GO:0033014
12	GO:0031347	BP	regulation of defense response	0.0174165	0.000496885	4	GO:0009219	BP	pyrimidine deoxyribonucleotide metabolic process	0.0016899	0.0489978	121	GO:1901566	BP	organonitrogen compound biosynthetic process	0.0982143	0.00094574	8	GO:0098771	BP	inorganic ion homeostasis	0.0987654	0.00073204	2	GO:0019953	BP	sexual reproduction	0.012987	0.725337	6	GO:0009640	BP	photomorphogenesis	0.00634249	0.00583804	13	GO:0000075	BP	cell cycle checkpoint	0.0106645	9.96588e-05	11	GO:1901607	BP	alpha-amino acid biosynthetic process	0.0277078	0.174463	7	GO:0032544
36	GO:0042221	BP	response to chemical	0.0522496	0.000496885	4	GO:0009265	BP	2'-deoxyribonucleotide biosynthetic process	0.0016899	0.0489978	137	GO:0044281	BP	small molecule metabolic process	0.111201	0.0011957	8	GO:0055082	BP	cellular chemical homeostasis	0.0987654	0.000764327	2	GO:0044703	BP	multi-organism reproductive process	0.012987	0.725337	41	GO:0032787	BP	monocarboxylic acid metabolic process	0.0433404	0.00790974	10	GO:2001251	BP	negative regulation of chromosome organization	0.00820345	9.96588e-05	36	GO:0005975	BP	carbohydrate metabolic process	0.0906801	0.174463	542	GO:0006468
81	GO:0006351	BP	transcription, DNA-templated	0.117562	0.000496885	4	GO:0046385	BP	deoxyribose phosphate biosynthetic process	0.0016899	0.0489978	250	GO:0044249	BP	cellular biosynthetic process	0.202922	0.0011957	8	GO:0050801	BP	ion homeostasis	0.0987654	0.00167076	2	GO:0000003	BP	reproduction	0.012987	0.738464	78	GO:0005975	BP	carbohydrate metabolic process	0.0824524	0.00797134	9	GO:0010948	BP	negative regulation of cell cycle process	0.0073831	9.96588e-05	50	GO:0055114	BP	oxidation-reduction process	0.125945	0.184771	615	GO:0016310
82	GO:0097659	BP	nucleic acid-templated transcription	0.119013	0.000496885	4	GO:0009221	BP	pyrimidine deoxyribonucleotide biosynthetic process	0.0016899	0.0489978	259	GO:1901576	BP	organic substance biosynthetic process	0.210227	0.00123925	9	GO:0030001	BP	metal ion transport	0.111111	0.00186309	23	GO:0055114	BP	oxidation-reduction process	0.149351	0.738464	12	GO:0006066	BP	alcohol metabolic process	0.012685	0.00811834	45	GO:0007018	BP	microtubule-based movement	0.0369155	9.96588e-05	3	GO:0009691	BP	cytokinin biosynthetic process	0.00755668	0.232971	755	GO:0006793
82	GO:0034654	BP	nucleobase-containing compound biosynthetic process	0.119013	0.000496885	6	GO:0071712	BP	ER-associated misfolded protein catabolic process	0.00253485	0.0657273	280	GO:0009058	BP	biosynthetic process	0.227273	0.00132654	8	GO:0048878	BP	chemical homeostasis	0.0987654	0.0161909	3	GO:1901606	BP	alpha-amino acid catabolic process	0.0194805	0.738464	46	GO:0044283	BP	small molecule biosynthetic process	0.0486258	0.00811834	33	GO:1903047	BP	mitotic cell cycle process	0.0270714	9.96588e-05	8	GO:0051187	BP	cofactor catabolic process	0.0201511	0.244932	751	GO:0006796
84	GO:0018130	BP	heterocycle biosynthetic process	0.121916	0.000496885	4	GO:0031297	BP	replication fork processing	0.0016899	0.0803232	69	GO:0006518	BP	peptide metabolic process	0.0560065	0.00143187	10	GO:0006812	BP	cation transport	0.123457	0.0197424	2	GO:0015802	BP	basic amino acid transport	0.012987	0.75683	21	GO:0009314	BP	response to radiation	0.0221987	0.0084652	48	GO:0006260	BP	DNA replication	0.0393765	9.96588e-05	15	GO:0044262	BP	cellular carbohydrate metabolic process	0.0377834	0.253454	39	GO:0080134
146	GO:0019219	BP	regulation of nucleobase-containing compound metabolic process	0.211901	0.000496885	4	GO:0009615	BP	response to virus	0.0016899	0.0803232	77	GO:0043603	BP	cellular amide metabolic process	0.0625	0.00143635	13	GO:0006351	BP	transcription, DNA-templated	0.160494	0.0314172	2	GO:0006551	BP	leucine metabolic process	0.012987	0.75683	13	GO:0000160	BP	phosphorelay signal transduction system	0.0137421	0.014657	8	GO:0042127	BP	regulation of cell population proliferation	0.00656276	9.96588e-05	10	GO:0006073	BP	cellular glucan metabolic process	0.0251889	0.259198	27	GO:0061077
82	GO:0032774	BP	RNA biosynthetic process	0.119013	0.000496885	3	GO:0046073	BP	dTMP metabolic process	0.00126743	0.0845083	7	GO:0009640	BP	photomorphogenesis	0.00568182	0.00186451	13	GO:0097659	BP	nucleic acid-templated transcription	0.160494	0.0314172	3	GO:0009063	BP	cellular amino acid catabolic process	0.0194805	0.822154	19	GO:0009416	BP	response to light stimulus	0.0200846	0.0147352	6	GO:0007076	BP	mitotic chromosome condensation	0.00492207	9.96588e-05	11	GO:0008652	BP	cellular amino acid biosynthetic process	0.0277078	0.288225	48	GO:0009734
146	GO:1903506	BP	regulation of nucleic acid-templated transcription	0.211901	0.000496885	3	GO:0006231	BP	dTMP biosynthetic process	0.00126743	0.0845083	32	GO:0006091	BP	generation of precursor metabolites and energy	0.025974	0.00188863	10	GO:0042592	BP	homeostatic process	0.123457	0.0471649	6	GO:0098656	BP	anion transmembrane transport	0.038961	1	3	GO:0006021	BP	inositol biosynthetic process	0.00317125	0.0163902	28	GO:0007346	BP	regulation of mitotic cell cycle	0.0229696	0.000101517	10	GO:0044042	BP	glucan metabolic process	0.0251889	0.290395	235	GO:0006629
146	GO:2001141	BP	regulation of RNA biosynthetic process	0.211901	0.000496885	5	GO:0009263	BP	deoxyribonucleotide biosynthetic process	0.00211238	0.0845083	12	GO:0006006	BP	glucose metabolic process	0.00974026	0.00189991	13	GO:0032774	BP	RNA biosynthetic process	0.160494	0.0476943	6	GO:0015711	BP	organic anion transport	0.038961	1	19	GO:1901615	BP	organic hydroxy compound metabolic process	0.0200846	0.0174463	48	GO:0022402	BP	cell cycle process	0.0393765	0.000101517	2	GO:0006751	BP	glutathione catabolic process	0.00503778	0.290395	429	GO:0007165
166	GO:0060255	BP	regulation of macromolecule metabolic process	0.240929	0.000496885	4	GO:0071480	BP	cellular response to gamma radiation	0.0016899	0.107041	8	GO:0009767	BP	photosynthetic electron transport chain	0.00649351	0.00206338	11	GO:0006811	BP	ion transport	0.135802	0.161837	8	GO:0006520	BP	cellular amino acid metabolic process	0.0519481	1	20	GO:0006073	BP	cellular glucan metabolic process	0.0211416	0.0174463	23	GO:0071824	BP	protein-DNA complex subunit organization	0.0188679	0.000101517	12	GO:1901605	BP	alpha-amino acid metabolic process	0.0302267	0.321074	27	GO:0006778
164	GO:0051171	BP	regulation of nitrogen compound metabolic process	0.238026	0.000496885	5	GO:0045005	BP	DNA-dependent DNA replication maintenance of fidelity	0.00211238	0.107041	8	GO:0005985	BP	sucrose metabolic process	0.00649351	0.00246239	11	GO:0065008	BP	regulation of biological quality	0.135802	0.213338	1	GO:0010267	BP	production of ta-siRNAs involved in RNA interference	0.00649351	1	14	GO:1901617	BP	organic hydroxy compound biosynthetic process	0.0147992	0.0203534	14	GO:0071897	BP	DNA biosynthetic process	0.0114848	0.000111073	3	GO:2000022	BP	regulation of jasmonic acid mediated signaling pathway	0.00755668	0.327001	93	GO:0009755
146	GO:0051252	BP	regulation of RNA metabolic process	0.211901	0.000496885	6	GO:0046654	BP	tetrahydrofolate biosynthetic process	0.00253485	0.118205	162	GO:0044271	BP	cellular nitrogen compound biosynthetic process	0.131494	0.00288986	32	GO:0065007	BP	biological regulation	0.395062	0.243869	1	GO:0080022	BP	primary root development	0.00649351	1	13	GO:0009250	BP	glucan biosynthetic process	0.0137421	0.0247821	25	GO:0010564	BP	regulation of cell cycle process	0.0205086	0.000111073	16	GO:0016053	BP	organic acid biosynthetic process	0.0403023	0.4207	14	GO:0015995
164	GO:0080090	BP	regulation of primary metabolic process	0.238026	0.000496885	4	GO:0051304	BP	chromosome separation	0.0016899	0.130294	24	GO:0009416	BP	response to light stimulus	0.0194805	0.00308928	13	GO:0034654	BP	nucleobase-containing compound biosynthetic process	0.160494	0.30927	7	GO:0006820	BP	anion transport	0.0454545	1	23	GO:0044264	BP	cellular polysaccharide metabolic process	0.0243129	0.0266223	4	GO:0007349	BP	cellularization	0.00328138	0.000112912	16	GO:0046394	BP	carboxylic acid biosynthetic process	0.0403023	0.4207	19	GO:0009611
136	GO:0006355	BP	regulation of transcription, DNA-templated	0.197388	0.000496885	301	GO:0006796	BP	phosphate-containing compound metabolic process	0.127165	0.142594	9	GO:0005982	BP	starch metabolic process	0.00730519	0.00315453	7	GO:0016567	BP	protein ubiquitination	0.0864198	0.409303	4	GO:0044036	BP	cell wall macromolecule metabolic process	0.025974	1	20	GO:0044042	BP	glucan metabolic process	0.0211416	0.0266223	11	GO:0045930	BP	negative regulation of mitotic cell cycle	0.00902379	0.000112912	2	GO:0046168	BP	glycerol-3-phosphate catabolic process	0.00503778	0.421859	103	GO:0007166
148	GO:0010556	BP	regulation of macromolecule biosynthetic process	0.214804	0.000496885	5	GO:0000076	BP	DNA replication checkpoint	0.00211238	0.150546	138	GO:0055114	BP	oxidation-reduction process	0.112013	0.00323458	17	GO:2000112	BP	regulation of cellular macromolecule biosynthetic process	0.209877	0.424105	17	GO:0055085	BP	transmembrane transport	0.11039	1	4	GO:0006573	BP	valine metabolic process	0.00422833	0.0310106	14	GO:1901990	BP	regulation of mitotic cell cycle phase transition	0.0114848	0.000116286	6	GO:0010410	BP	hemicellulose metabolic process	0.0151134	0.432781	71	GO:0072330
148	GO:0009889	BP	regulation of biosynthetic process	0.214804	0.000496885	24	GO:0046916	BP	cellular transition metal ion homeostasis	0.0101394	0.153821	14	GO:0006066	BP	alcohol metabolic process	0.0113636	0.00397843	2	GO:0010200	BP	response to chitin	0.0246914	0.424105	129	GO:0008150	BP	biological_process	0.837662	1	17	GO:0034637	BP	cellular carbohydrate biosynthetic process	0.0179704	0.0400706	22	GO:0034728	BP	nucleosome organization	0.0180476	0.000116286	6	GO:0042446	BP	hormone biosynthetic process	0.0151134	0.461237	182	GO:0006952
148	GO:0031326	BP	regulation of cellular biosynthetic process	0.214804	0.000496885	303	GO:0006793	BP	phosphorus metabolic process	0.12801	0.158834	25	GO:0009314	BP	response to radiation	0.0202922	0.00474071	17	GO:0010556	BP	regulation of macromolecule biosynthetic process	0.209877	0.442822	3	GO:0016458	BP	gene silencing	0.0194805	1	2	GO:0010117	BP	photoprotection	0.00211416	0.0506969	38	GO:0051726	BP	regulation of cell cycle	0.0311731	0.000116286	3	GO:0018107	BP	peptidyl-threonine phosphorylation	0.00755668	0.461237	750	GO:0006464
164	GO:0031323	BP	regulation of cellular metabolic process	0.238026	0.000496885	4	GO:0071479	BP	cellular response to ionizing radiation	0.0016899	0.174562	696	GO:0008152	BP	metabolic process	0.564935	0.00563449	17	GO:0009889	BP	regulation of biosynthetic process	0.209877	0.442822	4	GO:0003333	BP	amino acid transmembrane transport	0.025974	1	5	GO:0080144	BP	amino acid homeostasis	0.00528541	0.0549646	7	GO:0070192	BP	chromosome organization involved in meiotic cell cycle	0.00574241	0.000116286	3	GO:0018210	BP	peptidyl-threonine modification	0.00755668	0.461237	750	GO:0036211
90	GO:1901362	BP	organic cyclic compound biosynthetic process	0.130624	0.000496885	25	GO:0055076	BP	transition metal ion homeostasis	0.0105619	0.186666	40	GO:0008610	BP	lipid biosynthetic process	0.0324675	0.00563449	17	GO:0031326	BP	regulation of cellular biosynthetic process	0.209877	0.442822	1	GO:0010026	BP	trichome differentiation	0.00649351	1	5	GO:0032973	BP	amino acid export across plasma membrane	0.00528541	0.0549646	17	GO:0033044	BP	regulation of chromosome organization	0.0139459	0.000116286	2	GO:0042219	BP	cellular modified amino acid catabolic process	0.00503778	0.461237	27	GO:0033013
168	GO:0019222	BP	regulation of metabolic process	0.243832	0.000496885	3	GO:0052386	BP	cell wall thickening	0.00126743	0.187863	4	GO:0009773	BP	photosynthetic electron transport in photosystem I	0.00324675	0.00563449	7	GO:0032446	BP	protein modification by small protein conjugation	0.0864198	0.474445	1	GO:0052018	BP	modulation by symbiont of RNA levels in host	0.00649351	1	5	GO:0140115	BP	export across plasma membrane	0.00528541	0.0684494	23	GO:0065004	BP	protein-DNA complex assembly	0.0188679	0.000116487	6	GO:0042546	BP	cell wall biogenesis	0.0151134	0.539831	6	GO:0042793
94	GO:0034645	BP	cellular macromolecule biosynthetic process	0.13643	0.000496885	3	GO:0052543	BP	callose deposition in cell wall	0.00126743	0.187863	5	GO:0016108	BP	tetraterpenoid metabolic process	0.00405844	0.00563449	16	GO:0006355	BP	regulation of transcription, DNA-templated	0.197531	0.54365	1	GO:0052249	BP	modulation of RNA levels in other organism involved in symbiotic interaction	0.00649351	1	8	GO:0030244	BP	cellulose biosynthetic process	0.00845666	0.0684494	14	GO:1901987	BP	regulation of cell cycle phase transition	0.0114848	0.000116717	17	GO:0032787	BP	monocarboxylic acid metabolic process	0.0428212	0.624852	8	GO:0009263
86	GO:0019438	BP	aromatic compound biosynthetic process	0.124819	0.000496885	2	GO:0090266	BP	regulation of mitotic cell cycle spindle assembly checkpoint	0.000844951	0.187863	5	GO:0016109	BP	tetraterpenoid biosynthetic process	0.00405844	0.00563449	17	GO:0010468	BP	regulation of gene expression	0.209877	0.552583	1	GO:0009616	BP	virus induced gene silencing	0.00649351	1	12	GO:0006090	BP	pyruvate metabolic process	0.012685	0.070082	17	GO:0007049	BP	cell cycle	0.0139459	0.000121491	2	GO:0046039	BP	GTP metabolic process	0.00503778	0.630041	50	GO:0046916
138	GO:2000112	BP	regulation of cellular macromolecule biosynthetic process	0.20029	0.000496885	2	GO:0007569	BP	cell aging	0.000844951	0.187863	5	GO:0016117	BP	carotenoid biosynthetic process	0.00405844	0.00563449	13	GO:0018130	BP	heterocycle biosynthetic process	0.160494	0.552583	2	GO:0009809	BP	lignin biosynthetic process	0.012987	1	10	GO:0008299	BP	isoprenoid biosynthetic process	0.0105708	0.0721948	59	GO:0007017	BP	microtubule-based process	0.0484003	0.000121491	2	GO:0006183	BP	GTP biosynthetic process	0.00503778	0.630041	73	GO:0007178
140	GO:0010468	BP	regulation of gene expression	0.203193	0.000496885	2	GO:2001142	BP	nicotinate transport	0.000844951	0.187863	5	GO:0016116	BP	carotenoid metabolic process	0.00405844	0.00563449	16	GO:1903506	BP	regulation of nucleic acid-templated transcription	0.197531	0.552583	4	GO:0006865	BP	amino acid transport	0.025974	1	5	GO:0055081	BP	anion homeostasis	0.00528541	0.0748491	46	GO:0006928	BP	movement of cell or subcellular component	0.0377358	0.000121645	6	GO:0010383	BP	cell wall polysaccharide metabolic process	0.0151134	0.630041	73	GO:0007167
218	GO:0050794	BP	regulation of cellular process	0.316401	0.000496885	2	GO:2001143	BP	N-methylnicotinate transport	0.000844951	0.187863	22	GO:0034637	BP	cellular carbohydrate biosynthetic process	0.0178571	0.0062375	16	GO:2001141	BP	regulation of RNA biosynthetic process	0.197531	0.552583	4	GO:0044282	BP	small molecule catabolic process	0.025974	1	16	GO:0008643	BP	carbohydrate transport	0.0169133	0.0765173	27	GO:0031399	BP	regulation of protein modification process	0.0221493	0.000121645	10	GO:0044264	BP	cellular polysaccharide metabolic process	0.0251889	0.630041	5	GO:0090322
222	GO:0050789	BP	regulation of biological process	0.322206	0.000506559	2	GO:1903504	BP	regulation of mitotic spindle checkpoint	0.000844951	0.187863	4	GO:0030388	BP	fructose 1,6-bisphosphate metabolic process	0.00324675	0.008254	18	GO:0051171	BP	regulation of nitrogen compound metabolic process	0.222222	0.569389	1	GO:0045165	BP	cell fate commitment	0.00649351	1	5	GO:0032436	BP	positive regulation of proteasomal ubiquitin-dependent protein catabolic process	0.00528541	0.0802421	31	GO:0051128	BP	regulation of cellular component organization	0.0254307	0.000123606	10	GO:0030154	BP	cell differentiation	0.0251889	0.630041	10	GO:0006558
12	GO:0080134	BP	regulation of response to stress	0.0174165	0.000513226	2	GO:0090231	BP	regulation of spindle checkpoint	0.000844951	0.187863	38	GO:0044262	BP	cellular carbohydrate metabolic process	0.0308442	0.0094859	16	GO:0051252	BP	regulation of RNA metabolic process	0.197531	0.569389	1	GO:0006949	BP	syncytium formation	0.00649351	1	37	GO:0044255	BP	cellular lipid metabolic process	0.0391121	0.0812335	22	GO:0006334	BP	nucleosome assembly	0.0180476	0.000129511	3	GO:0051503	BP	adenine nucleotide transport	0.00755668	0.630041	10	GO:1902221
247	GO:0065007	BP	biological regulation	0.358491	0.000551271	2	GO:0006004	BP	fucose metabolic process	0.000844951	0.187863	7	GO:0006094	BP	gluconeogenesis	0.00568182	0.00948888	18	GO:0080090	BP	regulation of primary metabolic process	0.222222	0.569389	1	GO:0000270	BP	peptidoglycan metabolic process	0.00649351	1	5	GO:0032434	BP	regulation of proteasomal ubiquitin-dependent protein catabolic process	0.00528541	0.0876819	37	GO:0048523	BP	negative regulation of cellular process	0.0303527	0.000129511	3	GO:0015868	BP	purine ribonucleotide transport	0.00755668	0.630041	142	GO:0016053
98	GO:0009059	BP	macromolecule biosynthetic process	0.142235	0.000551664	4	GO:0007076	BP	mitotic chromosome condensation	0.0016899	0.187863	7	GO:0019319	BP	hexose biosynthetic process	0.00568182	0.00948888	18	GO:0031323	BP	regulation of cellular metabolic process	0.222222	0.569389	1	GO:0098586	BP	cellular response to virus	0.00649351	1	5	GO:2000060	BP	positive regulation of ubiquitin-dependent protein catabolic process	0.00528541	0.0876819	25	GO:0033043	BP	regulation of organelle organization	0.0205086	0.000129511	3	GO:0015865	BP	purine nucleotide transport	0.00755668	0.630041	142	GO:0046394
221	GO:0044260	BP	cellular macromolecule metabolic process	0.320755	0.00059753	4	GO:0010332	BP	response to gamma radiation	0.0016899	0.187863	7	GO:0046364	BP	monosaccharide biosynthetic process	0.00568182	0.0109665	16	GO:0019219	BP	regulation of nucleobase-containing compound metabolic process	0.197531	0.583839	1	GO:0044003	BP	modification by symbiont of host morphology or physiology	0.00649351	1	30	GO:0005976	BP	polysaccharide metabolic process	0.0317125	0.0912374	6	GO:0009263	BP	deoxyribonucleotide biosynthetic process	0.00492207	0.000129511	19	GO:0044283	BP	small molecule biosynthetic process	0.0478589	0.638935	1360	GO:1901564
74	GO:0006468	BP	protein phosphorylation	0.107402	0.00135813	33	GO:0022402	BP	cell cycle process	0.0139417	0.199165	5	GO:1902652	BP	secondary alcohol metabolic process	0.00405844	0.0119309	3	GO:0000209	BP	protein polyubiquitination	0.037037	0.627531	1	GO:0009252	BP	peptidoglycan biosynthetic process	0.00649351	1	5	GO:0042752	BP	regulation of circadian rhythm	0.00528541	0.0938796	6	GO:0030261	BP	chromosome condensation	0.00492207	0.000129511	3	GO:0044273	BP	sulfur compound catabolic process	0.00755668	0.748214	9	GO:0071712
96	GO:0050896	BP	response to stimulus	0.139332	0.00150203	6	GO:0006515	BP	protein quality control for misfolded or incompletely synthesized proteins	0.00253485	0.242651	7	GO:0006002	BP	fructose 6-phosphate metabolic process	0.00568182	0.0146404	13	GO:0019438	BP	aromatic compound biosynthetic process	0.160494	0.650357	1	GO:0051817	BP	modification of morphology or physiology of other organism involved in symbiotic interaction	0.00649351	1	5	GO:2000058	BP	regulation of ubiquitin-dependent protein catabolic process	0.00528541	0.0938796	44	GO:0051276	BP	chromosome organization	0.0360952	0.000140519	2	GO:0052646	BP	alditol phosphate metabolic process	0.00503778	0.75297	39	GO:0008037
23	GO:0009725	BP	response to hormone	0.0333817	0.00160873	12	GO:0006302	BP	double-strand break repair	0.00506971	0.260519	82	GO:0043436	BP	oxoacid metabolic process	0.0665584	0.014948	7	GO:0070647	BP	protein modification by small protein conjugation or removal	0.0864198	0.677123	2	GO:0046274	BP	lignin catabolic process	0.012987	1	61	GO:0019752	BP	carboxylic acid metabolic process	0.064482	0.099512	19	GO:0031401	BP	positive regulation of protein modification process	0.0155865	0.000140519	2	GO:1901070	BP	guanosine-containing compound biosynthetic process	0.00503778	0.75297	39	GO:0048544
23	GO:0009719	BP	response to endogenous stimulus	0.0333817	0.00198541	18	GO:0010410	BP	hemicellulose metabolic process	0.00760456	0.284367	80	GO:0019752	BP	carboxylic acid metabolic process	0.0649351	0.0150608	18	GO:0060255	BP	regulation of macromolecule metabolic process	0.222222	0.710443	2	GO:0046271	BP	phenylpropanoid catabolic process	0.012987	1	5	GO:0009767	BP	photosynthetic electron transport chain	0.00528541	0.10087	7	GO:2000816	BP	negative regulation of mitotic sister chromatid separation	0.00574241	0.000140519	2	GO:0006072	BP	glycerol-3-phosphate metabolic process	0.00503778	0.75297	10	GO:2000377
8	GO:0031098	BP	stress-activated protein kinase signaling cascade	0.011611	0.0028975	4	GO:0030261	BP	chromosome condensation	0.0016899	0.284367	82	GO:0006082	BP	organic acid metabolic process	0.0665584	0.0150608	15	GO:0009059	BP	macromolecule biosynthetic process	0.185185	0.733122	1	GO:0048440	BP	carpel development	0.00649351	1	2	GO:0019265	BP	glycine biosynthetic process, by transamination of glyoxylate	0.00211416	0.10087	7	GO:1902100	BP	negative regulation of metaphase/anaphase transition of cell cycle	0.00574241	0.000140519	2	GO:0071712	BP	ER-associated misfolded protein catabolic process	0.00503778	0.815196	38	GO:0010410
18	GO:0051172	BP	negative regulation of nitrogen compound metabolic process	0.0261248	0.00336165	78	GO:0006952	BP	defense response	0.0329531	0.284367	27	GO:0016051	BP	carbohydrate biosynthetic process	0.0219156	0.0150608	2	GO:0042493	BP	response to drug	0.0246914	0.896776	1	GO:0051607	BP	defense response to virus	0.00649351	1	2	GO:0009649	BP	entrainment of circadian clock	0.00211416	0.10087	7	GO:0007094	BP	mitotic spindle assembly checkpoint	0.00574241	0.000140519	6	GO:0017001	BP	antibiotic catabolic process	0.0151134	0.826131	51	GO:0055076
3	GO:0052542	BP	defense response by callose deposition	0.00435414	0.00373165	8	GO:0000725	BP	recombinational repair	0.00337981	0.325962	15	GO:0009250	BP	glucan biosynthetic process	0.0121753	0.0185523	1	GO:0009835	BP	fruit ripening	0.0123457	0.967232	2	GO:0009081	BP	branched-chain amino acid metabolic process	0.012987	1	2	GO:0009641	BP	shade avoidance	0.00211416	0.10087	7	GO:1905819	BP	negative regulation of chromosome separation	0.00574241	0.000140519	7	GO:0009733	BP	response to auxin	0.0176322	0.826131	53	GO:0006063
14	GO:1901700	BP	response to oxygen-containing compound	0.0203193	0.00562981	8	GO:0000724	BP	double-strand break repair via homologous recombination	0.00337981	0.325962	3	GO:0019685	BP	photosynthesis, dark reaction	0.00243506	0.0187467	1	GO:0010044	BP	response to aluminum ion	0.0123457	0.967232	3	GO:0016054	BP	organic acid catabolic process	0.0194805	1	3	GO:0009099	BP	valine biosynthetic process	0.00317125	0.102672	7	GO:0033046	BP	negative regulation of sister chromatid segregation	0.00574241	0.000140519	3	GO:0009611	BP	response to wounding	0.00755668	0.830266	16	GO:0015994
18	GO:0031324	BP	negative regulation of cellular metabolic process	0.0261248	0.00641	6	GO:0010212	BP	response to ionizing radiation	0.00253485	0.325962	3	GO:0019253	BP	reductive pentose-phosphate cycle	0.00243506	0.0187467	18	GO:0019222	BP	regulation of metabolic process	0.222222	1	3	GO:0046395	BP	carboxylic acid catabolic process	0.0194805	1	6	GO:0009639	BP	response to red or far red light	0.00634249	0.102672	7	GO:0033048	BP	negative regulation of mitotic sister chromatid segregation	0.00574241	0.000140519	5	GO:0009308	BP	amine metabolic process	0.0125945	0.900787	157	GO:0032787
13	GO:0010558	BP	negative regulation of macromolecule biosynthetic process	0.0188679	0.00928299	24	GO:0006875	BP	cellular metal ion homeostasis	0.0101394	0.325962	8	GO:0000028	BP	ribosomal small subunit assembly	0.00649351	0.0195039	13	GO:1901362	BP	organic cyclic compound biosynthetic process	0.160494	1	4	GO:0051704	BP	multi-organism process	0.025974	1	5	GO:0043090	BP	amino acid import	0.00528541	0.102672	7	GO:0045839	BP	negative regulation of mitotic nuclear division	0.00574241	0.000140519	6	GO:0044036	BP	cell wall macromolecule metabolic process	0.0151134	0.914492	5	GO:0070681
11	GO:1903507	BP	negative regulation of nucleic acid-templated transcription	0.0159652	0.0100869	3	GO:0052545	BP	callose localization	0.00126743	0.326813	5	GO:0009644	BP	response to high light intensity	0.00405844	0.0202781	1	GO:0071695	BP	anatomical structure maturation	0.0123457	1	1	GO:0002100	BP	tRNA wobble adenosine to inosine editing	0.00649351	1	5	GO:0006544	BP	glycine metabolic process	0.00528541	0.102672	7	GO:0071174	BP	mitotic spindle checkpoint	0.00574241	0.000140519	3	GO:0046434	BP	organophosphate catabolic process	0.00755668	0.914492	910	GO:0044267
11	GO:1902679	BP	negative regulation of RNA biosynthetic process	0.0159652	0.0100869	3	GO:0019877	BP	diaminopimelate biosynthetic process	0.00126743	0.326813	4	GO:0042542	BP	response to hydrogen peroxide	0.00324675	0.0202781	1	GO:0042218	BP	1-aminocyclopropane-1-carboxylate biosynthetic process	0.0123457	1	1	GO:0051701	BP	interaction with host	0.00649351	1	62	GO:0043436	BP	oxoacid metabolic process	0.0655391	0.102672	7	GO:0071173	BP	spindle assembly checkpoint	0.00574241	0.000140519	4	GO:0031347	BP	regulation of defense response	0.0100756	0.923446	11	GO:0006515
34	GO:0006952	BP	defense response	0.0493469	0.0107489	3	GO:0033037	BP	polysaccharide localization	0.00126743	0.326813	4	GO:0005986	BP	sucrose biosynthetic process	0.00324675	0.0202781	1	GO:0018871	BP	1-aminocyclopropane-1-carboxylate metabolic process	0.0123457	1	1	GO:0006382	BP	adenosine to inosine editing	0.00649351	1	62	GO:0006082	BP	organic acid metabolic process	0.0655391	0.102672	7	GO:0031577	BP	spindle checkpoint	0.00574241	0.000140519	2	GO:0043171	BP	peptide catabolic process	0.00503778	0.923446	8	GO:0051510
4	GO:1902644	BP	tertiary alcohol metabolic process	0.00580552	0.0107489	24	GO:1901657	BP	glycosyl compound metabolic process	0.0101394	0.337436	4	GO:0097384	BP	cellular lipid biosynthetic process	0.00324675	0.0202781	23	GO:0050794	BP	regulation of cellular process	0.283951	1	4	GO:0008643	BP	carbohydrate transport	0.025974	1	5	GO:0019252	BP	starch biosynthetic process	0.00528541	0.108506	7	GO:0045841	BP	negative regulation of mitotic metaphase/anaphase transition	0.00574241	0.000140519	5	GO:1901136	BP	carbohydrate derivative catabolic process	0.0125945	0.923446	10	GO:0042168
4	GO:0009687	BP	abscisic acid metabolic process	0.00580552	0.0107489	8	GO:0000075	BP	cell cycle checkpoint	0.00337981	0.337436	4	GO:1902653	BP	secondary alcohol biosynthetic process	0.00324675	0.0202781	2	GO:0010243	BP	response to organonitrogen compound	0.0246914	1	2	GO:0051651	BP	maintenance of location in cell	0.012987	1	13	GO:0033692	BP	cellular polysaccharide biosynthetic process	0.0137421	0.111643	7	GO:0051985	BP	negative regulation of chromosome segregation	0.00574241	0.000140519	3	GO:0009690	BP	cytokinin metabolic process	0.00755668	0.923446	9	GO:0006783
4	GO:0043288	BP	apocarotenoid metabolic process	0.00580552	0.0107489	17	GO:0006310	BP	DNA recombination	0.00718209	0.343573	4	GO:0008204	BP	ergosterol metabolic process	0.00324675	0.0202781	1	GO:0007568	BP	aging	0.0123457	1	5	GO:0030154	BP	cell differentiation	0.0324675	1	3	GO:0097384	BP	cellular lipid biosynthetic process	0.00317125	0.111643	39	GO:0006325	BP	chromatin organization	0.0319934	0.000140519	1	GO:0071459	BP	protein localization to chromosome, centromeric region	0.00251889	0.923446	102	GO:0019748
3	GO:0051260	BP	protein homooligomerization	0.00435414	0.0110513	7	GO:0046653	BP	tetrahydrofolate metabolic process	0.00295733	0.343573	4	GO:0006696	BP	ergosterol biosynthetic process	0.00324675	0.0202781	13	GO:0034645	BP	cellular macromolecule biosynthetic process	0.160494	1	2	GO:0031047	BP	gene silencing by RNA	0.012987	1	3	GO:1902653	BP	secondary alcohol biosynthetic process	0.00317125	0.111643	10	GO:0051129	BP	negative regulation of cellular component organization	0.00820345	0.000140519	1	GO:0034501	BP	protein localization to kinetochore	0.00251889	0.923446	1088	GO:0019538
11	GO:0051253	BP	negative regulation of RNA metabolic process	0.0159652	0.0112805	19	GO:0006260	BP	DNA replication	0.00802704	0.343573	4	GO:0044107	BP	cellular alcohol metabolic process	0.00324675	0.0202781	2	GO:1901698	BP	response to nitrogen compound	0.0246914	1	1	GO:0052837	BP	thiazole biosynthetic process	0.00649351	1	3	GO:0008204	BP	ergosterol metabolic process	0.00317125	0.111643	10	GO:0010639	BP	negative regulation of organelle organization	0.00820345	0.000140519	1	GO:0034502	BP	protein localization to chromosome	0.00251889	0.923446	52	GO:0019585
95	GO:0044271	BP	cellular nitrogen compound biosynthetic process	0.137881	0.0122174	2	GO:0010032	BP	meiotic chromosome condensation	0.000844951	0.343573	4	GO:0044108	BP	cellular alcohol biosynthetic process	0.00324675	0.0202781	1	GO:0021700	BP	developmental maturation	0.0123457	1	1	GO:0052838	BP	thiazole metabolic process	0.00649351	1	3	GO:0006696	BP	ergosterol biosynthetic process	0.00317125	0.111643	9	GO:1905818	BP	regulation of chromosome separation	0.0073831	0.000140519	2	GO:0072530	BP	purine-containing compound transmembrane transport	0.00503778	0.926021	52	GO:0052695
8	GO:0032147	BP	activation of protein kinase activity	0.011611	0.0136164	2	GO:0000722	BP	telomere maintenance via recombination	0.000844951	0.343573	14	GO:0000160	BP	phosphorelay signal transduction system	0.0113636	0.0234624	2	GO:0006887	BP	exocytosis	0.0246914	1	1	GO:0018131	BP	oxazole or thiazole biosynthetic process	0.00649351	1	3	GO:0044107	BP	cellular alcohol metabolic process	0.00317125	0.111643	9	GO:0033047	BP	regulation of mitotic sister chromatid segregation	0.0073831	0.000140519	3	GO:0006862	BP	nucleotide transport	0.00755668	0.926021	52	GO:0052696
13	GO:0009890	BP	negative regulation of biosynthetic process	0.0188679	0.0137549	2	GO:0010310	BP	regulation of hydrogen peroxide metabolic process	0.000844951	0.343573	4	GO:0015976	BP	carbon utilization	0.00324675	0.0275253	4	GO:0043161	BP	proteasome-mediated ubiquitin-dependent protein catabolic process	0.0493827	1	1	GO:0019878	BP	lysine biosynthetic process via aminoadipic acid	0.00649351	1	3	GO:0044108	BP	cellular alcohol biosynthetic process	0.00317125	0.111643	9	GO:0010965	BP	regulation of mitotic sister chromatid separation	0.0073831	0.000140519	6	GO:0016999	BP	antibiotic metabolic process	0.0151134	0.926021	31	GO:0046148
13	GO:0031327	BP	negative regulation of cellular biosynthetic process	0.0188679	0.0137549	2	GO:0010375	BP	stomatal complex patterning	0.000844951	0.343573	29	GO:1901605	BP	alpha-amino acid metabolic process	0.023539	0.0279295	4	GO:0010498	BP	proteasomal protein catabolic process	0.0493827	1	1	GO:0046484	BP	oxazole or thiazole metabolic process	0.00649351	1	4	GO:0046173	BP	polyol biosynthetic process	0.00422833	0.111643	6	GO:0008284	BP	positive regulation of cell population proliferation	0.00492207	0.000154425	14	GO:0071554	BP	cell wall organization or biogenesis	0.0352645	1	45	GO:0009657
3	GO:0052545	BP	callose localization	0.00435414	0.0154162	19	GO:0010383	BP	cell wall polysaccharide metabolic process	0.00802704	0.376768	6	GO:0032436	BP	positive regulation of proteasomal ubiquitin-dependent protein catabolic process	0.00487013	0.0301696	1	GO:0009692	BP	ethylene metabolic process	0.0123457	1	2	GO:0006662	BP	glycerol ether metabolic process	0.012987	1	26	GO:0006820	BP	anion transport	0.0274841	0.114861	62	GO:0006259	BP	DNA metabolic process	0.0508614	0.000163881	3	GO:0034754	BP	cellular hormone metabolic process	0.00755668	1	26	GO:0010411
3	GO:0033037	BP	polysaccharide localization	0.00435414	0.0154162	4	GO:0006323	BP	DNA packaging	0.0016899	0.377871	3	GO:0071484	BP	cellular response to light intensity	0.00243506	0.0301764	1	GO:0009693	BP	ethylene biosynthetic process	0.0123457	1	2	GO:0018904	BP	ether metabolic process	0.012987	1	20	GO:0016051	BP	carbohydrate biosynthetic process	0.0211416	0.114861	8	GO:0051438	BP	regulation of ubiquitin-protein transferase activity	0.00656276	0.000168661	6	GO:0072593	BP	reactive oxygen species metabolic process	0.0151134	1	4	GO:2000121
11	GO:0045934	BP	negative regulation of nucleobase-containing compound metabolic process	0.0159652	0.0196792	4	GO:0046501	BP	protoporphyrinogen IX metabolic process	0.0016899	0.434089	6	GO:0032434	BP	regulation of proteasomal ubiquitin-dependent protein catabolic process	0.00487013	0.0334394	1	GO:0043449	BP	cellular alkene metabolic process	0.0123457	1	2	GO:0000103	BP	sulfate assimilation	0.012987	1	11	GO:0006720	BP	isoprenoid metabolic process	0.0116279	0.131115	12	GO:0051301	BP	cell division	0.00984413	0.000178493	2	GO:0010143	BP	cutin biosynthetic process	0.00503778	1	4	GO:0051353
81	GO:0016310	BP	phosphorylation	0.117562	0.0228415	4	GO:0019692	BP	deoxyribose phosphate metabolic process	0.0016899	0.434089	6	GO:2000060	BP	positive regulation of ubiquitin-dependent protein catabolic process	0.00487013	0.0334394	1	GO:1900673	BP	olefin metabolic process	0.0123457	1	5	GO:0006457	BP	protein folding	0.0324675	1	8	GO:0009069	BP	serine family amino acid metabolic process	0.00845666	0.131115	9	GO:0033045	BP	regulation of sister chromatid segregation	0.0073831	0.000178493	11	GO:0048869	BP	cellular developmental process	0.0277078	1	4	GO:1901033
9	GO:0006887	BP	exocytosis	0.0130624	0.0316079	4	GO:0006782	BP	protoporphyrinogen IX biosynthetic process	0.0016899	0.434089	13	GO:0042440	BP	pigment metabolic process	0.0105519	0.033829	1	GO:1900674	BP	olefin biosynthetic process	0.0123457	1	1	GO:0042989	BP	sequestering of actin monomers	0.00649351	1	2	GO:0070574	BP	cadmium ion transmembrane transport	0.00211416	0.131115	9	GO:0051983	BP	regulation of chromosome segregation	0.0073831	0.000178493	6	GO:0042445	BP	hormone metabolic process	0.0151134	1	4	GO:1901031
111	GO:0006464	BP	cellular protein modification process	0.161103	0.0316079	4	GO:0009394	BP	2'-deoxyribonucleotide metabolic process	0.0016899	0.434089	137	GO:0034645	BP	cellular macromolecule biosynthetic process	0.111201	0.0341106	1	GO:0043450	BP	alkene biosynthetic process	0.0123457	1	1	GO:0050826	BP	response to freezing	0.00649351	1	2	GO:0015691	BP	cadmium ion transport	0.00211416	0.131115	8	GO:1903320	BP	regulation of protein modification by small protein conjugation or removal	0.00656276	0.000192558	13	GO:0005976	BP	polysaccharide metabolic process	0.0327456	1	4	GO:1901668
111	GO:0036211	BP	protein modification process	0.161103	0.0316079	4	GO:0051510	BP	regulation of unidimensional cell growth	0.0016899	0.434089	21	GO:1901615	BP	organic hydroxy compound metabolic process	0.0170455	0.0341899	2	GO:0032940	BP	secretion by cell	0.0246914	1	1	GO:0006435	BP	threonyl-tRNA aminoacylation	0.00649351	1	20	GO:0005996	BP	monosaccharide metabolic process	0.0211416	0.141518	8	GO:0031396	BP	regulation of protein ubiquitination	0.00656276	0.000192558	1	GO:0030836	BP	positive regulation of actin filament depolymerization	0.00251889	1	4	GO:1902884
11	GO:0009966	BP	regulation of signal transduction	0.0159652	0.0423644	7	GO:0006665	BP	sphingolipid metabolic process	0.00295733	0.47831	41	GO:0016053	BP	organic acid biosynthetic process	0.0332792	0.0345672	2	GO:0046903	BP	secretion	0.0246914	1	1	GO:0009615	BP	response to virus	0.00649351	1	3	GO:0009228	BP	thiamine biosynthetic process	0.00317125	0.142573	6	GO:0006323	BP	DNA packaging	0.00492207	0.000202065	1	GO:0007143	BP	female meiotic nuclear division	0.00251889	1	4	GO:1902882
11	GO:0023051	BP	regulation of signaling	0.0159652	0.0423644	50	GO:0009628	BP	response to abiotic stimulus	0.0211238	0.479335	41	GO:0046394	BP	carboxylic acid biosynthetic process	0.0332792	0.0345672	1	GO:0006879	BP	cellular iron ion homeostasis	0.0123457	1	2	GO:0009808	BP	lignin metabolic process	0.012987	1	3	GO:0042724	BP	thiamine-containing compound biosynthetic process	0.00317125	0.142573	7	GO:0051784	BP	negative regulation of nuclear division	0.00574241	0.000202599	1	GO:0007140	BP	male meiotic nuclear division	0.00251889	1	4	GO:1900407
11	GO:0010646	BP	regulation of cell communication	0.0159652	0.0423644	12	GO:1903046	BP	meiotic cell cycle process	0.00506971	0.479335	6	GO:2000058	BP	regulation of ubiquitin-dependent protein catabolic process	0.00487013	0.0366602	1	GO:0043928	BP	exonucleolytic catabolism of deadenylated mRNA	0.0123457	1	3	GO:0034219	BP	carbohydrate transmembrane transport	0.0194805	1	181	GO:0009058	BP	biosynthetic process	0.191332	0.142573	5	GO:0051304	BP	chromosome separation	0.00410172	0.000240793	1	GO:1901881	BP	positive regulation of protein depolymerization	0.00251889	1	4	GO:1900409
4	GO:0006714	BP	sesquiterpenoid metabolic process	0.00580552	0.0443077	12	GO:0010411	BP	xyloglucan metabolic process	0.00506971	0.479335	5	GO:0046677	BP	response to antibiotic	0.00405844	0.0378914	23	GO:0050789	BP	regulation of biological process	0.283951	1	8	GO:0006952	BP	defense response	0.0519481	1	11	GO:0034219	BP	carbohydrate transmembrane transport	0.0116279	0.150614	6	GO:0010389	BP	regulation of G2/M transition of mitotic cell cycle	0.00492207	0.000258064	2	GO:0006515	BP	protein quality control for misfolded or incompletely synthesized proteins	0.00503778	1	4	GO:1904833
12	GO:0019585	BP	glucuronate metabolic process	0.0174165	0.0467013	5	GO:0031570	BP	DNA integrity checkpoint	0.00211238	0.491413	5	GO:0046173	BP	polyol biosynthetic process	0.00405844	0.0378914	3	GO:0016051	BP	carbohydrate biosynthetic process	0.037037	1	1	GO:0019464	BP	glycine decarboxylation via glycine cleavage system	0.00649351	1	7	GO:0006006	BP	glucose metabolic process	0.00739958	0.153403	9	GO:0007088	BP	regulation of mitotic nuclear division	0.0073831	0.000290901	8	GO:0098869	BP	cellular oxidant detoxification	0.0201511	1	4	GO:1901671
12	GO:0052695	BP	cellular glucuronidation	0.0174165	0.0467013	29	GO:0006873	BP	cellular ion homeostasis	0.0122518	0.491413	15	GO:1901617	BP	organic hydroxy compound biosynthetic process	0.0121753	0.0378914	5	GO:0006952	BP	defense response	0.0617284	1	1	GO:0001927	BP	exocyst assembly	0.00649351	1	58	GO:0006811	BP	ion transport	0.0613108	0.159352	6	GO:1902749	BP	regulation of cell cycle G2/M phase transition	0.00492207	0.00034342	8	GO:1990748	BP	cellular detoxification	0.0201511	1	4	GO:2000379
12	GO:0052696	BP	flavonoid glucuronidation	0.0174165	0.0467013	3	GO:0051513	BP	regulation of monopolar cell growth	0.00126743	0.491413	12	GO:0019318	BP	hexose metabolic process	0.00974026	0.0408454	2	GO:0000145	CC	exocyst	0.0246914	1	5	GO:1901605	BP	alpha-amino acid metabolic process	0.0324675	1	26	GO:0009628	BP	response to abiotic stimulus	0.0274841	0.16029	13	GO:1903046	BP	meiotic cell cycle process	0.0106645	0.000347118	315	GO:0008150	BP	biological_process	0.793451	1	76	GO:0044550
12	GO:0006063	BP	uronic acid metabolic process	0.0174165	0.0496308	17	GO:0008037	BP	cell recognition	0.00718209	0.505328	6	GO:0006814	BP	sodium ion transport	0.00487013	0.045609	2	GO:0044448	CC	cell cortex part	0.0246914	1	2	GO:0051235	BP	maintenance of location	0.012987	1	5	GO:0042133	BP	neurotransmitter metabolic process	0.00528541	0.178886	45	GO:0048519	BP	negative regulation of biological process	0.0369155	0.000348044	2	GO:0051181	BP	cofactor transport	0.00503778	1	293	GO:0006082
10	GO:0023014	BP	signal transduction by protein phosphorylation	0.0145138	0.0552527	17	GO:0048544	BP	recognition of pollen	0.00718209	0.505328	2	GO:0010117	BP	photoprotection	0.00162338	0.045609	3	GO:0005623	CC	cell	0.037037	1	2	GO:0006022	BP	aminoglycan metabolic process	0.012987	1	5	GO:0001505	BP	regulation of neurotransmitter levels	0.00528541	0.178886	4	GO:0006269	BP	DNA replication, synthesis of RNA primer	0.00328138	0.000428157	2	GO:1901679	BP	nucleotide transmembrane transport	0.00503778	1	63	GO:0048583
11	GO:0046916	BP	cellular transition metal ion homeostasis	0.0159652	0.0620824	2	GO:0007349	BP	cellularization	0.000844951	0.505328	2	GO:0050993	BP	dimethylallyl diphosphate metabolic process	0.00162338	0.045609	2	GO:0099023	CC	vesicle tethering complex	0.0246914	1	1	GO:0035821	BP	modification of morphology or physiology of other organism	0.00649351	1	46	GO:0034220	BP	ion transmembrane transport	0.0486258	0.178886	6	GO:0090224	BP	regulation of spindle organization	0.00492207	0.000465361	2	GO:0015866	BP	ADP transport	0.00503778	1	50	GO:0006875
8	GO:0045860	BP	positive regulation of protein kinase activity	0.011611	0.0641864	2	GO:0046125	BP	pyrimidine deoxyribonucleoside metabolic process	0.000844951	0.505328	2	GO:0050992	BP	dimethylallyl diphosphate biosynthetic process	0.00162338	0.045609	17	GO:0005634	CC	nucleus	0.209877	1	1	GO:0006850	BP	mitochondrial pyruvate transmembrane transport	0.00649351	1	19	GO:0098656	BP	anion transmembrane transport	0.0200846	0.180609	6	GO:0060236	BP	regulation of mitotic spindle organization	0.00492207	0.000465361	49	GO:1903506	BP	regulation of nucleic acid-templated transcription	0.123426	1	962	GO:0009058
8	GO:0001934	BP	positive regulation of protein phosphorylation	0.011611	0.0692643	2	GO:0071486	BP	cellular response to high light intensity	0.000844951	0.505328	7	GO:0016126	BP	sterol biosynthetic process	0.00568182	0.0467468	1	GO:0030014	CC	CCR4-NOT complex	0.0123457	1	2	GO:0009266	BP	response to temperature stimulus	0.012987	1	3	GO:0006772	BP	thiamine metabolic process	0.00317125	0.18253	6	GO:1904668	BP	positive regulation of ubiquitin protein ligase activity	0.00492207	0.000629165	49	GO:2001141	BP	regulation of RNA biosynthetic process	0.123426	1	291	GO:0043436
13	GO:0009813	BP	flavonoid biosynthetic process	0.0188679	0.0749218	2	GO:0009120	BP	deoxyribonucleoside metabolic process	0.000844951	0.505328	4	GO:0006000	BP	fructose metabolic process	0.00324675	0.0485932	1	GO:0030015	CC	CCR4-NOT core complex	0.0123457	1	1	GO:0015976	BP	carbon utilization	0.00649351	1	3	GO:0006549	BP	isoleucine metabolic process	0.00317125	0.18253	4	GO:0070601	BP	centromeric sister chromatid cohesion	0.00328138	0.000902249	1	GO:0009835	BP	fruit ripening	0.00251889	1	892	GO:1901576
9	GO:0032940	BP	secretion by cell	0.0130624	0.0754273	2	GO:0046104	BP	thymidine metabolic process	0.000844951	0.505328	544	GO:0044237	BP	cellular metabolic process	0.441558	0.058263	14	GO:0003700	MF	DNA-binding transcription factor activity	0.17284	0.0149926	1	GO:0006848	BP	pyruvate transport	0.00649351	1	3	GO:0042723	BP	thiamine-containing compound metabolic process	0.00317125	0.18253	4	GO:0051177	BP	meiotic sister chromatid cohesion	0.00328138	0.000902249	1	GO:0000070	BP	mitotic sister chromatid segregation	0.00251889	1	29	GO:0009699
8	GO:0033674	BP	positive regulation of kinase activity	0.011611	0.076072	2	GO:0018160	BP	peptidyl-pyrromethane cofactor linkage	0.000844951	0.505328	3	GO:0019676	BP	ammonia assimilation cycle	0.00243506	0.0591521	14	GO:0140110	MF	transcription regulator activity	0.17284	0.0314172	1	GO:1901475	BP	pyruvate transmembrane transport	0.00649351	1	3	GO:0009097	BP	isoleucine biosynthetic process	0.00317125	0.18253	4	GO:0051754	BP	meiotic sister chromatid cohesion, centromeric	0.00328138	0.000902249	1	GO:0010044	BP	response to aluminum ion	0.00251889	1	3	GO:0010032
9	GO:0010410	BP	hemicellulose metabolic process	0.0130624	0.0763053	19	GO:0009734	BP	auxin-activated signaling pathway	0.00802704	0.506728	7	GO:0009639	BP	response to red or far red light	0.00568182	0.0591521	7	GO:0004842	MF	ubiquitin-protein transferase activity	0.0864198	0.471826	3	GO:0043207	BP	response to external biotic stimulus	0.0194805	1	8	GO:0051274	BP	beta-glucan biosynthetic process	0.00845666	0.185829	19	GO:0051338	BP	regulation of transferase activity	0.0155865	0.000925481	1	GO:0006844	BP	acyl carnitine transport	0.00251889	1	3	GO:0010310
19	GO:0048523	BP	negative regulation of cellular process	0.0275762	0.0763053	5	GO:0009262	BP	deoxyribonucleotide metabolic process	0.00211238	0.506728	4	GO:0009636	BP	response to toxic substance	0.00324675	0.0591521	7	GO:0019787	MF	ubiquitin-like protein transferase activity	0.0864198	0.474445	6	GO:0018193	BP	peptidyl-amino acid modification	0.038961	1	30	GO:0016053	BP	organic acid biosynthetic process	0.0317125	0.187363	6	GO:0070507	BP	regulation of microtubule cytoskeleton organization	0.00492207	0.00106942	1	GO:0042183	BP	formate catabolic process	0.00251889	1	3	GO:0010275
2	GO:0009835	BP	fruit ripening	0.00290276	0.0763053	25	GO:0055065	BP	metal ion homeostasis	0.0105619	0.506728	141	GO:0009059	BP	macromolecule biosynthetic process	0.114448	0.0634647	21	GO:0046872	MF	metal ion binding	0.259259	0.931367	2	GO:0034599	BP	cellular response to oxidative stress	0.012987	1	30	GO:0046394	BP	carboxylic acid biosynthetic process	0.0317125	0.187363	26	GO:0071103	BP	DNA conformation change	0.021329	0.00108291	1	GO:0140013	BP	meiotic nuclear division	0.00251889	1	6	GO:0009162
8	GO:0045937	BP	positive regulation of phosphate metabolic process	0.011611	0.0785632	382	GO:1901576	BP	organic substance biosynthetic process	0.161386	0.511603	9	GO:0005984	BP	disaccharide metabolic process	0.00730519	0.0636801	21	GO:0043169	MF	cation binding	0.259259	0.965187	1	GO:0015772	BP	oligosaccharide transport	0.00649351	1	4	GO:0051238	BP	sequestering of metal ion	0.00422833	0.187363	7	GO:0000910	BP	cytokinesis	0.00574241	0.00131556	1	GO:0015942	BP	formate metabolic process	0.00251889	1	6	GO:0007076
8	GO:0010562	BP	positive regulation of phosphorus metabolic process	0.011611	0.0785632	4	GO:0006801	BP	superoxide metabolic process	0.0016899	0.524143	8	GO:0006081	BP	cellular aldehyde metabolic process	0.00649351	0.0695172	1	GO:0017077	MF	oxidative phosphorylation uncoupler activity	0.0123457	1	1	GO:0015770	BP	sucrose transport	0.00649351	1	4	GO:0006880	BP	intracellular sequestering of iron ion	0.00422833	0.187363	71	GO:0006996	BP	organelle organization	0.0582445	0.00134742	1	GO:0009638	BP	phototropism	0.00251889	1	6	GO:0009157
8	GO:0042327	BP	positive regulation of phosphorylation	0.011611	0.0785632	4	GO:0019430	BP	removal of superoxide radicals	0.0016899	0.524143	6	GO:0000302	BP	response to reactive oxygen species	0.00487013	0.076744	1	GO:0016847	MF	1-aminocyclopropane-1-carboxylate synthase activity	0.0123457	1	1	GO:0010112	BP	regulation of systemic acquired resistance	0.00649351	1	4	GO:0097577	BP	sequestering of iron ion	0.00422833	0.187363	15	GO:0006310	BP	DNA recombination	0.0123052	0.00207183	222	GO:0008152	BP	metabolic process	0.559194	1	34	GO:0042440
27	GO:0016567	BP	protein ubiquitination	0.0391872	0.0828911	411	GO:0009058	BP	biosynthetic process	0.173638	0.524143	5	GO:0030091	BP	protein repair	0.00405844	0.0779256	1	GO:0004535	MF	poly(A)-specific ribonuclease activity	0.0123457	1	1	GO:0009228	BP	thiamine biosynthetic process	0.00649351	1	21	GO:0016052	BP	carbohydrate catabolic process	0.0221987	0.196697	15	GO:0051347	BP	positive regulation of transferase activity	0.0123052	0.0027208	4	GO:0009664	BP	plant-type cell wall organization	0.0100756	1	61	GO:0006631
11	GO:0055076	BP	transition metal ion homeostasis	0.0159652	0.0867569	6	GO:0006544	BP	glycine metabolic process	0.00253485	0.534201	12	GO:0009308	BP	amine metabolic process	0.00974026	0.0822608	2	GO:0016722	MF	oxidoreductase activity, oxidizing metal ions	0.0246914	1	1	GO:0015766	BP	disaccharide transport	0.00649351	1	15	GO:0009812	BP	flavonoid metabolic process	0.0158562	0.196697	7	GO:0030071	BP	regulation of mitotic metaphase/anaphase transition	0.00574241	0.00309311	27	GO:0006351	BP	transcription, DNA-templated	0.0680101	1	7	GO:0051084
13	GO:0009812	BP	flavonoid metabolic process	0.0188679	0.0885878	28	GO:0030003	BP	cellular cation homeostasis	0.0118293	0.534201	87	GO:0005975	BP	carbohydrate metabolic process	0.0706169	0.0822608	1	GO:0008199	MF	ferric iron binding	0.0123457	1	1	GO:0006546	BP	glycine catabolic process	0.00649351	1	3	GO:1902644	BP	tertiary alcohol metabolic process	0.00317125	0.200752	7	GO:1902099	BP	regulation of metaphase/anaphase transition of cell cycle	0.00574241	0.00309311	27	GO:0097659	BP	nucleic acid-templated transcription	0.0680101	1	281	GO:0019752
9	GO:0046903	BP	secretion	0.0130624	0.0908789	3	GO:0032506	BP	cytokinetic process	0.00126743	0.546655	44	GO:0044255	BP	cellular lipid metabolic process	0.0357143	0.0873802	1	GO:0016724	MF	oxidoreductase activity, oxidizing metal ions, oxygen as acceptor	0.0123457	1	1	GO:0042724	BP	thiamine-containing compound biosynthetic process	0.00649351	1	3	GO:0009687	BP	abscisic acid metabolic process	0.00317125	0.200752	8	GO:1902275	BP	regulation of chromatin organization	0.00656276	0.00320077	36	GO:0009056	BP	catabolic process	0.0906801	1	177	GO:0044283
9	GO:0045859	BP	regulation of protein kinase activity	0.0130624	0.0970349	3	GO:0060548	BP	negative regulation of cell death	0.00126743	0.546655	24	GO:0098656	BP	anion transmembrane transport	0.0194805	0.0922601	1	GO:0004322	MF	ferroxidase activity	0.0123457	1	9	GO:0009506	CC	plasmodesma	0.0584416	0.314596	3	GO:0043288	BP	apocarotenoid metabolic process	0.00317125	0.200752	6	GO:0009262	BP	deoxyribonucleotide metabolic process	0.00492207	0.00403402	5	GO:0042744	BP	hydrogen peroxide catabolic process	0.0125945	1	39	GO:0010383
128	GO:1901576	BP	organic substance biosynthetic process	0.185776	0.0970553	12	GO:0010564	BP	regulation of cell cycle process	0.00506971	0.580868	13	GO:0006090	BP	pyruvate metabolic process	0.0105519	0.0932454	15	GO:0003677	MF	DNA binding	0.185185	1	9	GO:0030054	CC	cell junction	0.0584416	0.314596	5	GO:0005982	BP	starch metabolic process	0.00528541	0.211	5	GO:0044770	BP	cell cycle phase transition	0.00410172	0.00403843	18	GO:1901565	BP	organonitrogen compound catabolic process	0.0453401	1	4	GO:0019249
11	GO:0006875	BP	cellular metal ion homeostasis	0.0159652	0.103824	4	GO:0070192	BP	chromosome organization involved in meiotic cell cycle	0.0016899	0.592651	2	GO:0006680	BP	glucosylceramide catabolic process	0.00162338	0.0932454	1	GO:0102229	MF	amylopectin maltohydrolase activity	0.0123457	1	9	GO:0005911	CC	cell-cell junction	0.0584416	0.314596	5	GO:0016126	BP	sterol biosynthetic process	0.00528541	0.223164	5	GO:0044772	BP	mitotic cell cycle phase transition	0.00410172	0.00403843	5	GO:0042743	BP	hydrogen peroxide metabolic process	0.0125945	1	4	GO:0009177
2	GO:0010942	BP	positive regulation of cell death	0.00290276	0.108001	95	GO:0006629	BP	lipid metabolic process	0.0401352	0.599979	2	GO:0019265	BP	glycine biosynthetic process, by transamination of glyoxylate	0.00162338	0.0932454	1	GO:0052692	MF	raffinose alpha-galactosidase activity	0.0123457	1	5	GO:0048046	CC	apoplast	0.0324675	0.637616	3	GO:0052646	BP	alditol phosphate metabolic process	0.00317125	0.223795	4	GO:0045041	BP	protein import into mitochondrial intermembrane space	0.00328138	0.00405889	2	GO:0015695	BP	organic cation transport	0.00503778	1	4	GO:0009176
9	GO:0001932	BP	regulation of protein phosphorylation	0.0130624	0.108001	5	GO:0030148	BP	sphingolipid biosynthetic process	0.00211238	0.606262	2	GO:0009649	BP	entrainment of circadian clock	0.00162338	0.0932454	1	GO:0004557	MF	alpha-galactosidase activity	0.0123457	1	11	GO:0005829	CC	cytosol	0.0714286	1	3	GO:0006072	BP	glycerol-3-phosphate metabolic process	0.00317125	0.223795	4	GO:0044843	BP	cell cycle G1/S phase transition	0.00328138	0.00405889	1	GO:0046209	BP	nitric oxide metabolic process	0.00251889	1	4	GO:0051383
13	GO:0048583	BP	regulation of response to stimulus	0.0188679	0.113201	20	GO:0044036	BP	cell wall macromolecule metabolic process	0.00844951	0.617799	2	GO:0009641	BP	shade avoidance	0.00162338	0.0932454	1	GO:0016161	MF	beta-amylase activity	0.0123457	1	8	GO:0005576	CC	extracellular region	0.0519481	1	3	GO:1902652	BP	secondary alcohol metabolic process	0.00317125	0.223795	4	GO:0000082	BP	G1/S transition of mitotic cell cycle	0.00328138	0.00405889	1	GO:0006809	BP	nitric oxide biosynthetic process	0.00251889	1	4	GO:0051382
10	GO:0044036	BP	cell wall macromolecule metabolic process	0.0145138	0.113881	3	GO:0008356	BP	asymmetric cell division	0.00126743	0.658448	2	GO:0046479	BP	glycosphingolipid catabolic process	0.00162338	0.0932454	1	GO:0000175	MF	3'-5'-exoribonuclease activity	0.0123457	1	3	GO:1990204	CC	oxidoreductase complex	0.0194805	1	2	GO:0071484	BP	cellular response to light intensity	0.00211416	0.225068	6	GO:1903322	BP	positive regulation of protein modification by small protein conjugation or removal	0.00492207	0.00469146	1	GO:0006177	BP	GMP biosynthetic process	0.00251889	1	61	GO:0030003
9	GO:0043549	BP	regulation of kinase activity	0.0130624	0.11864	5	GO:0009888	BP	tissue development	0.00211238	0.669514	2	GO:0046477	BP	glycosylceramide catabolic process	0.00162338	0.0932454	12	GO:0046914	MF	transition metal ion binding	0.148148	1	1	GO:0045240	CC	dihydrolipoyl dehydrogenase complex	0.00649351	1	8	GO:0030243	BP	cellulose metabolic process	0.00845666	0.235302	6	GO:0051443	BP	positive regulation of ubiquitin-protein transferase activity	0.00492207	0.00469146	1	GO:0010133	BP	proline catabolic process to glutamate	0.00251889	1	2963	GO:0008152
13	GO:0006873	BP	cellular ion homeostasis	0.0188679	0.119252	2	GO:0009102	BP	biotin biosynthetic process	0.000844951	0.669514	2	GO:0046514	BP	ceramide catabolic process	0.00162338	0.0932454	2	GO:0015035	MF	protein disulfide oxidoreductase activity	0.0246914	1	1	GO:0045252	CC	oxoglutarate dehydrogenase complex	0.00649351	1	14	GO:0000271	BP	polysaccharide biosynthetic process	0.0147992	0.239846	6	GO:0031398	BP	positive regulation of protein ubiquitination	0.00492207	0.00469146	1	GO:0006562	BP	proline catabolic process	0.00251889	1	62	GO:0006873
9	GO:0010383	BP	cell wall polysaccharide metabolic process	0.0130624	0.137789	2	GO:0060147	BP	regulation of posttranscriptional gene silencing	0.000844951	0.669514	2	GO:0010258	BP	NADH dehydrogenase complex (plastoquinone) assembly	0.00162338	0.0932454	1	GO:0004805	MF	trehalose-phosphatase activity	0.0123457	1	4	GO:0005623	CC	cell	0.025974	1	4	GO:0009642	BP	response to light intensity	0.00422833	0.249114	6	GO:0031400	BP	negative regulation of protein modification process	0.00492207	0.00564647	49	GO:0051252	BP	regulation of RNA metabolic process	0.123426	1	14	GO:0006458
9	GO:0042325	BP	regulation of phosphorylation	0.0130624	0.139218	2	GO:0060966	BP	regulation of gene silencing by RNA	0.000844951	0.669514	2	GO:0019377	BP	glycolipid catabolic process	0.00162338	0.0932454							1	GO:0045239	CC	tricarboxylic acid cycle enzyme complex	0.00649351	1	4	GO:0031425	BP	chloroplast RNA processing	0.00422833	0.249114	12	GO:0016458	BP	gene silencing	0.00984413	0.00580542	2	GO:1901068	BP	guanosine-containing compound metabolic process	0.00503778	1	9	GO:0010143
3	GO:0051259	BP	protein complex oligomerization	0.00435414	0.164912	2	GO:0006768	BP	biotin metabolic process	0.000844951	0.669514	7	GO:0019751	BP	polyol metabolic process	0.00568182	0.110505							1	GO:0005960	CC	glycine cleavage complex	0.00649351	1	5	GO:0009081	BP	branched-chain amino acid metabolic process	0.00528541	0.271163	10	GO:0061077	BP	chaperone-mediated protein folding	0.00820345	0.00590682	4	GO:0080134	BP	regulation of response to stress	0.0100756	1	43	GO:0006928
18	GO:0010605	BP	negative regulation of macromolecule metabolic process	0.0261248	0.174366	2	GO:1901976	BP	regulation of cell cycle checkpoint	0.000844951	0.669514	11	GO:0009185	BP	ribonucleoside diphosphate metabolic process	0.00892857	0.112607							1	GO:0099568	CC	cytoplasmic region	0.00649351	1	3	GO:0006020	BP	inositol metabolic process	0.00317125	0.27439	4	GO:0006272	BP	leading strand elongation	0.00328138	0.00592867	49	GO:0019219	BP	regulation of nucleobase-containing compound metabolic process	0.123426	1	107	GO:0030001
9	GO:0140352	BP	export from cell	0.0130624	0.177594	2	GO:0051193	BP	regulation of cofactor metabolic process	0.000844951	0.669514	11	GO:0009135	BP	purine nucleoside diphosphate metabolic process	0.00892857	0.112607							1	GO:0031314	CC	extrinsic component of mitochondrial inner membrane	0.00649351	1	2	GO:1902645	BP	tertiary alcohol biosynthetic process	0.00211416	0.27439	7	GO:0007059	BP	chromosome segregation	0.00574241	0.00720529	9	GO:0042737	BP	drug catabolic process	0.02267	1	5	GO:0051304
3	GO:0009626	BP	plant-type hypersensitive response	0.00435414	0.181828	2	GO:0051607	BP	defense response to virus	0.000844951	0.669514	11	GO:0009179	BP	purine ribonucleoside diphosphate metabolic process	0.00892857	0.112607							1	GO:0005938	CC	cell cortex	0.00649351	1	2	GO:0052837	BP	thiazole biosynthetic process	0.00211416	0.27439	6	GO:0032886	BP	regulation of microtubule-based process	0.00492207	0.00785529	18	GO:0005618	CC	cell wall	0.0453401	0.114052	6	GO:0030261
3	GO:0034050	BP	host programmed cell death induced by symbiont	0.00435414	0.181828	59	GO:0016053	BP	organic acid biosynthetic process	0.0249261	0.686153	4	GO:0010104	BP	regulation of ethylene-activated signaling pathway	0.00324675	0.112607							2	GO:0000145	CC	exocyst	0.012987	1	2	GO:0052838	BP	thiazole metabolic process	0.00211416	0.27439	6	GO:2001252	BP	positive regulation of chromosome organization	0.00492207	0.00785529	18	GO:0030312	CC	external encapsulating structure	0.0453401	0.114052	6	GO:0051085
26	GO:0032787	BP	monocarboxylic acid metabolic process	0.0377358	0.182227	59	GO:0046394	BP	carboxylic acid biosynthetic process	0.0249261	0.686153	4	GO:0010105	BP	negative regulation of ethylene-activated signaling pathway	0.00324675	0.112607							3	GO:0044455	CC	mitochondrial membrane part	0.0194805	1	2	GO:0009688	BP	abscisic acid biosynthetic process	0.00211416	0.27439	7	GO:0007062	BP	sister chromatid cohesion	0.00574241	0.00810996	13	GO:0009506	CC	plasmodesma	0.0327456	0.243699	152	GO:0044255
8	GO:0051347	BP	positive regulation of transferase activity	0.011611	0.182227	226	GO:0034645	BP	cellular macromolecule biosynthetic process	0.0954795	0.687507	4	GO:0070297	BP	regulation of phosphorelay signal transduction system	0.00324675	0.112607							2	GO:0003968	MF	RNA-directed 5'-3' RNA polymerase activity	0.012987	0.430357	2	GO:0018131	BP	oxazole or thiazole biosynthetic process	0.00211416	0.27439	4	GO:0009162	BP	deoxyribonucleoside monophosphate metabolic process	0.00328138	0.00829688	13	GO:0030054	CC	cell junction	0.0327456	0.243699	4	GO:0009219
27	GO:0032446	BP	protein modification by small protein conjugation	0.0391872	0.196436	11	GO:0009124	BP	nucleoside monophosphate biosynthetic process	0.00464723	0.687507	4	GO:0070298	BP	negative regulation of phosphorelay signal transduction system	0.00324675	0.112607							2	GO:0047974	MF	guanosine deaminase activity	0.012987	0.505075	2	GO:0046484	BP	oxazole or thiazole metabolic process	0.00211416	0.27439	4	GO:0009157	BP	deoxyribonucleoside monophosphate biosynthetic process	0.00328138	0.00829688	13	GO:0005911	CC	cell-cell junction	0.0327456	0.243699	4	GO:0006687
11	GO:0055065	BP	metal ion homeostasis	0.0159652	0.203543	5	GO:0009147	BP	pyrimidine nucleoside triphosphate metabolic process	0.00211238	0.687507	3	GO:0009099	BP	valine biosynthetic process	0.00243506	0.112607							6	GO:0046943	MF	carboxylic acid transmembrane transporter activity	0.038961	0.637616	2	GO:0043289	BP	apocarotenoid biosynthetic process	0.00211416	0.27439	36	GO:0032268	BP	regulation of cellular protein metabolic process	0.0295324	0.010269	18	GO:0005576	CC	extracellular region	0.0453401	0.253454	4	GO:0009265
18	GO:0009892	BP	negative regulation of metabolic process	0.0261248	0.210438	21	GO:0003333	BP	amino acid transmembrane transport	0.00887199	0.69087	5	GO:0009642	BP	response to light intensity	0.00405844	0.115039							6	GO:0005342	MF	organic acid transmembrane transporter activity	0.038961	0.637616	4	GO:0018107	BP	peptidyl-threonine phosphorylation	0.00422833	0.27439	38	GO:0051246	BP	regulation of protein metabolic process	0.0311731	0.0114896	7	GO:0048046	CC	apoplast	0.0176322	0.461237	4	GO:0046385
12	GO:0030003	BP	cellular cation homeostasis	0.0174165	0.214596	4	GO:0006545	BP	glycine biosynthetic process	0.0016899	0.696262	42	GO:0032787	BP	monocarboxylic acid metabolic process	0.0340909	0.117651							24	GO:0016491	MF	oxidoreductase activity	0.155844	0.637616	4	GO:0018210	BP	peptidyl-threonine modification	0.00422833	0.27439	679	GO:0009987	BP	cellular process	0.557014	0.0117484	7	GO:0009505	CC	plant-type cell wall	0.0176322	0.461237	4	GO:0080092
6	GO:0010411	BP	xyloglucan metabolic process	0.00870827	0.215157	7	GO:0071478	BP	cellular response to radiation	0.00295733	0.69677	5	GO:0042752	BP	regulation of circadian rhythm	0.00405844	0.125593							2	GO:0015174	MF	basic amino acid transmembrane transporter activity	0.012987	0.738464	6	GO:0009070	BP	serine family amino acid biosynthetic process	0.00634249	0.286675	3	GO:0031057	BP	negative regulation of histone modification	0.00246103	0.0125696	2	GO:0009331	CC	glycerol-3-phosphate dehydrogenase complex	0.00503778	0.606557	4	GO:0009221
2	GO:0071695	BP	anatomical structure maturation	0.00290276	0.220369	26	GO:0009813	BP	flavonoid biosynthetic process	0.0109844	0.699161	8	GO:0006541	BP	glutamine metabolic process	0.00649351	0.129936							6	GO:0051213	MF	dioxygenase activity	0.038961	0.738464	4	GO:0005985	BP	sucrose metabolic process	0.00422833	0.286675	3	GO:1901984	BP	negative regulation of protein acetylation	0.00246103	0.0125696	1	GO:0045260	CC	plasma membrane proton-transporting ATP synthase complex	0.00251889	0.64181	4	GO:0010769
2	GO:0010337	BP	regulation of salicylic acid metabolic process	0.00290276	0.220369	6	GO:0009396	BP	folic acid-containing compound biosynthetic process	0.00253485	0.722302	15	GO:0033692	BP	cellular polysaccharide biosynthetic process	0.0121753	0.130536							3	GO:0016762	MF	xyloglucan:xyloglucosyl transferase activity	0.0194805	0.738464	4	GO:0006814	BP	sodium ion transport	0.00422833	0.286675	3	GO:2000757	BP	negative regulation of peptidyl-lysine acetylation	0.00246103	0.0125696	2	GO:0036513	CC	Derlin-1 retrotranslocation complex	0.00503778	0.815196	4	GO:0006678
2	GO:0042218	BP	1-aminocyclopropane-1-carboxylate biosynthetic process	0.00290276	0.220369	6	GO:0009130	BP	pyrimidine nucleoside monophosphate biosynthetic process	0.00253485	0.722302	3	GO:0006729	BP	tetrahydrobiopterin biosynthetic process	0.00243506	0.132283							6	GO:0008514	MF	organic anion transmembrane transporter activity	0.038961	0.738464	34	GO:0035556	BP	intracellular signal transduction	0.0359408	0.286675	3	GO:0035067	BP	negative regulation of histone acetylation	0.00246103	0.0125696	1	GO:0000444	CC	MIS12/MIND type complex	0.00251889	0.923446	4	GO:0006677
2	GO:0006751	BP	glutathione catabolic process	0.00290276	0.220369	6	GO:0009129	BP	pyrimidine nucleoside monophosphate metabolic process	0.00253485	0.722302	3	GO:0046146	BP	tetrahydrobiopterin metabolic process	0.00243506	0.132283							7	GO:0008509	MF	anion transmembrane transporter activity	0.0454545	0.75683	3	GO:2000582	BP	positive regulation of ATP-dependent microtubule motor activity, plus-end-directed	0.00317125	0.286675	109	GO:0006468	BP	protein phosphorylation	0.0894176	0.0126659	1	GO:0000818	CC	nuclear MIS12/MIND complex	0.00251889	0.923446	4	GO:0060284
2	GO:0018871	BP	1-aminocyclopropane-1-carboxylate metabolic process	0.00290276	0.220369	597	GO:0044260	BP	cellular macromolecule metabolic process	0.252218	0.732651	3	GO:0034311	BP	diol metabolic process	0.00243506	0.132283							10	GO:0016798	MF	hydrolase activity, acting on glycosyl bonds	0.0649351	0.75683	3	GO:0099111	BP	microtubule-based transport	0.00317125	0.286675	7	GO:0006458	BP	'de novo' protein folding	0.00574241	0.0128104	2	GO:0005884	CC	actin filament	0.00503778	0.926021	425	GO:0044281
14	GO:0098771	BP	inorganic ion homeostasis	0.0203193	0.224129	17	GO:1903047	BP	mitotic cell cycle process	0.00718209	0.751304	3	GO:0034312	BP	diol biosynthetic process	0.00243506	0.132283							2	GO:0016624	MF	oxidoreductase activity, acting on the aldehyde or oxo group of donors, disulfide as acceptor	0.012987	0.8978	3	GO:0010970	BP	transport along microtubule	0.00317125	0.286675	14	GO:0032269	BP	negative regulation of cellular protein metabolic process	0.0114848	0.0143017	1	GO:0042643	CC	actomyosin, actin portion	0.00251889	1	3	GO:0046073
5	GO:0044242	BP	cellular lipid catabolic process	0.00725689	0.276961	4	GO:2000377	BP	regulation of reactive oxygen species metabolic process	0.0016899	0.752868	10	GO:0046148	BP	pigment biosynthetic process	0.00811688	0.134349							1	GO:0004753	MF	saccharopine dehydrogenase activity	0.00649351	1	3	GO:2000580	BP	regulation of ATP-dependent microtubule motor activity, plus-end-directed	0.00317125	0.286675	14	GO:0051248	BP	negative regulation of protein metabolic process	0.0114848	0.0143017	1	GO:0045259	CC	proton-transporting ATP synthase complex	0.00251889	1	3	GO:0097237
21	GO:0005976	BP	polysaccharide metabolic process	0.030479	0.290698	76	GO:0044283	BP	small molecule biosynthetic process	0.0321082	0.774892	4	GO:1902532	BP	negative regulation of intracellular signal transduction	0.00324675	0.138523							1	GO:0004485	MF	methylcrotonoyl-CoA carboxylase activity	0.00649351	1	3	GO:0009644	BP	response to high light intensity	0.00317125	0.286675	20	GO:0051247	BP	positive regulation of protein metabolic process	0.0164069	0.0169548	4	GO:0005856	CC	cytoskeleton	0.0100756	1	3	GO:0070301
9	GO:0051338	BP	regulation of transferase activity	0.0130624	0.291008	3	GO:0010112	BP	regulation of systemic acquired resistance	0.00126743	0.774892	7	GO:0000103	BP	sulfate assimilation	0.00568182	0.139043							3	GO:0016722	MF	oxidoreductase activity, oxidizing metal ions	0.0194805	1	3	GO:2000574	BP	regulation of microtubule motor activity	0.00317125	0.286675	20	GO:0032270	BP	positive regulation of cellular protein metabolic process	0.0164069	0.0169548	1	GO:0030863	CC	cortical cytoskeleton	0.00251889	1	3	GO:0090332
8	GO:0031401	BP	positive regulation of protein modification process	0.011611	0.307634	2	GO:0032328	BP	alanine transport	0.000844951	0.774892	23	GO:0008652	BP	cellular amino acid biosynthetic process	0.0186688	0.139076							18	GO:0005215	MF	transporter activity	0.116883	1	3	GO:2000576	BP	positive regulation of microtubule motor activity	0.00317125	0.286675	7	GO:0006342	BP	chromatin silencing	0.00574241	0.0174947	1	GO:0030864	CC	cortical actin cytoskeleton	0.00251889	1	3	GO:0006231
19	GO:0048878	BP	chemical homeostasis	0.0275762	0.31332	2	GO:0015812	BP	gamma-aminobutyric acid transport	0.000844951	0.774892	2	GO:0015742	BP	alpha-ketoglutarate transport	0.00162338	0.139076							4	GO:0015171	MF	amino acid transmembrane transporter activity	0.025974	1	131	GO:0051234	BP	establishment of localization	0.138478	0.286798	7	GO:0045814	BP	negative regulation of gene expression, epigenetic	0.00574241	0.0174947	7	GO:0004066	MF	asparagine synthase (glutamine-hydrolyzing) activity	0.0176322	0.00225161	3	GO:0018160
132	GO:0009058	BP	biosynthetic process	0.191582	0.316081	2	GO:0090322	BP	regulation of superoxide metabolic process	0.000844951	0.774892	2	GO:0009638	BP	phototropism	0.00162338	0.139076							2	GO:0019239	MF	deaminase activity	0.012987	1	8	GO:0016125	BP	sterol metabolic process	0.00845666	0.288289	7	GO:0097549	BP	chromatin organization involved in negative regulation of transcription	0.00574241	0.0174947	8	GO:0042803	MF	protein homodimerization activity	0.0201511	0.00535336	42	GO:0044036
92	GO:0016070	BP	RNA metabolic process	0.133527	0.322494	2	GO:1903826	BP	arginine transmembrane transport	0.000844951	0.774892	7	GO:0042044	BP	fluid transport	0.00568182	0.147679							1	GO:0008430	MF	selenium binding	0.00649351	1	8	GO:0046031	BP	ADP metabolic process	0.00845666	0.299725	4	GO:0042026	BP	protein refolding	0.00328138	0.0185803	7	GO:0016762	MF	xyloglucan:xyloglucosyl transferase activity	0.0176322	0.00602177	45	GO:0003333
247	GO:0043170	BP	macromolecule metabolic process	0.358491	0.322494	2	GO:0071484	BP	cellular response to light intensity	0.000844951	0.774892	7	GO:0006833	BP	water transport	0.00568182	0.147679							1	GO:0004591	MF	oxoglutarate dehydrogenase (succinyl-transferring) activity	0.00649351	1	8	GO:0006096	BP	glycolytic process	0.00845666	0.299725	23	GO:0051172	BP	negative regulation of nitrogen compound metabolic process	0.0188679	0.0188853	7	GO:0016884	MF	carbon-nitrogen ligase activity, with glutamine as amido-N-donor	0.0176322	0.0104489	6	GO:0046287
2	GO:0007568	BP	aging	0.00290276	0.33638	2	GO:0071481	BP	cellular response to X-ray	0.000844951	0.774892	10	GO:0008299	BP	isoprenoid biosynthetic process	0.00811688	0.147679							8	GO:0004553	MF	hydrolase activity, hydrolyzing O-glycosyl compounds	0.0519481	1	8	GO:0006757	BP	ATP generation from ADP	0.00845666	0.299725	3	GO:0000911	BP	cytokinesis by cell plate formation	0.00246103	0.0192859	9	GO:0042802	MF	identical protein binding	0.02267	0.0119112	6	GO:0006986
2	GO:0032957	BP	inositol trisphosphate metabolic process	0.00290276	0.33638	2	GO:0048507	BP	meristem development	0.000844951	0.774892	3	GO:0008216	BP	spermidine metabolic process	0.00243506	0.147679							2	GO:0052716	MF	hydroquinone:oxygen oxidoreductase activity	0.012987	1	6	GO:0051656	BP	establishment of organelle localization	0.00634249	0.299725	3	GO:0000727	BP	double-strand break repair via break-induced replication	0.00246103	0.0192859	21	GO:0016798	MF	hydrolase activity, acting on glycosyl bonds	0.0528967	0.138639	6	GO:0035966
3	GO:0044764	BP	multi-organism cellular process	0.00435414	0.34446	2	GO:0033314	BP	mitotic DNA replication checkpoint	0.000844951	0.774892	3	GO:0008295	BP	spermidine biosynthetic process	0.00243506	0.147679							1	GO:0004375	MF	glycine dehydrogenase (decarboxylating) activity	0.00649351	1	3	GO:0120036	BP	plasma membrane bounded cell projection organization	0.00317125	0.299725	3	GO:0010216	BP	maintenance of DNA methylation	0.00246103	0.0192859	2	GO:0003938	MF	IMP dehydrogenase activity	0.00503778	0.138639	6	GO:0009717
13	GO:0055080	BP	cation homeostasis	0.0188679	0.359258	2	GO:0010338	BP	leaf formation	0.000844951	0.774892	3	GO:0019682	BP	glyceraldehyde-3-phosphate metabolic process	0.00243506	0.147679							1	GO:0016594	MF	glycine binding	0.00649351	1	3	GO:0120031	BP	plasma membrane bounded cell projection assembly	0.00317125	0.299725	3	GO:0090308	BP	regulation of methylation-dependent chromatin silencing	0.00246103	0.0192859	10	GO:0001135	MF	RNA polymerase II transcription regulator recruiting activity	0.0251889	0.149933	5	GO:0006559
2	GO:0042219	BP	cellular modified amino acid catabolic process	0.00290276	0.385551	2	GO:0009051	BP	pentose-phosphate shunt, oxidative branch	0.000844951	0.774892	10	GO:0009311	BP	oligosaccharide metabolic process	0.00811688	0.151892							1	GO:0042165	MF	neurotransmitter binding	0.00649351	1	3	GO:0060271	BP	cilium assembly	0.00317125	0.299725	7	GO:0034401	BP	chromatin organization involved in regulation of transcription	0.00574241	0.0195164	10	GO:0001134	MF	transcription regulator recruiting activity	0.0251889	0.152283	5	GO:0032506
1	GO:0043068	BP	positive regulation of programmed cell death	0.00145138	0.400685	2	GO:0015808	BP	L-alanine transport	0.000844951	0.774892	11	GO:0010035	BP	response to inorganic substance	0.00892857	0.153296							1	GO:0016642	MF	oxidoreductase activity, acting on the CH-NH2 group of donors, disulfide as acceptor	0.00649351	1	3	GO:0044782	BP	cilium organization	0.00317125	0.299725	2	GO:0006349	BP	regulation of gene expression by genetic imprinting	0.00164069	0.0195164	2	GO:0036374	MF	glutathione hydrolase activity	0.00503778	0.184771	5	GO:1902222
1	GO:0045792	BP	negative regulation of cell size	0.00145138	0.400685	2	GO:0010165	BP	response to X-ray	0.000844951	0.774892	5	GO:0071423	BP	malate transmembrane transport	0.00405844	0.161213							3	GO:0016903	MF	oxidoreductase activity, acting on the aldehyde or oxo group of donors	0.0194805	1	3	GO:0006545	BP	glycine biosynthetic process	0.00317125	0.299725	2	GO:0006344	BP	maintenance of chromatin silencing	0.00164069	0.0195164	4	GO:0016857	MF	racemase and epimerase activity, acting on carbohydrates and derivatives	0.0100756	0.184771	5	GO:1902223
13	GO:0055082	BP	cellular chemical homeostasis	0.0188679	0.400685	7	GO:1901658	BP	glycosyl compound catabolic process	0.00295733	0.776485	10	GO:0046031	BP	ADP metabolic process	0.00811688	0.171002							2	GO:0047134	MF	protein-disulfide reductase activity	0.012987	1	3	GO:0010412	BP	mannan metabolic process	0.00317125	0.299725	2	GO:0046078	BP	dUMP metabolic process	0.00164069	0.0195164	37	GO:0140110	MF	transcription regulator activity	0.093199	0.184771	5	GO:0009094
5	GO:0055088	BP	lipid homeostasis	0.00725689	0.401265	4	GO:0001558	BP	regulation of cell growth	0.0016899	0.791237	10	GO:0006096	BP	glycolytic process	0.00811688	0.171002							1	GO:0004764	MF	shikimate 3-dehydrogenase (NADP+) activity	0.00649351	1	3	GO:0030030	BP	cell projection organization	0.00317125	0.299725	2	GO:0090241	BP	negative regulation of histone H4 acetylation	0.00164069	0.0195164	34	GO:0003700	MF	DNA-binding transcription factor activity	0.0856423	0.232971	8	GO:0001558
3	GO:0012501	BP	programmed cell death	0.00435414	0.413541	9	GO:0051301	BP	cell division	0.00380228	0.821312	10	GO:0006757	BP	ATP generation from ADP	0.00811688	0.171002							1	GO:0008251	MF	tRNA-specific adenosine deaminase activity	0.00649351	1	3	GO:0030031	BP	cell projection assembly	0.00317125	0.299725	2	GO:0009149	BP	pyrimidine nucleoside triphosphate catabolic process	0.00164069	0.0195164	7	GO:0016879	MF	ligase activity, forming carbon-nitrogen bonds	0.0176322	0.249835	29	GO:0009664
5	GO:0010466	BP	negative regulation of peptidase activity	0.00725689	0.413541	28	GO:0051726	BP	regulation of cell cycle	0.0118293	0.825406	3	GO:0009637	BP	response to blue light	0.00243506	0.172444							1	GO:0003855	MF	3-dehydroquinate dehydratase activity	0.00649351	1	3	GO:0046355	BP	mannan catabolic process	0.00317125	0.299725	2	GO:0009558	BP	embryo sac cellularization	0.00164069	0.0195164	219	GO:0003824	MF	catalytic activity	0.551637	0.259198	7	GO:0043096
5	GO:0010951	BP	negative regulation of endopeptidase activity	0.00725689	0.413541	6	GO:0007088	BP	regulation of mitotic nuclear division	0.00253485	0.831255	10	GO:0022900	BP	electron transport chain	0.00811688	0.175396							2	GO:0016814	MF	hydrolase activity, acting on carbon-nitrogen (but not peptide) bonds, in cyclic amidines	0.012987	1	8	GO:0019318	BP	hexose metabolic process	0.00845666	0.299725	2	GO:1902410	BP	mitotic cytokinetic process	0.00164069	0.0195164	2	GO:0004806	MF	triglyceride lipase activity	0.00503778	0.259198	7	GO:0009095
2	GO:0032350	BP	regulation of hormone metabolic process	0.00290276	0.413541	26	GO:0009812	BP	flavonoid metabolic process	0.0109844	0.839704	4	GO:0005978	BP	glycogen biosynthetic process	0.00324675	0.175571							3	GO:0015035	MF	protein disulfide oxidoreductase activity	0.0194805	1	4	GO:0071423	BP	malate transmembrane transport	0.00422833	0.299725	2	GO:0010342	BP	endosperm cellularization	0.00164069	0.0195164	49	GO:0016491	MF	oxidoreductase activity	0.123426	0.259198	4294	GO:0008150
8	GO:0007346	BP	regulation of mitotic cell cycle	0.011611	0.423453	4	GO:0006672	BP	ceramide metabolic process	0.0016899	0.839704	7	GO:0006576	BP	cellular biogenic amine metabolic process	0.00568182	0.1765							1	GO:0033925	MF	mannosyl-glycoprotein endo-beta-N-acetylglucosaminidase activity	0.00649351	1	2	GO:0019676	BP	ammonia assimilation cycle	0.00211416	0.299725	2	GO:0032197	BP	transposition, RNA-mediated	0.00164069	0.0195164	4	GO:0016854	MF	racemase and epimerase activity	0.0100756	0.259198	71	GO:0055082
5	GO:0045861	BP	negative regulation of proteolysis	0.00725689	0.423453	4	GO:0042168	BP	heme metabolic process	0.0016899	0.839704	7	GO:0044106	BP	cellular amine metabolic process	0.00568182	0.1765							2	GO:0016799	MF	hydrolase activity, hydrolyzing N-glycosyl compounds	0.012987	1	2	GO:0019674	BP	NAD metabolic process	0.00211416	0.299725	2	GO:0000912	BP	assembly of actomyosin apparatus involved in cytokinesis	0.00164069	0.0195164	7	GO:0004190	MF	aspartic-type endopeptidase activity	0.0176322	0.348834	6	GO:0006323
11	GO:0010817	BP	regulation of hormone levels	0.0159652	0.426415	34	GO:0044264	BP	cellular polysaccharide metabolic process	0.0143642	0.839704	20	GO:1901607	BP	alpha-amino acid biosynthetic process	0.0162338	0.1765							1	GO:0016855	MF	racemase and epimerase activity, acting on amino acids and derivatives	0.00649351	1	2	GO:0006741	BP	NADP biosynthetic process	0.00211416	0.299725	2	GO:0000914	BP	phragmoplast assembly	0.00164069	0.0195164	7	GO:0070001	MF	aspartic-type peptidase activity	0.0176322	0.348834	4	GO:0031297
6	GO:0006066	BP	alcohol metabolic process	0.00870827	0.435554	34	GO:0046658	CC	anchored component of plasma membrane	0.0143642	0.00961475	11	GO:0009132	BP	nucleoside diphosphate metabolic process	0.00892857	0.180278							1	GO:0003785	MF	actin monomer binding	0.00649351	1	2	GO:0009773	BP	photosynthetic electron transport in photosystem I	0.00211416	0.299725	2	GO:0071514	BP	genetic imprinting	0.00164069	0.0195164	2	GO:0004367	MF	glycerol-3-phosphate dehydrogenase [NAD+] activity	0.00503778	0.421859	4	GO:0009800
5	GO:0052548	BP	regulation of endopeptidase activity	0.00725689	0.435554	898	GO:0031224	CC	intrinsic component of membrane	0.379383	0.00961475	5	GO:0015743	BP	malate transport	0.00405844	0.18434							1	GO:0004829	MF	threonine-tRNA ligase activity	0.00649351	1	9	GO:0051273	BP	beta-glucan metabolic process	0.00951374	0.306299	2	GO:0046080	BP	dUTP metabolic process	0.00164069	0.0195164	17	GO:0004553	MF	hydrolase activity, hydrolyzing O-glycosyl compounds	0.0428212	0.573069	4	GO:0009803
3	GO:0006529	BP	asparagine biosynthetic process	0.00435414	0.441638	886	GO:0016021	CC	integral component of membrane	0.374313	0.00961475	2	GO:0046466	BP	membrane lipid catabolic process	0.00162338	0.184519							1	GO:0004075	MF	biotin carboxylase activity	0.00649351	1	20	GO:1901605	BP	alpha-amino acid metabolic process	0.0211416	0.306299	2	GO:0046081	BP	dUTP catabolic process	0.00164069	0.0195164	5	GO:0016701	MF	oxidoreductase activity, acting on single donors with incorporation of molecular oxygen	0.0125945	0.610156	4	GO:0051341
3	GO:0006528	BP	asparagine metabolic process	0.00435414	0.441638	917	GO:0044425	CC	membrane part	0.38741	0.0113735	2	GO:0030149	BP	sphingolipid catabolic process	0.00162338	0.184519							1	GO:0036361	MF	racemase activity, acting on amino acids and derivatives	0.00649351	1	16	GO:0009150	BP	purine ribonucleotide metabolic process	0.0169133	0.307239	2	GO:1902407	BP	assembly of actomyosin apparatus involved in mitotic cytokinesis	0.00164069	0.0195164	10	GO:0008134	MF	transcription factor binding	0.0251889	0.625544	4	GO:0009615
2	GO:0009965	BP	leaf morphogenesis	0.00290276	0.454267	882	GO:0016020	CC	membrane	0.372624	0.0141076	2	GO:0046874	BP	quinolinate metabolic process	0.00162338	0.184519							1	GO:0047661	MF	amino-acid racemase activity	0.00649351	1	133	GO:0051179	BP	localization	0.140592	0.308559	2	GO:0031062	BP	positive regulation of histone methylation	0.00164069	0.0195164	3	GO:0000295	MF	adenine nucleotide transmembrane transporter activity	0.00755668	0.630041	46	GO:0006633
2	GO:0021700	BP	developmental maturation	0.00290276	0.454267	34	GO:0031225	CC	anchored component of membrane	0.0143642	0.0180852	2	GO:0006021	BP	inositol biosynthetic process	0.00162338	0.184519							15	GO:0022857	MF	transmembrane transporter activity	0.0974026	1	20	GO:0090407	BP	organophosphate biosynthetic process	0.0211416	0.313577	2	GO:0006244	BP	pyrimidine nucleotide catabolic process	0.00164069	0.0195164	3	GO:0015216	MF	purine nucleotide transmembrane transporter activity	0.00755668	0.630041	7	GO:0009692
5	GO:0052547	BP	regulation of peptidase activity	0.00725689	0.457474	17	GO:0044815	CC	DNA packaging complex	0.00718209	0.0919781	42	GO:0019637	BP	organophosphate metabolic process	0.0340909	0.190438							2	GO:0004791	MF	thioredoxin-disulfide reductase activity	0.012987	1	4	GO:0009833	BP	plant-type primary cell wall biogenesis	0.00422833	0.313577	2	GO:0009213	BP	pyrimidine deoxyribonucleoside triphosphate catabolic process	0.00164069	0.0195164	3	GO:0005346	MF	purine ribonucleotide transmembrane transporter activity	0.00755668	0.630041	7	GO:0009693
19	GO:0019725	BP	cellular homeostasis	0.0275762	0.457906	45	GO:0044427	CC	chromosomal part	0.0190114	0.107041	5	GO:0015740	BP	C4-dicarboxylate transport	0.00405844	0.190438							2	GO:1901681	MF	sulfur compound binding	0.012987	1	3	GO:0042548	BP	regulation of photosynthesis, light reaction	0.00317125	0.313577	2	GO:0051570	BP	regulation of histone H3-K9 methylation	0.00164069	0.0195164	31	GO:0048037	MF	cofactor binding	0.0780856	0.64181	7	GO:2000580
8	GO:0030162	BP	regulation of proteolysis	0.011611	0.457906	4	GO:0000793	CC	condensed chromosome	0.0016899	0.107041	3	GO:0006573	BP	valine metabolic process	0.00243506	0.190438							86	GO:0003824	MF	catalytic activity	0.558442	1	3	GO:0019740	BP	nitrogen utilization	0.00317125	0.313577	2	GO:0051574	BP	positive regulation of histone H3-K9 methylation	0.00164069	0.0195164	2	GO:0008242	MF	omega peptidase activity	0.00503778	0.723732	7	GO:2000582
3	GO:0008219	BP	cell death	0.00435414	0.462264	6	GO:0000775	CC	chromosome, centromeric region	0.00253485	0.118205	26	GO:0009117	BP	nucleotide metabolic process	0.0211039	0.19794							3	GO:0015036	MF	disulfide oxidoreductase activity	0.0194805	1	33	GO:0019637	BP	organophosphate metabolic process	0.0348837	0.323723	2	GO:0006226	BP	dUMP biosynthetic process	0.00164069	0.0195164	3	GO:0015215	MF	nucleotide transmembrane transporter activity	0.00755668	0.748214	7	GO:0099111
58	GO:0007165	BP	signal transduction	0.08418	0.464909	10	GO:0098687	CC	chromosomal region	0.00422476	0.124917	13	GO:0015979	BP	photosynthesis	0.0105519	0.209417							3	GO:0004190	MF	aspartic-type endopeptidase activity	0.0194805	1	8	GO:0009791	BP	post-embryonic development	0.00845666	0.32526	2	GO:0009223	BP	pyrimidine deoxyribonucleotide catabolic process	0.00164069	0.0195164	2	GO:0003840	MF	obsolete gamma-glutamyltransferase activity	0.00503778	0.75297	7	GO:0010970
14	GO:0050801	BP	ion homeostasis	0.0203193	0.467484	72	GO:0044459	CC	plasma membrane part	0.0304183	0.157183	6	GO:0042493	BP	response to drug	0.00487013	0.209417							3	GO:0070001	MF	aspartic-type peptidase activity	0.0194805	1	4	GO:0015743	BP	malate transport	0.00422833	0.333087	46	GO:0050790	BP	regulation of catalytic activity	0.0377358	0.0201806	3	GO:0015605	MF	organophosphate ester transmembrane transporter activity	0.00755668	0.782113	7	GO:0043449
7	GO:0032269	BP	negative regulation of cellular protein metabolic process	0.0101597	0.495893	25	GO:0005694	CC	chromosome	0.0105619	0.18076	23	GO:0005996	BP	monosaccharide metabolic process	0.0186688	0.211767							1	GO:0008477	MF	purine nucleosidase activity	0.00649351	1	44	GO:0006629	BP	lipid metabolic process	0.0465116	0.333087	5	GO:0031570	BP	DNA integrity checkpoint	0.00410172	0.0210656	1	GO:0035529	MF	NADH pyrophosphatase activity	0.00251889	0.923446	7	GO:1900673
7	GO:0051248	BP	negative regulation of protein metabolic process	0.0101597	0.495893	170	GO:0005886	CC	plasma membrane	0.0718209	0.187863	10	GO:0006694	BP	steroid biosynthetic process	0.00811688	0.213826							1	GO:0015292	MF	uniporter activity	0.00649351	1	163	GO:1901576	BP	organic substance biosynthetic process	0.172304	0.338065	4	GO:0031935	BP	regulation of chromatin silencing	0.00328138	0.0214402	1	GO:0045549	MF	9-cis-epoxycarotenoid dioxygenase activity	0.00251889	0.923446	7	GO:1900674
3	GO:0006635	BP	fatty acid beta-oxidation	0.00435414	0.510413	3	GO:0000799	CC	nuclear condensin complex	0.00126743	0.187863	11	GO:0009116	BP	nucleoside metabolic process	0.00892857	0.217299							2	GO:0016682	MF	oxidoreductase activity, acting on diphenols and related substances as donors, oxygen as acceptor	0.012987	1	5	GO:1901800	BP	positive regulation of proteasomal protein catabolic process	0.00528541	0.338065	134	GO:0034645	BP	cellular macromolecule biosynthetic process	0.109926	0.0217003	1	GO:0010436	MF	carotenoid dioxygenase activity	0.00251889	0.923446	7	GO:2000574
5	GO:0051346	BP	negative regulation of hydrolase activity	0.00725689	0.532104	5	GO:0036513	CC	Derlin-1 retrotranslocation complex	0.00211238	0.187863	3	GO:0009817	BP	defense response to fungus, incompatible interaction	0.00243506	0.218457							1	GO:0050833	MF	pyruvate transmembrane transporter activity	0.00649351	1	13	GO:1905039	BP	carboxylic acid transmembrane transport	0.0137421	0.338065	6	GO:0071423	BP	malate transmembrane transport	0.00492207	0.0236109	11	GO:0046527	MF	glucosyltransferase activity	0.0277078	0.923446	7	GO:2000576
27	GO:0070647	BP	protein modification by small protein conjugation or removal	0.0391872	0.534792	4	GO:0000796	CC	condensin complex	0.0016899	0.187863	3	GO:0006549	BP	isoleucine metabolic process	0.00243506	0.218457							1	GO:0004000	MF	adenosine deaminase activity	0.00649351	1	3	GO:0006879	BP	cellular iron ion homeostasis	0.00317125	0.338065	23	GO:0031324	BP	negative regulation of cellular metabolic process	0.0188679	0.0251542	2	GO:0090447	MF	glycerol-3-phosphate 2-O-acyltransferase activity	0.00503778	0.9845	7	GO:0043450
2	GO:0042538	BP	hyperosmotic salinity response	0.00290276	0.537702	29	GO:0009570	CC	chloroplast stroma	0.0122518	0.188745	3	GO:0009097	BP	isoleucine biosynthetic process	0.00243506	0.218457							2	GO:0016668	MF	oxidoreductase activity, acting on a sulfur group of donors, NAD(P) as acceptor	0.012987	1	8	GO:0009185	BP	ribonucleoside diphosphate metabolic process	0.00845666	0.338065	4	GO:0000076	BP	DNA replication checkpoint	0.00328138	0.0269685	3	GO:0003714	MF	transcription corepressor activity	0.00755668	1	113	GO:0008610
4	GO:0045087	BP	innate immune response	0.00580552	0.588821	63	GO:0031226	CC	intrinsic component of plasma membrane	0.026616	0.257996	29	GO:0006820	BP	anion transport	0.023539	0.229108							5	GO:0046527	MF	glucosyltransferase activity	0.0324675	1	8	GO:0009135	BP	purine nucleoside diphosphate metabolic process	0.00845666	0.338065	6	GO:0015743	BP	malate transport	0.00492207	0.0300229	333	GO:0003674	MF	molecular_function	0.838791	1	56	GO:0009607
3	GO:0019395	BP	fatty acid oxidation	0.00435414	0.588821	29	GO:0009532	CC	plastid stroma	0.0122518	0.258319	34	GO:0006520	BP	cellular amino acid metabolic process	0.0275974	0.229108							2	GO:0016671	MF	oxidoreductase activity, acting on a sulfur group of donors, disulfide as acceptor	0.012987	1	8	GO:0009179	BP	purine ribonucleoside diphosphate metabolic process	0.00845666	0.338065	46	GO:0065009	BP	regulation of molecular function	0.0377358	0.0303802	3	GO:0016799	MF	hydrolase activity, hydrolyzing N-glycosyl compounds	0.00755668	1	51	GO:0055065
1	GO:0072505	BP	divalent inorganic anion homeostasis	0.00145138	0.588821	27	GO:0044454	CC	nuclear chromosome part	0.0114068	0.287932	6	GO:0098661	BP	inorganic anion transmembrane transport	0.00487013	0.229108							1	GO:0008199	MF	ferric iron binding	0.00649351	1	2	GO:0046283	BP	anthocyanin-containing compound metabolic process	0.00211416	0.338065	9	GO:0006302	BP	double-strand break repair	0.0073831	0.0306348	8	GO:0016209	MF	antioxidant activity	0.0201511	1	2	GO:0051666
1	GO:0030320	BP	cellular monovalent inorganic anion homeostasis	0.00145138	0.588821	77	GO:0009507	CC	chloroplast	0.0325306	0.317227	5	GO:1902358	BP	sulfate transmembrane transport	0.00405844	0.229108							1	GO:0004030	MF	aldehyde dehydrogenase [NAD(P)+] activity	0.00649351	1	2	GO:1902356	BP	oxaloacetate(2-) transmembrane transport	0.00211416	0.338065	19	GO:0009813	BP	flavonoid biosynthetic process	0.0155865	0.0327011	2	GO:0015217	MF	ADP transmembrane transporter activity	0.00503778	1	2	GO:0090266
1	GO:0030002	BP	cellular anion homeostasis	0.00145138	0.588821	82	GO:0009536	CC	plastid	0.034643	0.327843	5	GO:0008272	BP	sulfate transport	0.00405844	0.229108							1	GO:0016724	MF	oxidoreductase activity, oxidizing metal ions, oxygen as acceptor	0.00649351	1	2	GO:0015851	BP	nucleobase transport	0.00211416	0.338065	6	GO:0015740	BP	C4-dicarboxylate transport	0.00492207	0.0329878	1	GO:0080124	MF	pheophytinase activity	0.00251889	1	2	GO:1905959
1	GO:0001188	BP	RNA polymerase I preinitiation complex assembly	0.00145138	0.588821	13	GO:0000786	CC	nucleosome	0.00549218	0.477665	5	GO:0006112	BP	energy reserve metabolic process	0.00405844	0.229108							1	GO:0004322	MF	ferroxidase activity	0.00649351	1	2	GO:0015729	BP	oxaloacetate transport	0.00211416	0.338065	29	GO:0010605	BP	negative regulation of macromolecule metabolic process	0.02379	0.0344217	1	GO:0043546	MF	molybdopterin cofactor binding	0.00251889	1	2	GO:0030048
1	GO:0090351	BP	seedling development	0.00145138	0.588821	3	GO:0000779	CC	condensed chromosome, centromeric region	0.00126743	0.491413	5	GO:0005977	BP	glycogen metabolic process	0.00405844	0.229108							1	GO:0005254	MF	chloride channel activity	0.00649351	1	4	GO:0015740	BP	C4-dicarboxylate transport	0.00422833	0.338065	7	GO:0006835	BP	dicarboxylic acid transport	0.00574241	0.0375323	1	GO:0008863	MF	formate dehydrogenase (NAD+) activity	0.00251889	1	2	GO:0007569
1	GO:0030643	BP	cellular phosphate ion homeostasis	0.00145138	0.588821	1798	GO:0005575	CC	cellular_component	0.759611	0.506728	10	GO:0006165	BP	nucleoside diphosphate phosphorylation	0.00811688	0.231236							1	GO:0008515	MF	sucrose transmembrane transporter activity	0.00649351	1	5	GO:0061136	BP	regulation of proteasomal protein catabolic process	0.00528541	0.338583	5	GO:0006271	BP	DNA strand elongation involved in DNA replication	0.00410172	0.0375323	1	GO:0050464	MF	nitrate reductase (NADPH) activity	0.00251889	1	2	GO:0046502
1	GO:0046475	BP	glycerophospholipid catabolic process	0.00145138	0.588821	41	GO:0009506	CC	plasmodesma	0.0173215	0.669514	8	GO:0034404	BP	nucleobase-containing small molecule biosynthetic process	0.00649351	0.236707							1	GO:0015157	MF	oligosaccharide transmembrane transporter activity	0.00649351	1	5	GO:0019751	BP	polyol metabolic process	0.00528541	0.338583	5	GO:0022616	BP	DNA strand elongation	0.00410172	0.0375323	15	GO:0050662	MF	coenzyme binding	0.0377834	1	2	GO:0051127
1	GO:0072501	BP	cellular divalent inorganic anion homeostasis	0.00145138	0.588821	41	GO:0030054	CC	cell junction	0.0173215	0.669514	2	GO:0002949	BP	tRNA threonylcarbamoyladenosine modification	0.00162338	0.236707							1	GO:0015154	MF	disaccharide transmembrane transporter activity	0.00649351	1	5	GO:0042364	BP	water-soluble vitamin biosynthetic process	0.00528541	0.338583	3	GO:0019985	BP	translesion synthesis	0.00246103	0.0375938	10	GO:0000981	MF	DNA-binding transcription factor activity, RNA polymerase II-specific	0.0251889	1	2	GO:0051125
1	GO:0055083	BP	monovalent inorganic anion homeostasis	0.00145138	0.588821	41	GO:0005911	CC	cell-cell junction	0.0173215	0.669514	14	GO:0046034	BP	ATP metabolic process	0.0113636	0.236707							1	GO:0005247	MF	voltage-gated chloride channel activity	0.00649351	1	5	GO:1903052	BP	positive regulation of proteolysis involved in cellular protein catabolic process	0.00528541	0.338583	135	GO:0016043	BP	cellular component organization	0.110747	0.0398346	3	GO:1901505	MF	carbohydrate derivative transmembrane transporter activity	0.00755668	1	2	GO:0019500
1	GO:0055062	BP	phosphate ion homeostasis	0.00145138	0.588821	215	GO:0004672	MF	protein kinase activity	0.0908323	0.00961475	6	GO:1901800	BP	positive regulation of proteasomal protein catabolic process	0.00487013	0.237955													5	GO:0045732	BP	positive regulation of protein catabolic process	0.00528541	0.338583	9	GO:0032147	BP	activation of protein kinase activity	0.0073831	0.0418385	1	GO:0009703	MF	nitrate reductase (NADH) activity	0.00251889	1	2	GO:0010025
1	GO:0072506	BP	trivalent inorganic anion homeostasis	0.00145138	0.588821	163	GO:0004674	MF	protein serine/threonine kinase activity	0.0688635	0.00961475	6	GO:0061136	BP	regulation of proteasomal protein catabolic process	0.00487013	0.2489													5	GO:1903364	BP	positive regulation of cellular protein catabolic process	0.00528541	0.338583	5	GO:0010200	BP	response to chitin	0.00410172	0.0425443	1	GO:1990380	MF	Lys48-specific deubiquitinase activity	0.00251889	1	2	GO:0006780
1	GO:0072502	BP	cellular trivalent inorganic anion homeostasis	0.00145138	0.588821	35	GO:0030247	MF	polysaccharide binding	0.0147866	0.00961475	6	GO:1903052	BP	positive regulation of proteolysis involved in cellular protein catabolic process	0.00487013	0.2489													4	GO:0009082	BP	branched-chain amino acid biosynthetic process	0.00422833	0.348997	3	GO:1905268	BP	negative regulation of chromatin organization	0.00246103	0.0492845	1	GO:0010487	MF	thermospermine synthase activity	0.00251889	1	2	GO:0009789
2	GO:0006972	BP	hyperosmotic response	0.00290276	0.604225	228	GO:0016773	MF	phosphotransferase activity, alcohol group as acceptor	0.0963245	0.00961475	6	GO:0045732	BP	positive regulation of protein catabolic process	0.00487013	0.2489													5	GO:1903050	BP	regulation of proteolysis involved in cellular protein catabolic process	0.00528541	0.348997	2	GO:0051444	BP	negative regulation of ubiquitin-protein transferase activity	0.00164069	0.0492845	1	GO:0047918	MF	GDP-mannose 3,5-epimerase activity	0.00251889	1	2	GO:1901421
2	GO:0019953	BP	sexual reproduction	0.00290276	0.604225	243	GO:0016301	MF	kinase activity	0.102662	0.0113735	6	GO:1903364	BP	positive regulation of cellular protein catabolic process	0.00487013	0.2489													5	GO:1903362	BP	regulation of cellular protein catabolic process	0.00528541	0.348997	2	GO:0006909	BP	phagocytosis	0.00164069	0.0492845	1	GO:0004657	MF	proline dehydrogenase activity	0.00251889	1	2	GO:0000918
2	GO:0033539	BP	fatty acid beta-oxidation using acyl-CoA dehydrogenase	0.00290276	0.604225	334	GO:0005524	MF	ATP binding	0.141107	0.0250901	7	GO:0016129	BP	phytosteroid biosynthetic process	0.00568182	0.251319													8	GO:0006165	BP	nucleoside diphosphate phosphorylation	0.00845666	0.358652	2	GO:0090239	BP	regulation of histone H4 acetylation	0.00164069	0.0492845	1	GO:0008940	MF	nitrate reductase activity	0.00251889	1	2	GO:2001142
2	GO:0044703	BP	multi-organism reproductive process	0.00290276	0.604225	262	GO:0016772	MF	transferase activity, transferring phosphorus-containing groups	0.110689	0.0287084	8	GO:0009069	BP	serine family amino acid metabolic process	0.00649351	0.252434													17	GO:0008652	BP	cellular amino acid biosynthetic process	0.0179704	0.364475	2	GO:0010032	BP	meiotic chromosome condensation	0.00164069	0.0492845	6	GO:0004601	MF	peroxidase activity	0.0151134	1	2	GO:2001143
3	GO:0034440	BP	lipid oxidation	0.00435414	0.605242	363	GO:0035639	MF	purine ribonucleoside triphosphate binding	0.153359	0.0287084	5	GO:0042133	BP	neurotransmitter metabolic process	0.00405844	0.25568													9	GO:0046939	BP	nucleotide phosphorylation	0.00951374	0.364475	2	GO:0051307	BP	meiotic chromosome separation	0.00164069	0.0492845	3	GO:0015932	MF	nucleobase-containing compound transmembrane transporter activity	0.00755668	1	2	GO:1903504
3	GO:0009062	BP	fatty acid catabolic process	0.00435414	0.605242	513	GO:0016740	MF	transferase activity	0.21673	0.0374126	5	GO:0001505	BP	regulation of neurotransmitter levels	0.00405844	0.25568													3	GO:0006714	BP	sesquiterpenoid metabolic process	0.00317125	0.37776	2	GO:0009211	BP	pyrimidine deoxyribonucleoside triphosphate metabolic process	0.00164069	0.0492845	7	GO:0016614	MF	oxidoreductase activity, acting on CH-OH group of donors	0.0176322	1	2	GO:0030866
19	GO:0051246	BP	regulation of protein metabolic process	0.0275762	0.623816	3	GO:0001872	MF	(1->3)-beta-D-glucan binding	0.00126743	0.0395064	6	GO:1903050	BP	regulation of proteolysis involved in cellular protein catabolic process	0.00487013	0.261534													17	GO:0009259	BP	ribonucleotide metabolic process	0.0179704	0.381802	2	GO:1904667	BP	negative regulation of ubiquitin protein ligase activity	0.00164069	0.0492845					0		2	GO:0080158
4	GO:0070588	BP	calcium ion transmembrane transport	0.00580552	0.630148	350	GO:0008144	MF	drug binding	0.147866	0.0395064	6	GO:1903362	BP	regulation of cellular protein catabolic process	0.00487013	0.261534													2	GO:0019464	BP	glycine decarboxylation via glycine cleavage system	0.00211416	0.381802	20	GO:0032508	BP	DNA duplex unwinding	0.0164069	0.0494734					0		2	GO:0009683
17	GO:0030001	BP	metal ion transport	0.0246734	0.642678	358	GO:0032559	MF	adenyl ribonucleotide binding	0.151246	0.0395064	55	GO:0006629	BP	lipid metabolic process	0.0446429	0.264548													17	GO:0019693	BP	ribose phosphate metabolic process	0.0179704	0.38277	20	GO:0032392	BP	DNA geometric change	0.0164069	0.0494734					0		2	GO:0009684
13	GO:0005996	BP	monosaccharide metabolic process	0.0188679	0.643318	358	GO:0030554	MF	adenyl nucleotide binding	0.151246	0.0395064	26	GO:0006753	BP	nucleoside phosphate metabolic process	0.0211039	0.27093													5	GO:0006767	BP	water-soluble vitamin metabolic process	0.00528541	0.390428	6	GO:0048646	BP	anatomical structure formation involved in morphogenesis	0.00492207	0.0521278					0		2	GO:0090231
60	GO:0006950	BP	response to stress	0.0870827	0.654252	393	GO:0032553	MF	ribonucleotide binding	0.166033	0.0395064	5	GO:0042559	BP	pteridine-containing compound biosynthetic process	0.00405844	0.273126													5	GO:0045862	BP	positive regulation of proteolysis	0.00528541	0.390428	4	GO:0090068	BP	positive regulation of cell cycle process	0.00328138	0.0536607					0		2	GO:0006004
4	GO:0006955	BP	immune response	0.00580552	0.67672	387	GO:0032555	MF	purine ribonucleotide binding	0.163498	0.0395064	7	GO:0016128	BP	phytosteroid metabolic process	0.00568182	0.285758													127	GO:0006810	BP	transport	0.134249	0.401793	19	GO:0009812	BP	flavonoid metabolic process	0.0155865	0.0599186					0		2	GO:0044396
2	GO:0000003	BP	reproduction	0.00290276	0.68055	387	GO:0017076	MF	purine nucleotide binding	0.163498	0.0438269	33	GO:0055086	BP	nucleobase-containing small molecule metabolic process	0.0267857	0.285758													3	GO:0042136	BP	neurotransmitter biosynthetic process	0.00317125	0.401793	29	GO:0009892	BP	negative regulation of metabolic process	0.02379	0.0599186					0		2	GO:0000147
117	GO:0043412	BP	macromolecule modification	0.169811	0.706347	396	GO:0097367	MF	carbohydrate derivative binding	0.1673	0.0578459	6	GO:0006662	BP	glycerol ether metabolic process	0.00487013	0.285758													1	GO:0097438	BP	exit from dormancy	0.00105708	0.411792	6	GO:0000725	BP	recombinational repair	0.00492207	0.0674318					0		2	GO:1990570
4	GO:0006816	BP	calcium ion transport	0.00580552	0.71363	3	GO:0042083	MF	5,10-methylenetetrahydrofolate-dependent methyltransferase activity	0.00126743	0.0845083	6	GO:0018904	BP	ether metabolic process	0.00487013	0.285758													1	GO:0048838	BP	release of seed from dormancy	0.00105708	0.411792	6	GO:0000724	BP	double-strand break repair via homologous recombination	0.00492207	0.0674318					0		2	GO:0009851
2	GO:0009692	BP	ethylene metabolic process	0.00290276	0.724116	3	GO:0004146	MF	dihydrofolate reductase activity	0.00126743	0.0845083	18	GO:0006073	BP	cellular glucan metabolic process	0.0146104	0.285758													14	GO:0072330	BP	monocarboxylic acid biosynthetic process	0.0147992	0.412462	17	GO:0019220	BP	regulation of phosphate metabolic process	0.0139459	0.0683358					0		2	GO:0010166
2	GO:0009693	BP	ethylene biosynthetic process	0.00290276	0.724116	3	GO:0004799	MF	thymidylate synthase activity	0.00126743	0.0845083	2	GO:0019288	BP	isopentenyl diphosphate biosynthetic process, methylerythritol 4-phosphate pathway	0.00162338	0.285758													16	GO:0006163	BP	purine nucleotide metabolic process	0.0169133	0.412462	17	GO:0051174	BP	regulation of phosphorus metabolic process	0.0139459	0.0683358					0		6	GO:1901568
2	GO:0043449	BP	cellular alkene metabolic process	0.00290276	0.724116	48	GO:0046527	MF	glucosyltransferase activity	0.0202788	0.109374	2	GO:0006687	BP	glycosphingolipid metabolic process	0.00162338	0.285758													14	GO:0046942	BP	carboxylic acid transport	0.0147992	0.415626	4	GO:0060968	BP	regulation of gene silencing	0.00328138	0.0715087					0		3	GO:0046466
2	GO:1900673	BP	olefin metabolic process	0.00290276	0.724116	5	GO:0016872	MF	intramolecular lyase activity	0.00211238	0.150546	2	GO:0052837	BP	thiazole biosynthetic process	0.00162338	0.285758													3	GO:0019359	BP	nicotinamide nucleotide biosynthetic process	0.00317125	0.421402	4	GO:0019740	BP	nitrogen utilization	0.00328138	0.0715087					0		3	GO:0030149
2	GO:1900674	BP	olefin biosynthetic process	0.00290276	0.724116	439	GO:0043168	MF	anion binding	0.185467	0.187863	2	GO:0052838	BP	thiazole metabolic process	0.00162338	0.285758													3	GO:0019363	BP	pyridine nucleotide biosynthetic process	0.00317125	0.421402	953	GO:0008150	BP	biological_process	0.781788	0.0777628					0		3	GO:0010325
2	GO:0043450	BP	alkene biosynthetic process	0.00290276	0.724116	3	GO:0008839	MF	4-hydroxy-tetrahydrodipicolinate reductase	0.00126743	0.187863	2	GO:0019323	BP	pentose catabolic process	0.00162338	0.285758													2	GO:0046168	BP	glycerol-3-phosphate catabolic process	0.00211416	0.421402	124	GO:0016310	BP	phosphorylation	0.101723	0.0813735					0		3	GO:0034614
119	GO:0044267	BP	cellular protein metabolic process	0.172714	0.724312	2	GO:0090416	MF	nicotinate transmembrane transporter activity	0.000844951	0.187863	2	GO:0018131	BP	oxazole or thiazole biosynthetic process	0.00162338	0.285758													11	GO:0046034	BP	ATP metabolic process	0.0116279	0.4237	2	GO:1903321	BP	negative regulation of protein modification by small protein conjugation or removal	0.00164069	0.0830315					0		3	GO:0010190
90	GO:0006796	BP	phosphate-containing compound metabolic process	0.130624	0.760659	2	GO:0090417	MF	N-methylnicotinate transmembrane transporter activity	0.000844951	0.187863	2	GO:0006678	BP	glucosylceramide metabolic process	0.00162338	0.285758													20	GO:0009117	BP	nucleotide metabolic process	0.0211416	0.429677	2	GO:0032776	BP	DNA methylation on cytosine	0.00164069	0.0830315					0		3	GO:0006021
1	GO:0046503	BP	glycerolipid catabolic process	0.00145138	0.760659	2	GO:0008909	MF	isochorismate synthase activity	0.000844951	0.187863	2	GO:0006677	BP	glycosylceramide metabolic process	0.00162338	0.285758													14	GO:0015849	BP	organic acid transport	0.0147992	0.434954	2	GO:1990258	BP	histone glutamine methylation	0.00164069	0.0830315					0		3	GO:0051193
1	GO:0051865	BP	protein autoubiquitination	0.00145138	0.760659	2	GO:0050486	MF	intramolecular transferase activity, transferring hydroxy groups	0.000844951	0.187863	2	GO:2000028	BP	regulation of photoperiodism, flowering	0.00162338	0.285758													736	GO:0008150	BP	biological_process	0.778013	0.43918	2	GO:0046125	BP	pyrimidine deoxyribonucleoside metabolic process	0.00164069	0.0830315					0		40	GO:0009966
1	GO:0098543	BP	detection of other organism	0.00145138	0.760659	2	GO:0019237	MF	centromeric DNA binding	0.000844951	0.187863	2	GO:0046484	BP	oxazole or thiazole metabolic process	0.00162338	0.285758													4	GO:0051667	BP	establishment of plastid localization	0.00422833	0.43918	2	GO:0032196	BP	transposition	0.00164069	0.0830315					0		40	GO:0023051
1	GO:0052544	BP	defense response by callose deposition in cell wall	0.00145138	0.760659	4	GO:0045430	MF	chalcone isomerase activity	0.0016899	0.187863	2	GO:0031426	BP	polycistronic mRNA processing	0.00162338	0.285758													4	GO:0019750	BP	chloroplast localization	0.00422833	0.43918	2	GO:0000494	BP	box C/D snoRNA 3'-end processing	0.00164069	0.0830315					0		40	GO:0010646
1	GO:0052482	BP	defense response by cell wall thickening	0.00145138	0.760659	52	GO:0030246	MF	carbohydrate binding	0.0219687	0.191421	2	GO:0010239	BP	chloroplast mRNA processing	0.00162338	0.285758													4	GO:0009902	BP	chloroplast relocation	0.00422833	0.43918	2	GO:0031397	BP	negative regulation of protein ubiquitination	0.00164069	0.0830315					0		7	GO:0120036
1	GO:0016045	BP	detection of bacterium	0.00145138	0.760659	3	GO:0004806	MF	triglyceride lipase activity	0.00126743	0.25857	4	GO:0006535	BP	cysteine biosynthetic process from serine	0.00324675	0.286188													4	GO:0051644	BP	plastid localization	0.00422833	0.43918	2	GO:0045004	BP	DNA replication proofreading	0.00164069	0.0830315					0		7	GO:0120031
2	GO:0043171	BP	peptide catabolic process	0.00290276	0.764186	4	GO:0005452	MF	inorganic anion exchanger activity	0.0016899	0.284367	10	GO:0009064	BP	glutamine family amino acid metabolic process	0.00811688	0.286976													13	GO:1903825	BP	organic acid transmembrane transport	0.0137421	0.441076	2	GO:0034260	BP	negative regulation of GTPase activity	0.00164069	0.0830315					0		7	GO:0060271
2	GO:0010565	BP	regulation of cellular ketone metabolic process	0.00290276	0.764186	4	GO:0004784	MF	superoxide dismutase activity	0.0016899	0.284367	3	GO:0006801	BP	superoxide metabolic process	0.00243506	0.286976													5	GO:0006081	BP	cellular aldehyde metabolic process	0.00528541	0.442873	2	GO:0006287	BP	base-excision repair, gap-filling	0.00164069	0.0830315					0		7	GO:0044782
9	GO:0019220	BP	regulation of phosphate metabolic process	0.0130624	0.787103	4	GO:0016721	MF	oxidoreductase activity, acting on superoxide radicals as acceptor	0.0016899	0.284367	3	GO:0010206	BP	photosystem II repair	0.00243506	0.286976													13	GO:0009813	BP	flavonoid biosynthetic process	0.0137421	0.455211	2	GO:0033967	BP	box C/D snoRNA metabolic process	0.00164069	0.0830315					0		7	GO:0030030
9	GO:0051174	BP	regulation of phosphorus metabolic process	0.0130624	0.787103	10	GO:0016762	MF	xyloglucan:xyloglucosyl transferase activity	0.00422476	0.325962	3	GO:0019430	BP	removal of superoxide radicals	0.00243506	0.286976													8	GO:0009132	BP	nucleoside diphosphate metabolic process	0.00845666	0.455211	2	GO:0046104	BP	thymidine metabolic process	0.00164069	0.0830315					0		7	GO:0030031
137	GO:0005634	CC	nucleus	0.198839	0.000496885	3	GO:0008963	MF	phospho-N-acetylmuramoyl-pentapeptide-transferase activity	0.00126743	0.326813	3	GO:0046487	BP	glyoxylate metabolic process	0.00243506	0.286976													2	GO:0006850	BP	mitochondrial pyruvate transmembrane transport	0.00211416	0.455211	2	GO:0034963	BP	box C/D snoRNA processing	0.00164069	0.0830315					0		8	GO:0015696
7	GO:0000145	CC	exocyst	0.0101597	0.038453	13	GO:0008422	MF	beta-glucosidase activity	0.00549218	0.328127	6	GO:0045862	BP	positive regulation of proteolysis	0.00487013	0.286976													20	GO:0006753	BP	nucleoside phosphate metabolic process	0.0211416	0.455211	2	GO:0090116	BP	C-5 methylation of cytosine	0.00164069	0.0830315					0		10	GO:0043462
7	GO:0044448	CC	cell cortex part	0.0101597	0.0641864	6	GO:0016646	MF	oxidoreductase activity, acting on the CH-NH group of donors, NAD or NADP as acceptor	0.00253485	0.343573	9	GO:0016125	BP	sterol metabolic process	0.00730519	0.293796													3	GO:0010109	BP	regulation of photosynthesis	0.00317125	0.455211	2	GO:0009120	BP	deoxyribonucleoside metabolic process	0.00164069	0.0830315					0		10	GO:0032781
8	GO:0099023	CC	vesicle tethering complex	0.011611	0.169075	14	GO:0015926	MF	glucosidase activity	0.00591466	0.343822	23	GO:0072521	BP	purine-containing compound metabolic process	0.0186688	0.29553													3	GO:0043467	BP	regulation of generation of precursor metabolites and energy	0.00317125	0.455211	140	GO:0071840	BP	cellular component organization or biogenesis	0.114848	0.0831571					0		102	GO:0006820
1	GO:0032586	CC	protein storage vacuole membrane	0.00145138	0.400685	9	GO:0005544	MF	calcium-dependent phospholipid binding	0.00380228	0.381841	4	GO:0042274	BP	ribosomal small subunit biogenesis	0.00324675	0.300998													4	GO:0006826	BP	iron ion transport	0.00422833	0.474239	136	GO:0009059	BP	macromolecule biosynthetic process	0.111567	0.0842784					0		76	GO:0005996
10	GO:0031225	CC	anchored component of membrane	0.0145138	0.581724	3	GO:0004560	MF	alpha-L-fucosidase activity	0.00126743	0.399748	25	GO:0006790	BP	sulfur compound metabolic process	0.0202922	0.300998													15	GO:1901607	BP	alpha-amino acid biosynthetic process	0.0158562	0.481734	15	GO:0007010	BP	cytoskeleton organization	0.0123052	0.084765					0		2464	GO:0071704
1	GO:0005668	CC	RNA polymerase transcription factor SL1 complex	0.00145138	0.588821	3	GO:0015928	MF	fucosidase activity	0.00126743	0.399748	5	GO:0030104	BP	water homeostasis	0.00405844	0.300998													3	GO:0046496	BP	nicotinamide nucleotide metabolic process	0.00317125	0.485197	5	GO:0009765	BP	photosynthesis, light harvesting	0.00410172	0.0909629					0		38	GO:0007018
1	GO:0070860	CC	RNA polymerase I core factor complex	0.00145138	0.588821	5	GO:0008028	MF	monocarboxylic acid transmembrane transporter activity	0.00211238	0.491413	5	GO:0009992	BP	cellular water homeostasis	0.00405844	0.300998													3	GO:0019362	BP	pyridine nucleotide metabolic process	0.00317125	0.485197	7	GO:0040029	BP	regulation of gene expression, epigenetic	0.00574241	0.0996199					0		10	GO:0015695
184	GO:0043231	CC	intracellular membrane-bounded organelle	0.267054	0.643318	5	GO:0043138	MF	3'-5' DNA helicase activity	0.00211238	0.491413	43	GO:1901135	BP	carbohydrate derivative metabolic process	0.0349026	0.315071													3	GO:0030091	BP	protein repair	0.00317125	0.485197	4	GO:1905269	BP	positive regulation of chromatin organization	0.00328138	0.0997522					0		4	GO:0010118
9	GO:0046658	CC	anchored component of plasma membrane	0.0130624	0.70857	3	GO:0005504	MF	fatty acid binding	0.00126743	0.491413	4	GO:0006596	BP	polyamine biosynthetic process	0.00324675	0.319674													6	GO:0044275	BP	cellular carbohydrate catabolic process	0.00634249	0.498993	4	GO:0031058	BP	positive regulation of histone modification	0.00328138	0.0997522					0		4	GO:0071480
5	GO:0019005	CC	SCF ubiquitin ligase complex	0.00725689	0.760659	2	GO:0046820	MF	4-amino-4-deoxychorismate synthase activity	0.000844951	0.505328	8	GO:0006334	BP	nucleosome assembly	0.00649351	0.324663													5	GO:0042176	BP	regulation of protein catabolic process	0.00528541	0.503729	12	GO:0006090	BP	pyruvate metabolic process	0.00984413	0.102068					0		45	GO:0042445
7	GO:0102229	MF	amylopectin maltohydrolase activity	0.0101597	0.000496885	2	GO:0004047	MF	aminomethyltransferase activity	0.000844951	0.505328	11	GO:0046939	BP	nucleotide phosphorylation	0.00892857	0.326695													2	GO:0015976	BP	carbon utilization	0.00211416	0.503729	3	GO:0015772	BP	oligosaccharide transport	0.00246103	0.108734					0		111	GO:0019725
7	GO:0016160	MF	amylase activity	0.0101597	0.000496885	2	GO:0047750	MF	cholestenol delta-isomerase activity	0.000844951	0.505328	5	GO:0006884	BP	cell volume homeostasis	0.00405844	0.326695													2	GO:0006848	BP	pyruvate transport	0.00211416	0.503729	3	GO:0015770	BP	sucrose transport	0.00246103	0.108734					0		31	GO:0009698
7	GO:0016161	MF	beta-amylase activity	0.0101597	0.000496885	2	GO:0004418	MF	hydroxymethylbilane synthase activity	0.000844951	0.505328	2	GO:0019441	BP	tryptophan catabolic process to kynurenine	0.00162338	0.326695													2	GO:0019682	BP	glyceraldehyde-3-phosphate metabolic process	0.00211416	0.503729	3	GO:0045931	BP	positive regulation of mitotic cell cycle	0.00246103	0.108734					0		8	GO:0009262
10	GO:0003714	MF	transcription corepressor activity	0.0145138	0.000496885	2	GO:0015651	MF	quaternary ammonium group transmembrane transporter activity	0.000844951	0.505328	2	GO:1903352	BP	L-ornithine transmembrane transport	0.00162338	0.326695													2	GO:1901475	BP	pyruvate transmembrane transport	0.00211416	0.503729	3	GO:0044774	BP	mitotic DNA integrity checkpoint	0.00246103	0.108734					0		8	GO:0010941
65	GO:0043565	MF	sequence-specific DNA binding	0.0943396	0.000496885	4	GO:0009378	MF	four-way junction helicase activity	0.0016899	0.524143	2	GO:0042436	BP	indole-containing compound catabolic process	0.00162338	0.326695													8	GO:0008202	BP	steroid metabolic process	0.00845666	0.503729	3	GO:0015766	BP	disaccharide transport	0.00246103	0.108734					0		7	GO:0046654
108	GO:0003700	MF	DNA-binding transcription factor activity	0.156749	0.000496885	56	GO:0016747	MF	transferase activity, transferring acyl groups other than amino-acyl groups	0.0236586	0.528689	2	GO:0015822	BP	ornithine transport	0.00162338	0.326695													17	GO:0015711	BP	organic anion transport	0.0179704	0.504158	3	GO:0000731	BP	DNA synthesis involved in DNA repair	0.00246103	0.108734					0		7	GO:0009967
118	GO:0140110	MF	transcription regulator activity	0.171263	0.000496885	3	GO:0016863	MF	intramolecular oxidoreductase activity, transposing C=C bonds	0.00126743	0.658448	2	GO:0046218	BP	indolalkylamine catabolic process	0.00162338	0.326695													3	GO:0006188	BP	IMP biosynthetic process	0.00317125	0.507994	20	GO:0044092	BP	negative regulation of molecular function	0.0164069	0.109035					0		7	GO:0023056
140	GO:0003677	MF	DNA binding	0.203193	0.000496885	4	GO:0016844	MF	strictosidine synthase activity	0.0016899	0.669514	2	GO:0006569	BP	tryptophan catabolic process	0.00162338	0.326695													3	GO:0015866	BP	ADP transport	0.00317125	0.507994	20	GO:0043086	BP	negative regulation of catalytic activity	0.0164069	0.109035					0		7	GO:0010647
61	GO:0004674	MF	protein serine/threonine kinase activity	0.0885341	0.000602045	65	GO:0004553	MF	hydrolase activity, hydrolyzing O-glycosyl compounds	0.0274609	0.669514	2	GO:0070189	BP	kynurenine metabolic process	0.00162338	0.326695													4	GO:0071478	BP	cellular response to radiation	0.00422833	0.507994	4	GO:1901983	BP	regulation of protein acetylation	0.00328138	0.109562					0		12	GO:0006665
74	GO:0004672	MF	protein kinase activity	0.107402	0.00200354	41	GO:0008509	MF	anion transmembrane transporter activity	0.0173215	0.669514	2	GO:1990575	BP	mitochondrial L-ornithine transmembrane transport	0.00162338	0.326695													5	GO:0031331	BP	positive regulation of cellular catabolic process	0.00528541	0.511714	4	GO:2000756	BP	regulation of peptidyl-lysine acetylation	0.00328138	0.109562					0		13	GO:0006144
77	GO:0016773	MF	phosphotransferase activity, alcohol group as acceptor	0.111756	0.0110985	5	GO:0016833	MF	oxo-acid-lyase activity	0.00211238	0.687507	4	GO:0006213	BP	pyrimidine nucleoside metabolic process	0.00324675	0.330939													5	GO:0009896	BP	positive regulation of catabolic process	0.00528541	0.511714	4	GO:0035065	BP	regulation of histone acetylation	0.00328138	0.109562					0		5	GO:0010112
82	GO:0016301	MF	kinase activity	0.119013	0.011239	6	GO:0016628	MF	oxidoreductase activity, acting on the CH-CH group of donors, NAD or NADP as acceptor	0.00253485	0.687507	3	GO:2000582	BP	positive regulation of ATP-dependent microtubule motor activity, plus-end-directed	0.00243506	0.330939													17	GO:0050801	BP	ion homeostasis	0.0179704	0.535202	11	GO:0009132	BP	nucleoside diphosphate metabolic process	0.00902379	0.109562					0		9	GO:0009147
8	GO:0004702	MF	obsolete signal transducer, downstream of receptor, with serine/threonine kinase activity	0.011611	0.0122174	19	GO:0004190	MF	aspartic-type endopeptidase activity	0.00802704	0.696308	3	GO:0099111	BP	microtubule-based transport	0.00243506	0.330939													3	GO:0042753	BP	positive regulation of circadian rhythm	0.00317125	0.535202	2	GO:0006297	BP	nucleotide-excision repair, DNA gap filling	0.00164069	0.120503					0		10	GO:0019344
12	GO:0080044	MF	quercetin 7-O-glucosyltransferase activity	0.0174165	0.0749218	19	GO:0070001	MF	aspartic-type peptidase activity	0.00802704	0.696308	3	GO:0010970	BP	transport along microtubule	0.00243506	0.330939													3	GO:0015867	BP	ATP transport	0.00317125	0.535202	2	GO:0044030	BP	regulation of DNA methylation	0.00164069	0.120503					0		6	GO:0010206
12	GO:0080043	MF	quercetin 3-O-glucosyltransferase activity	0.0174165	0.0749218	3	GO:0005199	MF	structural constituent of cell wall	0.00126743	0.71038	3	GO:2000580	BP	regulation of ATP-dependent microtubule motor activity, plus-end-directed	0.00243506	0.330939													7	GO:0000041	BP	transition metal ion transport	0.00739958	0.537475	40	GO:0032787	BP	monocarboxylic acid metabolic process	0.0328138	0.135022					0		14	GO:0048584
121	GO:0140096	MF	catalytic activity, acting on a protein	0.175617	0.0894433	4	GO:0016843	MF	amine-lyase activity	0.0016899	0.752868	3	GO:2000574	BP	regulation of microtubule motor activity	0.00243506	0.330939													2	GO:0015772	BP	oligosaccharide transport	0.00211416	0.537475	5	GO:0045787	BP	positive regulation of cell cycle	0.00410172	0.135022					0		36	GO:0009658
10	GO:0003712	MF	transcription coregulator activity	0.0145138	0.0908789	3	GO:0001671	MF	ATPase activator activity	0.00126743	0.774892	3	GO:2000576	BP	positive regulation of microtubule motor activity	0.00243506	0.330939													2	GO:0015770	BP	sucrose transport	0.00211416	0.537475	5	GO:0006261	BP	DNA-dependent DNA replication	0.00410172	0.135022					0		4	GO:0051513
84	GO:0016772	MF	transferase activity, transferring phosphorus-containing groups	0.121916	0.0970349	2	GO:0017057	MF	6-phosphogluconolactonase activity	0.000844951	0.774892	11	GO:0006720	BP	isoprenoid metabolic process	0.00892857	0.34292													2	GO:0010112	BP	regulation of systemic acquired resistance	0.00211416	0.537475	6	GO:0042493	BP	response to drug	0.00492207	0.136991					0		4	GO:0009850
28	GO:0004842	MF	ubiquitin-protein transferase activity	0.0406386	0.101801	2	GO:0015185	MF	gamma-aminobutyric acid transmembrane transporter activity	0.000844951	0.774892	11	GO:0044272	BP	sulfur compound biosynthetic process	0.00892857	0.34292													2	GO:0006546	BP	glycine catabolic process	0.00211416	0.537475	324	GO:0044260	BP	cellular macromolecule metabolic process	0.265792	0.14036					0		4	GO:0010167
28	GO:0019787	MF	ubiquitin-like protein transferase activity	0.0406386	0.108001	2	GO:0015181	MF	arginine transmembrane transporter activity	0.000844951	0.774892	4	GO:0006536	BP	glutamate metabolic process	0.00324675	0.350451													2	GO:0015766	BP	disaccharide transport	0.00211416	0.537475	6	GO:0010638	BP	positive regulation of organelle organization	0.00492207	0.146387					0		69	GO:0007017
19	GO:0005509	MF	calcium ion binding	0.0275762	0.126933	2	GO:0015180	MF	L-alanine transmembrane transporter activity	0.000844951	0.774892	6	GO:0072348	BP	sulfur compound transport	0.00487013	0.351182													5	GO:0009110	BP	vitamin biosynthetic process	0.00528541	0.548701	8	GO:0051346	BP	negative regulation of hydrolase activity	0.00656276	0.147466					0		3	GO:0009186
2	GO:0046423	MF	allene-oxide cyclase activity	0.00290276	0.140792	2	GO:0022858	MF	alanine transmembrane transporter activity	0.000844951	0.774892	6	GO:1901659	BP	glycosyl compound biosynthetic process	0.00487013	0.351182													5	GO:0016114	BP	terpenoid biosynthetic process	0.00528541	0.548701	9	GO:0045892	BP	negative regulation of transcription, DNA-templated	0.0073831	0.151741					0		3	GO:0048444
18	GO:0046527	MF	glucosyltransferase activity	0.0261248	0.166618	2	GO:0019136	MF	deoxynucleoside kinase activity	0.000844951	0.774892	6	GO:0009163	BP	nucleoside biosynthetic process	0.00487013	0.351182													3	GO:0030705	BP	cytoskeleton-dependent intracellular transport	0.00317125	0.549466	4	GO:0061615	BP	glycolytic process through fructose-6-phosphate	0.00328138	0.16291					0		3	GO:0052386
4	GO:0005388	MF	calcium transmembrane transporter activity, phosphorylative mechanism	0.00580552	0.220369	2	GO:0046423	MF	allene-oxide cyclase activity	0.000844951	0.774892	9	GO:0002181	BP	cytoplasmic translation	0.00730519	0.351182													3	GO:0046040	BP	IMP metabolic process	0.00317125	0.574274	2	GO:0062033	BP	positive regulation of mitotic sister chromatid segregation	0.00164069	0.16291					0		3	GO:0052543
2	GO:0016847	MF	1-aminocyclopropane-1-carboxylate synthase activity	0.00290276	0.220369	2	GO:0004797	MF	thymidine kinase activity	0.000844951	0.774892	29	GO:0016311	BP	dephosphorylation	0.023539	0.353436													3	GO:0032781	BP	positive regulation of ATPase activity	0.00317125	0.574274	2	GO:0009186	BP	deoxyribonucleoside diphosphate metabolic process	0.00164069	0.16291					0		3	GO:0010338
3	GO:0140103	MF	catalytic activity, acting on a glycoprotein	0.00435414	0.252775	4	GO:0016157	MF	sucrose synthase activity	0.0016899	0.791237	3	GO:0120036	BP	plasma membrane bounded cell projection organization	0.00243506	0.353436													3	GO:0043462	BP	regulation of ATPase activity	0.00317125	0.574274	2	GO:1901970	BP	positive regulation of mitotic sister chromatid separation	0.00164069	0.16291					0		3	GO:0090697
24	GO:0044212	MF	transcription regulatory region DNA binding	0.0348331	0.252775	352	GO:0140096	MF	catalytic activity, acting on a protein	0.148711	0.839704	3	GO:0120031	BP	plasma membrane bounded cell projection assembly	0.00243506	0.353436													2	GO:0016106	BP	sesquiterpenoid biosynthetic process	0.00211416	0.574274	2	GO:0009177	BP	pyrimidine deoxyribonucleoside monophosphate biosynthetic process	0.00164069	0.16291					0		74	GO:0015711
24	GO:0001067	MF	regulatory region nucleic acid binding	0.0348331	0.252775	69	GO:0016798	MF	hydrolase activity, acting on glycosyl bonds	0.0291508	0.839704	3	GO:0060271	BP	cilium assembly	0.00243506	0.353436													2	GO:0070125	BP	mitochondrial translational elongation	0.00211416	0.574274	2	GO:0018364	BP	peptidyl-glutamine methylation	0.00164069	0.16291					0		9	GO:0006535
19	GO:0030246	MF	carbohydrate binding	0.0275762	0.266299	26	GO:0046943	MF	carboxylic acid transmembrane transporter activity	0.0109844	0.839704	3	GO:0044782	BP	cilium organization	0.00243506	0.353436													22	GO:0048878	BP	chemical homeostasis	0.0232558	0.574274	2	GO:0009176	BP	pyrimidine deoxyribonucleoside monophosphate metabolic process	0.00164069	0.16291					0		9	GO:0030705
3	GO:1901567	MF	fatty acid derivative binding	0.00435414	0.272803	1165	GO:0003824	MF	catalytic activity	0.492184	0.839704	3	GO:0010412	BP	mannan metabolic process	0.00243506	0.353436													4	GO:0009909	BP	regulation of flower development	0.00422833	0.574274	2	GO:0033314	BP	mitotic DNA replication checkpoint	0.00164069	0.16291					0		9	GO:0048638
3	GO:0000062	MF	fatty-acyl-CoA binding	0.00435414	0.272803							3	GO:0030030	BP	cell projection organization	0.00243506	0.353436													5	GO:0016129	BP	phytosteroid biosynthetic process	0.00528541	0.574274	2	GO:1905820	BP	positive regulation of chromosome separation	0.00164069	0.16291					0		51	GO:1905039
277	GO:1901363	MF	heterocyclic compound binding	0.402032	0.272803							3	GO:0030031	BP	cell projection assembly	0.00243506	0.353436													7	GO:0006694	BP	steroid biosynthetic process	0.00739958	0.574274	2	GO:0051984	BP	positive regulation of chromosome segregation	0.00164069	0.16291					0		5	GO:0045005
277	GO:0097159	MF	organic cyclic compound binding	0.402032	0.272803							3	GO:0046355	BP	mannan catabolic process	0.00243506	0.353436													1	GO:0046864	BP	isoprenoid transport	0.00105708	0.574274	2	GO:0051383	BP	kinetochore organization	0.00164069	0.16291					0		5	GO:0042026
2	GO:0004535	MF	poly(A)-specific ribonuclease activity	0.00290276	0.308063							4	GO:0019344	BP	cysteine biosynthetic process	0.00324675	0.362231													1	GO:0046865	BP	terpenoid transport	0.00105708	0.574274	2	GO:0051382	BP	kinetochore assembly	0.00164069	0.16291					0		72	GO:0098656
14	GO:0035251	MF	UDP-glucosyltransferase activity	0.0203193	0.31923							4	GO:0006544	BP	glycine metabolic process	0.00324675	0.362231													1	GO:0080168	BP	abscisic acid transport	0.00105708	0.574274	9	GO:0045860	BP	positive regulation of protein kinase activity	0.0073831	0.166314					0		6	GO:0009694
154	GO:0016740	MF	transferase activity	0.223512	0.325735							18	GO:0044042	BP	glucan metabolic process	0.0146104	0.363886													1	GO:0015837	BP	amine transport	0.00105708	0.574274	3	GO:0098813	BP	nuclear chromosome segregation	0.00246103	0.166314					0		6	GO:0070192
9	GO:0004871	MF	obsolete signal transducer activity	0.0130624	0.326451							2	GO:0006597	BP	spermine biosynthetic process	0.00162338	0.363886													1	GO:0006574	BP	valine catabolic process	0.00105708	0.574274	9	GO:0001934	BP	positive regulation of protein phosphorylation	0.0073831	0.179091					0		6	GO:0009937
2	GO:0052725	MF	inositol-1,3,4-trisphosphate 6-kinase activity	0.00290276	0.33638							2	GO:0046283	BP	anthocyanin-containing compound metabolic process	0.00162338	0.363886													1	GO:0050993	BP	dimethylallyl diphosphate metabolic process	0.00105708	0.574274	3	GO:0051302	BP	regulation of cell division	0.00246103	0.191198					0		26	GO:0008299
2	GO:0003997	MF	acyl-CoA oxidase activity	0.00290276	0.33638							2	GO:0008215	BP	spermine metabolic process	0.00162338	0.363886													1	GO:0050992	BP	dimethylallyl diphosphate biosynthetic process	0.00105708	0.574274	9	GO:0033674	BP	positive regulation of kinase activity	0.0073831	0.203654					0		32	GO:0042446
2	GO:0047325	MF	inositol tetrakisphosphate 1-kinase activity	0.00290276	0.33638							2	GO:0006557	BP	S-adenosylmethioninamine biosynthetic process	0.00162338	0.363886													1	GO:0015843	BP	methylammonium transport	0.00105708	0.574274	10	GO:0000226	BP	microtubule cytoskeleton organization	0.00820345	0.206854					0		45	GO:0006865
2	GO:0052726	MF	inositol-1,3,4-trisphosphate 5-kinase activity	0.00290276	0.33638							2	GO:0015851	BP	nucleobase transport	0.00162338	0.363886													1	GO:0010478	BP	chlororespiration	0.00105708	0.574274	2	GO:0035404	BP	histone-serine phosphorylation	0.00164069	0.206854					0		9	GO:0045332
155	GO:0003676	MF	nucleic acid binding	0.224964	0.359258							2	GO:0046499	BP	S-adenosylmethioninamine metabolic process	0.00162338	0.363886													1	GO:0000719	BP	photoreactive repair	0.00105708	0.574274	2	GO:1902031	BP	regulation of NADP metabolic process	0.00164069	0.206854					0		263	GO:0006811
2	GO:0051765	MF	inositol tetrakisphosphate kinase activity	0.00290276	0.385551							2	GO:0070525	BP	tRNA threonylcarbamoyladenosine metabolic process	0.00162338	0.363886													5	GO:0006766	BP	vitamin metabolic process	0.00528541	0.588405	2	GO:0006863	BP	purine nucleobase transport	0.00164069	0.206854					0		53	GO:0010817
2	GO:0051766	MF	inositol trisphosphate kinase activity	0.00290276	0.385551							4	GO:0006595	BP	polyamine metabolic process	0.00324675	0.376879													5	GO:0044247	BP	cellular polysaccharide catabolic process	0.00528541	0.588405	2	GO:0009265	BP	2'-deoxyribonucleotide biosynthetic process	0.00164069	0.206854					0		24	GO:0000413
1	GO:0061597	MF	obsolete cyclic pyranopterin monophosphate synthase activity	0.00145138	0.400685							3	GO:0009164	BP	nucleoside catabolic process	0.00243506	0.376879													4	GO:0006835	BP	dicarboxylic acid transport	0.00422833	0.590186	2	GO:0046385	BP	deoxyribose phosphate biosynthetic process	0.00164069	0.206854					0		24	GO:0018208
5	GO:0015662	MF	ion transmembrane transporter activity, phosphorylative mechanism	0.00725689	0.413541							3	GO:0019740	BP	nitrogen utilization	0.00243506	0.376879													5	GO:0006541	BP	glutamine metabolic process	0.00528541	0.60721	2	GO:0009221	BP	pyrimidine deoxyribonucleotide biosynthetic process	0.00164069	0.206854					0		4	GO:0009695
5	GO:0030414	MF	peptidase inhibitor activity	0.00725689	0.413541							3	GO:0034656	BP	nucleobase-containing small molecule catabolic process	0.00243506	0.376879													3	GO:0055072	BP	iron ion homeostasis	0.00317125	0.613036	2	GO:1904823	BP	purine nucleobase transmembrane transport	0.00164069	0.206854					0		4	GO:0071479
5	GO:0004866	MF	endopeptidase inhibitor activity	0.00725689	0.413541							6	GO:0042176	BP	regulation of protein catabolic process	0.00487013	0.378275													5	GO:0016128	BP	phytosteroid metabolic process	0.00528541	0.625164	2	GO:0009292	BP	genetic transfer	0.00164069	0.206854					0		9	GO:0009642
2	GO:0010295	MF	(+)-abscisic acid 8'-hydroxylase activity	0.00290276	0.413541							5	GO:0046351	BP	disaccharide biosynthetic process	0.00405844	0.391618													50	GO:0009536	CC	plastid	0.0528541	0.00222297	2	GO:0009294	BP	DNA mediated transformation	0.00164069	0.206854					0		8	GO:0046036
2	GO:0009975	MF	cyclase activity	0.00290276	0.413541							6	GO:0031331	BP	positive regulation of cellular catabolic process	0.00487013	0.391618													47	GO:0009507	CC	chloroplast	0.0496829	0.00224822	2	GO:0009219	BP	pyrimidine deoxyribonucleotide metabolic process	0.00164069	0.206854					0		8	GO:0009209
5	GO:0061135	MF	endopeptidase regulator activity	0.00725689	0.435554							6	GO:0009896	BP	positive regulation of catabolic process	0.00487013	0.391618													39	GO:0044434	CC	chloroplast part	0.0412262	0.0129947	2	GO:0043470	BP	regulation of carbohydrate catabolic process	0.00164069	0.206854					0		8	GO:0009208
3	GO:0004066	MF	asparagine synthase (glutamine-hydrolyzing) activity	0.00435414	0.441638							21	GO:0044264	BP	cellular polysaccharide metabolic process	0.0170455	0.39994													39	GO:0044435	CC	plastid part	0.0412262	0.0143614	2	GO:0043471	BP	regulation of cellular carbohydrate catabolic process	0.00164069	0.206854					0		8	GO:0006241
5	GO:0061134	MF	peptidase regulator activity	0.00725689	0.457474							28	GO:0009628	BP	response to abiotic stimulus	0.0227273	0.404223													4	GO:0042644	CC	chloroplast nucleoid	0.00422833	0.0204532	2	GO:0043456	BP	regulation of pentose-phosphate shunt	0.00164069	0.206854					0		17	GO:0009251
2	GO:0052890	MF	oxidoreductase activity, acting on the CH-CH group of donors, with a flavin as acceptor	0.00290276	0.500476							3	GO:0043097	BP	pyrimidine nucleoside salvage	0.00243506	0.404223													4	GO:0042646	CC	plastid nucleoid	0.00422833	0.0310106	6	GO:0051493	BP	regulation of cytoskeleton organization	0.00492207	0.207068					0		2	GO:0006680
2	GO:0033926	MF	glycopeptide alpha-N-acetylgalactosaminidase activity	0.00290276	0.500476							3	GO:0009074	BP	aromatic amino acid family catabolic process	0.00243506	0.404223													4	GO:0009501	CC	amyloplast	0.00422833	0.0670843	3	GO:0006275	BP	regulation of DNA replication	0.00246103	0.209898					0		2	GO:0019499
10	GO:0030247	MF	polysaccharide binding	0.0145138	0.554842							10	GO:0008202	BP	steroid metabolic process	0.00811688	0.404223													57	GO:0005622	CC	intracellular	0.0602537	0.0876819	9	GO:0045937	BP	positive regulation of phosphate metabolic process	0.0073831	0.209898					0		2	GO:0000722
2	GO:0016634	MF	oxidoreductase activity, acting on the CH-CH group of donors, oxygen as acceptor	0.00290276	0.588821							5	GO:0006835	BP	dicarboxylic acid transport	0.00405844	0.404969													4	GO:0009295	CC	nucleoid	0.00422833	0.111643	9	GO:0010562	BP	positive regulation of phosphorus metabolic process	0.0073831	0.209898					0		2	GO:0046479
4	GO:0016762	MF	xyloglucan:xyloglucosyl transferase activity	0.00580552	0.588821							8	GO:0034728	BP	nucleosome organization	0.00649351	0.415365													3	GO:0009331	CC	glycerol-3-phosphate dehydrogenase complex	0.00317125	0.142573	9	GO:0042327	BP	positive regulation of phosphorylation	0.0073831	0.209898					0		2	GO:0046477
1	GO:0048030	MF	disaccharide binding	0.00145138	0.588821							2	GO:0006537	BP	glutamate biosynthetic process	0.00162338	0.415365													9	GO:0009579	CC	thylakoid	0.00951374	0.211573	4	GO:0031056	BP	regulation of histone modification	0.00328138	0.219938					0		2	GO:0046514
1	GO:0031210	MF	phosphatidylcholine binding	0.00145138	0.588821							2	GO:0019464	BP	glycine decarboxylation via glycine cleavage system	0.00162338	0.415365													22	GO:0005887	CC	integral component of plasma membrane	0.0232558	0.223164	4	GO:0051052	BP	regulation of DNA metabolic process	0.00328138	0.219938					0		2	GO:0010375
1	GO:0001013	MF	RNA polymerase I regulatory region DNA binding	0.00145138	0.588821							2	GO:0009240	BP	isopentenyl diphosphate biosynthetic process	0.00162338	0.415365													3	GO:0005868	CC	cytoplasmic dynein complex	0.00317125	0.286675	29	GO:0022414	BP	reproductive process	0.02379	0.220487					0		2	GO:0019377
1	GO:0047714	MF	galactolipase activity	0.00145138	0.588821							2	GO:0046490	BP	isopentenyl diphosphate metabolic process	0.00162338	0.415365													4	GO:0031976	CC	plastid thylakoid	0.00422833	0.299725	9	GO:0046031	BP	ADP metabolic process	0.0073831	0.223112					0		6	GO:0018026
1	GO:0001164	MF	RNA polymerase I CORE element sequence-specific DNA binding	0.00145138	0.588821							15	GO:0008643	BP	carbohydrate transport	0.0121753	0.418217													4	GO:0009534	CC	chloroplast thylakoid	0.00422833	0.299725	9	GO:0006096	BP	glycolytic process	0.0073831	0.223112					0		44	GO:1901657
1	GO:0001163	MF	RNA polymerase I regulatory region sequence-specific DNA binding	0.00145138	0.588821							6	GO:0009070	BP	serine family amino acid biosynthetic process	0.00487013	0.418217													12	GO:0009941	CC	chloroplast envelope	0.012685	0.299725	9	GO:0006757	BP	ATP generation from ADP	0.0073831	0.223112					0		5	GO:0045595
1	GO:0045549	MF	9-cis-epoxycarotenoid dioxygenase activity	0.00145138	0.588821							5	GO:0009968	BP	negative regulation of signal transduction	0.00405844	0.419583													12	GO:0009526	CC	plastid envelope	0.012685	0.304301	11	GO:0045859	BP	regulation of protein kinase activity	0.00902379	0.233195					0		5	GO:0006772
1	GO:0050997	MF	quaternary ammonium group binding	0.00145138	0.588821							5	GO:0023057	BP	negative regulation of signaling	0.00405844	0.419583													3	GO:0030286	CC	dynein complex	0.00317125	0.313577	11	GO:0001932	BP	regulation of protein phosphorylation	0.00902379	0.246994					0		5	GO:0042723
1	GO:0010436	MF	carotenoid dioxygenase activity	0.00145138	0.588821							5	GO:0010648	BP	negative regulation of cell communication	0.00405844	0.419583													2	GO:0005960	CC	glycine cleavage complex	0.00211416	0.381802	2	GO:0019676	BP	ammonia assimilation cycle	0.00164069	0.253971					0		5	GO:0006168
1	GO:0070492	MF	oligosaccharide binding	0.00145138	0.588821							15	GO:0000271	BP	polysaccharide biosynthetic process	0.0121753	0.419583													251	GO:0043231	CC	intracellular membrane-bounded organelle	0.265328	0.411792	2	GO:0010972	BP	negative regulation of G2/M transition of mitotic cell cycle	0.00164069	0.253971					0		68	GO:0046658
17	GO:0008194	MF	UDP-glycosyltransferase activity	0.0246734	0.604225							6	GO:0000097	BP	sulfur amino acid biosynthetic process	0.00487013	0.429468													12	GO:0031975	CC	envelope	0.012685	0.412462	2	GO:0044818	BP	mitotic G2/M transition checkpoint	0.00164069	0.253971					0		74	GO:0009570
11	GO:0009055	MF	electron transfer activity	0.0159652	0.616186							6	GO:0016114	BP	terpenoid biosynthetic process	0.00487013	0.429468													12	GO:0031967	CC	organelle envelope	0.012685	0.412462	2	GO:0031060	BP	regulation of histone methylation	0.00164069	0.253971					0		75	GO:0009532
2	GO:0042285	MF	xylosyltransferase activity	0.00290276	0.643318							3	GO:0006672	BP	ceramide metabolic process	0.00243506	0.429468													13	GO:0009570	CC	chloroplast stroma	0.0137421	0.441076	2	GO:1902750	BP	negative regulation of cell cycle G2/M phase transition	0.00164069	0.253971					0		178	GO:0044459
22	GO:0016758	MF	transferase activity, transferring hexosyl groups	0.0319303	0.660281							3	GO:0046134	BP	pyrimidine nucleoside biosynthetic process	0.00243506	0.429468													13	GO:0009532	CC	plastid stroma	0.0137421	0.449889	2	GO:0009615	BP	response to virus	0.00164069	0.253971					0		159	GO:0031226
5	GO:0016627	MF	oxidoreductase activity, acting on the CH-CH group of donors	0.00725689	0.66949							13	GO:1901657	BP	glycosyl compound metabolic process	0.0105519	0.44759													2	GO:0000439	CC	transcription factor TFIIH core complex	0.00211416	0.455211	3	GO:0051348	BP	negative regulation of transferase activity	0.00246103	0.260482					0		227	GO:0009536
2	GO:0003995	MF	acyl-CoA dehydrogenase activity	0.00290276	0.68055							5	GO:0008361	BP	regulation of cell size	0.00405844	0.455535													255	GO:0043227	CC	membrane-bounded organelle	0.269556	0.574274	3	GO:0031126	BP	snoRNA 3'-end processing	0.00246103	0.260482					0		213	GO:0009507
6	GO:0042802	MF	identical protein binding	0.00870827	0.707461							4	GO:0006534	BP	cysteine metabolic process	0.00324675	0.457916													2	GO:0016593	CC	Cdc73/Paf1 complex	0.00211416	0.574274	11	GO:0043549	BP	regulation of kinase activity	0.00902379	0.262942					0		108	GO:0009506
1	GO:0003839	MF	gamma-glutamylcyclotransferase activity	0.00145138	0.760659							4	GO:0071482	BP	cellular response to light stimulus	0.00324675	0.457916													1	GO:0042565	CC	RNA nuclear export complex	0.00105708	0.574274	11	GO:2000113	BP	negative regulation of cellular macromolecule biosynthetic process	0.00902379	0.272806					0		68	GO:0031225
2	GO:0000175	MF	3'-5'-exoribonuclease activity	0.00290276	0.764186							3	GO:0042537	BP	benzene-containing compound metabolic process	0.00243506	0.463376													1	GO:0031074	CC	nucleocytoplasmic transport complex	0.00105708	0.574274	4	GO:0006536	BP	glutamate metabolic process	0.00328138	0.275375					0		108	GO:0030054
												13	GO:0044282	BP	small molecule catabolic process	0.0105519	0.46577													1	GO:0010168	CC	ER body	0.00105708	0.574274	9	GO:0009185	BP	ribonucleoside diphosphate metabolic process	0.0073831	0.283099					0		108	GO:0005911
												2	GO:0006407	BP	rRNA export from nucleus	0.00162338	0.466382													31	GO:0046527	MF	glucosyltransferase activity	0.0327696	0.00164195	9	GO:0009135	BP	purine nucleoside diphosphate metabolic process	0.0073831	0.283099					0		168	GO:0044435
												2	GO:0009052	BP	pentose-phosphate shunt, non-oxidative branch	0.00162338	0.466382													5	GO:0010277	MF	chlorophyllide a oxygenase [overall] activity	0.00528541	0.00222297	9	GO:0009179	BP	purine ribonucleoside diphosphate metabolic process	0.0073831	0.283099					0		406	GO:0005886
												2	GO:0051029	BP	rRNA transport	0.00162338	0.466382													85	GO:0022857	MF	transmembrane transporter activity	0.089852	0.00222297	11	GO:0042325	BP	regulation of phosphorylation	0.00902379	0.293657					0		163	GO:0044434
												20	GO:0009259	BP	ribonucleotide metabolic process	0.0162338	0.480194													5	GO:0016703	MF	oxidoreductase activity, acting on single donors with incorporation of molecular oxygen, incorporation of one atom of oxygen (internal monooxygenases or internal mixed function oxidases)	0.00528541	0.00297384	22	GO:0006091	BP	generation of precursor metabolites and energy	0.0180476	0.293657					0		2068	GO:0031224
												4	GO:0045727	BP	positive regulation of translation	0.00324675	0.480194													4	GO:0046863	MF	ribulose-1,5-bisphosphate carboxylase/oxygenase activator activity	0.00422833	0.00298706	4	GO:0080163	BP	regulation of protein serine/threonine phosphatase activity	0.00328138	0.293657					0		2074	GO:0016020
												4	GO:0009082	BP	branched-chain amino acid biosynthetic process	0.00324675	0.480194													95	GO:0005215	MF	transporter activity	0.100423	0.0032717	4	GO:0009768	BP	photosynthesis, light harvesting in photosystem I	0.00328138	0.293657					0		2034	GO:0016021
												4	GO:0034250	BP	positive regulation of cellular amide metabolic process	0.00324675	0.480194													25	GO:0035251	MF	UDP-glucosyltransferase activity	0.0264271	0.00381854	5	GO:0031408	BP	oxylipin biosynthetic process	0.00410172	0.293657					0		2115	GO:0044425
												20	GO:0019693	BP	ribose phosphate metabolic process	0.0162338	0.48025													111	GO:0016491	MF	oxidoreductase activity	0.117336	0.00583804	155	GO:0006796	BP	phosphate-containing compound metabolic process	0.127153	0.293657					0		141	GO:0005618
												5	GO:0042401	BP	cellular biogenic amine biosynthetic process	0.00405844	0.491129													3	GO:0004512	MF	inositol-3-phosphate synthase activity	0.00317125	0.0163902	2	GO:0051764	BP	actin crosslink formation	0.00164069	0.301242					0		141	GO:0030312
												5	GO:0009309	BP	amine biosynthetic process	0.00405844	0.491129													8	GO:0016759	MF	cellulose synthase activity	0.00845666	0.0231213	2	GO:0000819	BP	sister chromatid segregation	0.00164069	0.301242					0		7	GO:0031978
												7	GO:0043094	BP	cellular metabolic compound salvage	0.00568182	0.491129													8	GO:0016760	MF	cellulose synthase (UDP-forming) activity	0.00845666	0.0231213	2	GO:0015851	BP	nucleobase transport	0.00164069	0.301242					0		7	GO:0009543
												3	GO:0042136	BP	neurotransmitter biosynthetic process	0.00243506	0.493827													4	GO:0004373	MF	glycogen (starch) synthase activity	0.00422833	0.0310106	2	GO:0051639	BP	actin filament network formation	0.00164069	0.301242					0		15	GO:0009654
												4	GO:0015791	BP	polyol transport	0.00324675	0.499541													4	GO:0009011	MF	starch synthase activity	0.00422833	0.0310106	2	GO:0043455	BP	regulation of secondary metabolic process	0.00164069	0.301242					0		53	GO:0009941
												4	GO:0015793	BP	glycerol transport	0.00324675	0.499541													3	GO:0003984	MF	acetolactate synthase activity	0.00317125	0.0392758	11	GO:0045934	BP	negative regulation of nucleobase-containing compound metabolic process	0.00902379	0.303768					0		53	GO:0009526
												4	GO:0051503	BP	adenine nucleotide transport	0.00324675	0.499541													36	GO:0016758	MF	transferase activity, transferring hexosyl groups	0.038055	0.0404551	249	GO:0050794	BP	regulation of cellular process	0.204266	0.303768					0		12	GO:0031977
												4	GO:0015868	BP	purine ribonucleotide transport	0.00324675	0.499541													29	GO:0016829	MF	lyase activity	0.0306554	0.0417281	5	GO:0031407	BP	oxylipin metabolic process	0.00410172	0.305341					0		5	GO:0030956
												4	GO:0015865	BP	purine nucleotide transport	0.00324675	0.499541													6	GO:0016744	MF	transferase activity, transferring aldehyde or ketonic groups	0.00634249	0.0558928	156	GO:0006793	BP	phosphorus metabolic process	0.127974	0.326979					0		56	GO:0031975
												2	GO:0042402	BP	cellular biogenic amine catabolic process	0.00162338	0.52132													32	GO:0005506	MF	iron ion binding	0.0338266	0.0634374	1	GO:0042631	BP	cellular response to water deprivation	0.000820345	0.326979					0		56	GO:0031967
												2	GO:0009310	BP	amine catabolic process	0.00162338	0.52132													27	GO:0008194	MF	UDP-glycosyltransferase activity	0.0285412	0.070082	1	GO:0036292	BP	DNA rewinding	0.000820345	0.326979					0		8	GO:0036513
												3	GO:0019359	BP	nicotinamide nucleotide biosynthetic process	0.00243506	0.523689													4	GO:0004311	MF	farnesyltranstransferase activity	0.00422833	0.0753268	1	GO:0071462	BP	cellular response to water stimulus	0.000820345	0.326979					0		46	GO:0009505
												3	GO:0019363	BP	pyridine nucleotide biosynthetic process	0.00243506	0.523689													2	GO:0004760	MF	serine-pyruvate transaminase activity	0.00211416	0.10087	1	GO:0043988	BP	histone H3-S28 phosphorylation	0.000820345	0.326979					0		3	GO:0000427
												87	GO:0055085	BP	transmembrane transport	0.0706169	0.531128													3	GO:0051996	MF	squalene synthase activity	0.00317125	0.102672	1	GO:0043987	BP	histone H3-S10 phosphorylation	0.000820345	0.326979					0		6	GO:0000796
												249	GO:0034641	BP	cellular nitrogen compound metabolic process	0.20211	0.531128													3	GO:0004310	MF	farnesyl-diphosphate farnesyltransferase activity	0.00317125	0.102672	1	GO:0033567	BP	DNA replication, Okazaki fragment processing	0.000820345	0.326979					0		5	GO:0000793
												16	GO:0072330	BP	monocarboxylic acid biosynthetic process	0.012987	0.531128													41	GO:0016757	MF	transferase activity, transferring glycosyl groups	0.0433404	0.111643	4	GO:0000904	BP	cell morphogenesis involved in differentiation	0.00328138	0.326979					0		4	GO:0000799
												6	GO:0009312	BP	oligosaccharide biosynthetic process	0.00487013	0.537311													3	GO:0004564	MF	beta-fructofuranosidase activity	0.00317125	0.111643	3	GO:0043144	BP	snoRNA processing	0.00246103	0.338111					0		46	GO:0005694
												18	GO:0006979	BP	response to oxidative stress	0.0146104	0.548098													3	GO:0090599	MF	alpha-glucosidase activity	0.00317125	0.111643	3	GO:0016074	BP	snoRNA metabolic process	0.00246103	0.338111					0		8	GO:0030286
												18	GO:0006163	BP	purine nucleotide metabolic process	0.0146104	0.548098													3	GO:0004575	MF	sucrose alpha-glucosidase activity	0.00317125	0.111643	8	GO:1901698	BP	response to nitrogen compound	0.00656276	0.340106					0		44	GO:0048046
												6	GO:0000096	BP	sulfur amino acid metabolic process	0.00487013	0.557131													4	GO:0016832	MF	aldehyde-lyase activity	0.00422833	0.124108	7	GO:0051130	BP	positive regulation of cellular component organization	0.00574241	0.343298					0		4	GO:0000229
												554	GO:0071704	BP	organic substance metabolic process	0.449675	0.563553													10	GO:0016903	MF	oxidoreductase activity, acting on the aldehyde or oxo group of donors	0.0105708	0.129284	13	GO:0009890	BP	negative regulation of biosynthetic process	0.0106645	0.348657					0		4	GO:0009508
												19	GO:0009579	CC	thylakoid	0.0154221	0.00094574													25	GO:0004497	MF	monooxygenase activity	0.0264271	0.129284	13	GO:0031327	BP	negative regulation of cellular biosynthetic process	0.0106645	0.348657					0		4	GO:0005971
												45	GO:0044391	CC	ribosomal subunit	0.036526	0.00094574													3	GO:0016724	MF	oxidoreductase activity, oxidizing metal ions, oxygen as acceptor	0.00317125	0.129439	2	GO:0051785	BP	positive regulation of nuclear division	0.00164069	0.348657					0		91	GO:0005887
												71	GO:0044435	CC	plastid part	0.0576299	0.00094574													3	GO:0008199	MF	ferric iron binding	0.00317125	0.129439	2	GO:0006537	BP	glutamate biosynthetic process	0.00164069	0.348657					0		42	GO:0005875
												84	GO:0009507	CC	chloroplast	0.0681818	0.00094574													3	GO:0004322	MF	ferroxidase activity	0.00317125	0.129439	2	GO:0045840	BP	positive regulation of mitotic nuclear division	0.00164069	0.348657					0		27	GO:0044815
												9	GO:0031976	CC	plastid thylakoid	0.00730519	0.00094574													32	GO:0022804	MF	active transmembrane transporter activity	0.0338266	0.131115	2	GO:0051513	BP	regulation of monopolar cell growth	0.00164069	0.348657					0		4	GO:0071439
												9	GO:0009534	CC	chloroplast thylakoid	0.00730519	0.00094574													2	GO:0003913	MF	DNA photolyase activity	0.00211416	0.131115	6	GO:0000154	BP	rRNA modification	0.00492207	0.360067					0		7	GO:0005868
												71	GO:0044434	CC	chloroplast part	0.0576299	0.00094574													2	GO:0015086	MF	cadmium ion transmembrane transporter activity	0.00211416	0.131115	17	GO:0006073	BP	cellular glucan metabolic process	0.0139459	0.366792					0		2	GO:0009344
												94	GO:0009536	CC	plastid	0.0762987	0.00094574													2	GO:0043024	MF	ribosomal small subunit binding	0.00211416	0.131115	10	GO:1903507	BP	negative regulation of nucleic acid-templated transcription	0.00820345	0.366792					0		2	GO:0061645
												90	GO:0005622	CC	intracellular	0.0730519	0.00094574													13	GO:0015144	MF	carbohydrate transmembrane transporter activity	0.0137421	0.142573	10	GO:1902679	BP	negative regulation of RNA biosynthetic process	0.00820345	0.366792					0		2	GO:0030479
												47	GO:0005840	CC	ribosome	0.0381494	0.00094574													3	GO:0004332	MF	fructose-bisphosphate aldolase activity	0.00317125	0.167215	13	GO:0019585	BP	glucuronate metabolic process	0.0106645	0.371749					0		2	GO:0070825
												43	GO:0044445	CC	cytosolic part	0.0349026	0.000981254													4	GO:0000989	MF	obsolete transcription factor activity, transcription factor binding	0.00422833	0.168822	13	GO:0052695	BP	cellular glucuronidation	0.0106645	0.371749					0		2	GO:0044462
												29	GO:0044436	CC	thylakoid part	0.023539	0.0011957													16	GO:0016709	MF	oxidoreductase activity, acting on paired donors, with incorporation or reduction of molecular oxygen, NAD(P)H as one donor, and incorporation of one atom of oxygen	0.0169133	0.180609	13	GO:0052696	BP	flavonoid glucuronidation	0.0106645	0.371749					0		7	GO:0000775
												320	GO:0044444	CC	cytoplasmic part	0.25974	0.00132654													2	GO:0004375	MF	glycine dehydrogenase (decarboxylating) activity	0.00211416	0.180609	78	GO:0005975	BP	carbohydrate metabolic process	0.0639869	0.371803					0		4	GO:0000779
												591	GO:0044424	CC	intracellular part	0.479708	0.00296635													2	GO:0016594	MF	glycine binding	0.00211416	0.180609	17	GO:0010629	BP	negative regulation of gene expression	0.0139459	0.378981					0		9	GO:0031012
												18	GO:0022627	CC	cytosolic small ribosomal subunit	0.0146104	0.00323458													2	GO:0042165	MF	neurotransmitter binding	0.00211416	0.180609	13	GO:0006063	BP	uronic acid metabolic process	0.0106645	0.383592					0		7	GO:0009295
												701	GO:0044464	CC	cell part	0.568994	0.00604583													2	GO:0016642	MF	oxidoreductase activity, acting on the CH-NH2 group of donors, disulfide as acceptor	0.00211416	0.180609	10	GO:0051253	BP	negative regulation of RNA metabolic process	0.00820345	0.389914					0		74	GO:0044430
												75	GO:0043228	CC	non-membrane-bounded organelle	0.0608766	0.00604583													12	GO:0016835	MF	carbon-oxygen lyase activity	0.012685	0.18253	24	GO:0032501	BP	multicellular organismal process	0.0196883	0.389914					0		4	GO:0015630
												75	GO:0043232	CC	intracellular non-membrane-bounded organelle	0.0608766	0.00604583													490	GO:0003824	MF	catalytic activity	0.51797	0.187363	3	GO:0048588	BP	developmental cell growth	0.00246103	0.389914					0		10	GO:0045430
												395	GO:0043229	CC	intracellular organelle	0.320617	0.00604583													3	GO:0005471	MF	ATP:ADP antiporter activity	0.00317125	0.200752	3	GO:0006301	BP	postreplication repair	0.00246103	0.389914					0		13	GO:0016872
												396	GO:0043226	CC	organelle	0.321429	0.00605084													3	GO:0016872	MF	intramolecular lyase activity	0.00317125	0.200752	2	GO:0032506	BP	cytokinetic process	0.00164069	0.398158					0		72	GO:0030247
												22	GO:0009532	CC	plastid stroma	0.0178571	0.00824869													3	GO:0016987	MF	sigma factor activity	0.00317125	0.223795	20	GO:0043085	BP	positive regulation of catalytic activity	0.0164069	0.414384					0		8	GO:0005504
												24	GO:0022625	CC	cytosolic large ribosomal subunit	0.0194805	0.0114836													64	GO:0048037	MF	cofactor binding	0.0676533	0.235511	6	GO:0030244	BP	cellulose biosynthetic process	0.00492207	0.416331					0		415	GO:0004674
												21	GO:0042651	CC	thylakoid membrane	0.0170455	0.0147387													3	GO:0015301	MF	anion:anion antiporter activity	0.00317125	0.249114	5	GO:0031047	BP	gene silencing by RNA	0.00410172	0.416331					0		10	GO:0016210
												21	GO:0034357	CC	photosynthetic membrane	0.0170455	0.0147387													3	GO:0140323	MF	solute:anion antiporter activity	0.00317125	0.249114	20	GO:0044093	BP	positive regulation of molecular function	0.0164069	0.416331					0		544	GO:0004672
												19	GO:0015935	CC	small ribosomal subunit	0.0154221	0.014948													8	GO:0016701	MF	oxidoreductase activity, acting on single donors with incorporation of molecular oxygen	0.00845666	0.254738	9	GO:0006165	BP	nucleoside diphosphate phosphorylation	0.0073831	0.422295					0		580	GO:0016773
												9	GO:0010287	CC	plastoglobule	0.00730519	0.018419													13	GO:0016830	MF	carbon-carbon lyase activity	0.0137421	0.26695	12	GO:0010558	BP	negative regulation of macromolecule biosynthetic process	0.00984413	0.449346					0		615	GO:0016301
												26	GO:0015934	CC	large ribosomal subunit	0.0211039	0.0252733													26	GO:0016705	MF	oxidoreductase activity, acting on paired donors, with incorporation or reduction of molecular oxygen	0.0274841	0.26777	2	GO:0006346	BP	methylation-dependent chromatin silencing	0.00164069	0.449346					0		652	GO:0016772
												19	GO:0009535	CC	chloroplast thylakoid membrane	0.0154221	0.030555													3	GO:0102229	MF	amylopectin maltohydrolase activity	0.00317125	0.27439	2	GO:0051189	BP	prosthetic group metabolic process	0.00164069	0.449346					0		983	GO:0032555
												19	GO:0055035	CC	plastid thylakoid membrane	0.0154221	0.030555													2	GO:0046524	MF	sucrose-phosphate synthase activity	0.00211416	0.27439	2	GO:0000018	BP	regulation of DNA recombination	0.00164069	0.449346					0		897	GO:0008144
												20	GO:0009570	CC	chloroplast stroma	0.0162338	0.0378914													3	GO:0051959	MF	dynein light intermediate chain binding	0.00317125	0.286675	2	GO:0043545	BP	molybdopterin cofactor metabolic process	0.00164069	0.449346					0		986	GO:0017076
												11	GO:0031969	CC	chloroplast membrane	0.00892857	0.0485932													3	GO:0045505	MF	dynein intermediate chain binding	0.00317125	0.286675	2	GO:0016572	BP	histone phosphorylation	0.00164069	0.449346					0		912	GO:0032559
												211	GO:0044422	CC	organelle part	0.171266	0.0627587													21	GO:0015291	MF	secondary active transmembrane transporter activity	0.0221987	0.299725	2	GO:0046386	BP	deoxyribose phosphate catabolic process	0.00164069	0.449346					0		915	GO:0030554
												211	GO:0044446	CC	intracellular organelle part	0.171266	0.0627587													3	GO:0016161	MF	beta-amylase activity	0.00317125	0.299725	2	GO:0006777	BP	Mo-molybdopterin cofactor biosynthetic process	0.00164069	0.449346					0		850	GO:0005524
												11	GO:0042170	CC	plastid membrane	0.00892857	0.0695172													3	GO:0016985	MF	mannan endo-1,4-beta-mannosidase activity	0.00317125	0.299725	2	GO:0043622	BP	cortical microtubule organization	0.00164069	0.449346					0		921	GO:0035639
												334	GO:0043231	CC	intracellular membrane-bounded organelle	0.271104	0.0822608													4	GO:0030976	MF	thiamine pyrophosphate binding	0.00422833	0.299725	2	GO:0019720	BP	Mo-molybdopterin cofactor metabolic process	0.00164069	0.449346					0		1005	GO:0097367
												10	GO:0000786	CC	nucleosome	0.00811688	0.0872736													2	GO:0009013	MF	succinate-semialdehyde dehydrogenase [NAD(P)+] activity	0.00211416	0.299725	20	GO:0005996	BP	monosaccharide metabolic process	0.0164069	0.4593					0		886	GO:0140096
												12	GO:0032993	CC	protein-DNA complex	0.00974026	0.0937057													9	GO:0051119	MF	sugar transmembrane transporter activity	0.00951374	0.299725	7	GO:0010243	BP	response to organonitrogen compound	0.00574241	0.465521					0		997	GO:0032553
												16	GO:0009941	CC	chloroplast envelope	0.012987	0.101069													16	GO:0008514	MF	organic anion transmembrane transporter activity	0.0169133	0.302164	6	GO:0005664	CC	nuclear origin of replication recognition complex	0.00492207	9.96588e-05					0		1123	GO:0043168
												16	GO:0009526	CC	plastid envelope	0.012987	0.104276													5	GO:0016814	MF	hydrolase activity, acting on carbon-nitrogen (but not peptide) bonds, in cyclic amidines	0.00528541	0.32631	6	GO:0000808	CC	origin recognition complex	0.00492207	9.96588e-05					0		1161	GO:0036094
												10	GO:0044815	CC	DNA packaging complex	0.00811688	0.130536													2	GO:0015205	MF	nucleobase transmembrane transporter activity	0.00211416	0.338065	13	GO:0042555	CC	MCM complex	0.0106645	9.96588e-05					0		1094	GO:1901265
												2	GO:0010598	CC	NAD(P)H dehydrogenase complex (plastoquinone)	0.00162338	0.139076													2	GO:0004777	MF	succinate-semialdehyde dehydrogenase (NAD+) activity	0.00211416	0.338065	9	GO:0000776	CC	kinetochore	0.0073831	9.96588e-05					0		1094	GO:0000166
												3	GO:0042644	CC	chloroplast nucleoid	0.00243506	0.147679													2	GO:0015131	MF	oxaloacetate transmembrane transporter activity	0.00211416	0.338065	6	GO:0005658	CC	alpha DNA polymerase:primase complex	0.00492207	9.96588e-05					0		1249	GO:0016740
												5	GO:0009706	CC	chloroplast inner membrane	0.00405844	0.149205													4	GO:0015140	MF	malate transmembrane transporter activity	0.00422833	0.338065	46	GO:0005875	CC	microtubule associated complex	0.0377358	9.96588e-05					0		9	GO:0005452
												339	GO:0043227	CC	membrane-bounded organelle	0.275162	0.15115													4	GO:0015556	MF	C4-dicarboxylate transmembrane transporter activity	0.00422833	0.338065	35	GO:0005694	CC	chromosome	0.0287121	9.96588e-05					0		2920	GO:0003824
												5	GO:0009528	CC	plastid inner membrane	0.00405844	0.190438													7	GO:0016620	MF	oxidoreductase activity, acting on the aldehyde or oxo group of donors, NAD or NADP as acceptor	0.00739958	0.360407	6	GO:0000796	CC	condensin complex	0.00492207	9.96588e-05					0		120	GO:0030246
												3	GO:0042646	CC	plastid nucleoid	0.00243506	0.190438													3	GO:0016624	MF	oxidoreductase activity, acting on the aldehyde or oxo group of donors, disulfide as acceptor	0.00317125	0.37776	43	GO:0005871	CC	kinesin complex	0.0352748	9.96588e-05					0		177	GO:0016798
												17	GO:0031984	CC	organelle subcompartment	0.0137987	0.209168													3	GO:0016899	MF	oxidoreductase activity, acting on the CH-OH group of donors, oxygen as acceptor	0.00317125	0.37776	40	GO:0099512	CC	supramolecular fiber	0.0328138	9.96588e-05					0		1805	GO:0043167
												16	GO:0031975	CC	envelope	0.012987	0.209762													2	GO:0004506	MF	squalene monooxygenase activity	0.00211416	0.381802	40	GO:0099513	CC	polymeric cytoskeletal fiber	0.0328138	9.96588e-05					0		138	GO:0016747
												16	GO:0031967	CC	organelle envelope	0.012987	0.209762													4	GO:0016638	MF	oxidoreductase activity, acting on the CH-NH2 group of donors	0.00422833	0.385854	40	GO:0099080	CC	supramolecular complex	0.0328138	9.96588e-05					0		162	GO:0004553
												4	GO:0031977	CC	thylakoid lumen	0.00324675	0.275325													3	GO:0004567	MF	beta-mannosidase activity	0.00317125	0.401793	40	GO:0099081	CC	supramolecular polymer	0.0328138	9.96588e-05					0		84	GO:0004888
												3	GO:0009501	CC	amyloplast	0.00243506	0.286976													3	GO:0004089	MF	carbonate dehydratase activity	0.00317125	0.401793	9	GO:0005819	CC	spindle	0.0073831	0.000104964					0		73	GO:0004675
												17	GO:0005623	CC	cell	0.0137987	0.288465													5	GO:0051537	MF	2 iron, 2 sulfur cluster binding	0.00528541	0.406836	13	GO:0000788	CC	nuclear nucleosome	0.0106645	0.000116286					0		22	GO:0016762
												7	GO:0000325	CC	plant-type vacuole	0.00568182	0.314001													1	GO:0033721	MF	aldehyde dehydrogenase (NADP+) activity	0.00105708	0.411792	57	GO:0044454	CC	nuclear chromosome part	0.0467596	0.000116286					0		74	GO:0019199
												3	GO:0005868	CC	cytoplasmic dynein complex	0.00243506	0.330939													1	GO:0004053	MF	arginase activity	0.00105708	0.411792	67	GO:0044430	CC	cytoskeletal part	0.0549631	0.000116286					0		150	GO:0016746
												8	GO:0005777	CC	peroxisome	0.00649351	0.363886													1	GO:0047268	MF	galactinol-raffinose galactosyltransferase activity	0.00105708	0.411792	34	GO:0032993	CC	protein-DNA complex	0.0278917	0.000116286					0		4	GO:0004853
												2	GO:0005788	CC	endoplasmic reticulum lumen	0.00162338	0.363886													1	GO:0004746	MF	riboflavin synthase activity	0.00105708	0.411792	34	GO:0044815	CC	DNA packaging complex	0.0278917	0.000116286					0		96	GO:0038023
												3	GO:0030286	CC	dynein complex	0.00243506	0.376879													42	GO:0015075	MF	ion transmembrane transporter activity	0.0443975	0.413056	28	GO:0000786	CC	nucleosome	0.0229696	0.000129511					0		99	GO:0046527
												6	GO:0009522	CC	photosystem I	0.00487013	0.391618													779	GO:0003674	MF	molecular_function	0.823467	0.419411	38	GO:0005874	CC	microtubule	0.0311731	0.000129511					0		17	GO:0033293
												2	GO:0005960	CC	glycine cleavage complex	0.00162338	0.415365													42	GO:0015318	MF	inorganic molecular entity transmembrane transporter activity	0.0443975	0.421402	81	GO:0044427	CC	chromosomal part	0.0664479	0.000140519					0		5	GO:0050567
												10	GO:0009521	CC	photosystem	0.00811688	0.424731													2	GO:0004645	MF	phosphorylase activity	0.00211416	0.421402	7	GO:0000775	CC	chromosome, centromeric region	0.00574241	0.000169967					0		116	GO:0016829
												3	GO:0016604	CC	nuclear body	0.00243506	0.429468													2	GO:0047974	MF	guanosine deaminase activity	0.00211416	0.421402	10	GO:0000790	CC	nuclear chromatin	0.00820345	0.000174386					0		108	GO:0060089
												3	GO:0009295	CC	nucleoid	0.00243506	0.429468													2	GO:0004367	MF	glycerol-3-phosphate dehydrogenase [NAD+] activity	0.00211416	0.421402	207	GO:0032991	CC	protein-containing complex	0.169811	0.000258064					0		3	GO:0001872
												58	GO:1990904	CC	ribonucleoprotein complex	0.0470779	0.436155													5	GO:0016762	MF	xyloglucan:xyloglucosyl transferase activity	0.00528541	0.424487	259	GO:0005634	CC	nucleus	0.212469	0.000265051					0		9	GO:0090447
												23	GO:0005887	CC	integral component of plasma membrane	0.0186688	0.563553													4	GO:0019239	MF	deaminase activity	0.00422833	0.429677	232	GO:0044422	CC	organelle part	0.19032	0.00026881					0		4569	GO:0003674
												57	GO:0003735	MF	structural constituent of ribosome	0.0462662	0.00094574													8	GO:0051287	MF	NAD binding	0.00845666	0.449435	232	GO:0044446	CC	intracellular organelle part	0.19032	0.00026881					0		43	GO:0004190
												5	GO:0015131	MF	oxaloacetate transmembrane transporter activity	0.00405844	0.00094574													2	GO:0050833	MF	pyruvate transmembrane transporter activity	0.00211416	0.455211	5	GO:0000778	CC	condensed nuclear chromosome kinetochore	0.00410172	0.000347118					0		43	GO:0070001
												61	GO:0005198	MF	structural molecule activity	0.049513	0.00103532													2	GO:0004000	MF	adenosine deaminase activity	0.00211416	0.455211	353	GO:0043231	CC	intracellular membrane-bounded organelle	0.289582	0.000487703					0		53	GO:0080044
												5	GO:0010277	MF	chlorophyllide a oxygenase [overall] activity	0.00405844	0.00247906													2	GO:0050278	MF	sedoheptulose-bisphosphatase activity	0.00211416	0.455211	5	GO:0000777	CC	condensed chromosome kinetochore	0.00410172	0.000850397					0		53	GO:0080043
												5	GO:0016703	MF	oxidoreductase activity, acting on single donors with incorporation of molecular oxygen, incorporation of one atom of oxygen (internal monooxygenases or internal mixed function oxidases)	0.00405844	0.00332128													3	GO:0015217	MF	ADP transmembrane transporter activity	0.00317125	0.485197	4	GO:0005971	CC	ribonucleoside-diphosphate reductase complex	0.00328138	0.000902249					0		18	GO:0003714
												4	GO:0046863	MF	ribulose-1,5-bisphosphate carboxylase/oxygenase activator activity	0.00324675	0.00349698													2	GO:0008661	MF	1-deoxy-D-xylulose-5-phosphate synthase activity	0.00211416	0.503729	583	GO:0044424	CC	intracellular part	0.478261	0.00102911					0		28	GO:0015926
												38	GO:0016829	MF	lyase activity	0.0308442	0.00563449													2	GO:0008453	MF	alanine-glyoxylate transaminase activity	0.00211416	0.503729	359	GO:0043227	CC	membrane-bounded organelle	0.294504	0.00102911					0		5	GO:0004748
												5	GO:0009011	MF	starch synthase activity	0.00405844	0.00563449													2	GO:0009001	MF	serine O-acetyltransferase activity	0.00211416	0.503729	697	GO:0044464	CC	cell part	0.57178	0.00114031					0		5	GO:0061731
												5	GO:0004373	MF	glycogen (starch) synthase activity	0.00405844	0.00563449													2	GO:0016412	MF	serine O-acyltransferase activity	0.00211416	0.503729	83	GO:0044428	CC	nuclear part	0.0680886	0.00143351					0		5	GO:0016728
												3	GO:0003913	MF	DNA photolyase activity	0.00243506	0.00949752													31	GO:0050662	MF	coenzyme binding	0.0327696	0.505477	9	GO:0098687	CC	chromosomal region	0.0073831	0.00158709					0		5	GO:0047769
												9	GO:0051537	MF	2 iron, 2 sulfur cluster binding	0.00730519	0.018419													3	GO:0005347	MF	ATP transmembrane transporter activity	0.00317125	0.507994	390	GO:0043226	CC	organelle	0.319934	0.00309311					0		25	GO:0008422
												19	GO:0016830	MF	carbon-carbon lyase activity	0.0154221	0.0195039													13	GO:0046943	MF	carboxylic acid transmembrane transporter activity	0.0137421	0.511306	3	GO:1990077	CC	primosome complex	0.00246103	0.00321571					0		4	GO:0019172
												4	GO:0042132	MF	fructose 1,6-bisphosphate 1-phosphatase activity	0.00324675	0.0202781													19	GO:0008509	MF	anion transmembrane transporter activity	0.0200846	0.529242	4	GO:0000779	CC	condensed chromosome, centromeric region	0.00328138	0.00405889					0		44	GO:0008374
												4	GO:0008878	MF	glucose-1-phosphate adenylyltransferase activity	0.00324675	0.0341106													3	GO:0016160	MF	amylase activity	0.00317125	0.535202	18	GO:0061695	CC	transferase complex, transferring phosphorus-containing groups	0.0147662	0.0042768					0		11	GO:0005528
												3	GO:0003984	MF	acetolactate synthase activity	0.00243506	0.044239													3	GO:0010333	MF	terpene synthase activity	0.00317125	0.535202	387	GO:0043229	CC	intracellular organelle	0.317473	0.00474178					0		11	GO:0005527
												2	GO:0008974	MF	phosphoribulokinase activity	0.00162338	0.045609													13	GO:0005342	MF	organic acid transmembrane transporter activity	0.0137421	0.537475	72	GO:0043228	CC	non-membrane-bounded organelle	0.0590648	0.0072853					0		7	GO:0052793
												2	GO:0051745	MF	4-hydroxy-3-methylbut-2-en-1-yl diphosphate reductase activity	0.00162338	0.045609													162	GO:0043169	MF	cation binding	0.171247	0.537475	72	GO:0043232	CC	intracellular non-membrane-bounded organelle	0.0590648	0.0072853					0		4	GO:0004806
												4	GO:0050308	MF	sugar-phosphatase activity	0.00324675	0.0485932													2	GO:0008515	MF	sucrose transmembrane transporter activity	0.00211416	0.537475	3	GO:0000799	CC	nuclear condensin complex	0.00246103	0.0125696					0		4	GO:0009916
												128	GO:0016491	MF	oxidoreductase activity	0.103896	0.0520978													2	GO:0047196	MF	long-chain-alcohol O-fatty-acyltransferase activity	0.00211416	0.537475	11	GO:0000785	CC	chromatin	0.00902379	0.0144738					0		56	GO:0016765
												5	GO:0000989	MF	obsolete transcription factor activity, transcription factor binding	0.00405844	0.0695172													2	GO:0015157	MF	oligosaccharide transmembrane transporter activity	0.00211416	0.537475	4	GO:0031428	CC	box C/D snoRNP complex	0.00328138	0.0144738					0		7	GO:0004124
												6	GO:0070566	MF	adenylyltransferase activity	0.00487013	0.0695172													2	GO:0015154	MF	disaccharide transmembrane transporter activity	0.00211416	0.537475	5	GO:0042575	CC	DNA polymerase complex	0.00410172	0.0168592					0		3	GO:0102483
												9	GO:0016671	MF	oxidoreductase activity, acting on a sulfur group of donors, disulfide as acceptor	0.00730519	0.0695172													7	GO:0016836	MF	hydro-lyase activity	0.00739958	0.574253	4	GO:0000347	CC	THO complex	0.00328138	0.0185803					0		3	GO:0042083
												6	GO:0016638	MF	oxidoreductase activity, acting on the CH-NH2 group of donors	0.00487013	0.0919063													4	GO:0005310	MF	dicarboxylic acid transmembrane transporter activity	0.00422833	0.574274	4	GO:0005876	CC	spindle microtubule	0.00328138	0.0185803					0		3	GO:0004654
												4	GO:0004311	MF	farnesyltranstransferase activity	0.00324675	0.0932454													2	GO:0033926	MF	glycopeptide alpha-N-acetylgalactosaminidase activity	0.00211416	0.574274	3	GO:0000792	CC	heterochromatin	0.00246103	0.0192859					0		3	GO:0004418
												2	GO:0004802	MF	transketolase activity	0.00162338	0.0932454													1	GO:0008974	MF	phosphoribulokinase activity	0.00105708	0.574274	3	GO:0008622	CC	epsilon DNA polymerase complex	0.00246103	0.0192859					0		3	GO:0080132
												2	GO:0004760	MF	serine-pyruvate transaminase activity	0.00162338	0.0932454													1	GO:0008891	MF	glycolate oxidase activity	0.00105708	0.574274	3	GO:0005720	CC	nuclear heterochromatin	0.00246103	0.0192859					0		3	GO:0043024
												2	GO:0004348	MF	glucosylceramidase activity	0.00162338	0.0932454													1	GO:0051745	MF	4-hydroxy-3-methylbut-2-en-1-yl diphosphate reductase activity	0.00105708	0.574274	5	GO:0005813	CC	centrosome	0.00410172	0.0329878					0		3	GO:0004146
												2	GO:0033201	MF	alpha-1,4-glucan synthase activity	0.00162338	0.0932454													1	GO:0008720	MF	D-lactate dehydrogenase activity	0.00105708	0.574274	2	GO:0031616	CC	spindle pole centrosome	0.00164069	0.0492845					0		3	GO:0004799
												7	GO:0016814	MF	hydrolase activity, acting on carbon-nitrogen (but not peptide) bonds, in cyclic amidines	0.00568182	0.0972573													1	GO:0033838	MF	flavonol-3-O-glucoside glucosyltransferase activity	0.00105708	0.574274	6	GO:0005732	CC	small nucleolar ribonucleoprotein complex	0.00492207	0.0521278					0		5	GO:0004664
												3	GO:0051996	MF	squalene synthase activity	0.00243506	0.112607													1	GO:0045549	MF	9-cis-epoxycarotenoid dioxygenase activity	0.00105708	0.574274	5	GO:0005815	CC	microtubule organizing center	0.00410172	0.0588385					0		136	GO:0022804
												3	GO:0004310	MF	farnesyl-diphosphate farnesyltransferase activity	0.00243506	0.112607													1	GO:0003904	MF	deoxyribodipyrimidine photo-lyase activity	0.00105708	0.574274	3	GO:0015630	CC	microtubule cytoskeleton	0.00246103	0.0632525					0		22	GO:0008171
												633	GO:0003824	MF	catalytic activity	0.513799	0.115039													1	GO:0102241	MF	soyasaponin III rhamnosyltransferase activity	0.00105708	0.574274	2	GO:0009346	CC	citrate lyase complex	0.00164069	0.0830315					0		12	GO:0016840
												5	GO:0044183	MF	protein folding chaperone	0.00405844	0.125593													1	GO:0010436	MF	carotenoid dioxygenase activity	0.00105708	0.574274	2	GO:0043626	CC	PCNA complex	0.00164069	0.0830315					0		43	GO:0016835
												4	GO:0031492	MF	nucleosomal DNA binding	0.00324675	0.138523													1	GO:0008442	MF	3-hydroxyisobutyrate dehydrogenase activity	0.00105708	0.574274	2	GO:0044796	CC	DNA polymerase processivity factor complex	0.00164069	0.0830315					0		4	GO:0032051
												2	GO:0080132	MF	fatty acid alpha-hydroxylase activity	0.00162338	0.139076													1	GO:0019154	MF	glycolate dehydrogenase activity	0.00105708	0.574274	4	GO:0000307	CC	cyclin-dependent protein kinase holoenzyme complex	0.00328138	0.0997522					0		4	GO:0045548
												2	GO:0004750	MF	ribulose-phosphate 3-epimerase activity	0.00162338	0.139076													3	GO:0003950	MF	NAD+ ADP-ribosyltransferase activity	0.00317125	0.581602	942	GO:0005575	CC	cellular_component	0.772765	0.102123					0		7	GO:0051959
												2	GO:0043024	MF	ribosomal small subunit binding	0.00162338	0.139076													3	GO:0008553	MF	proton-exporting ATPase activity, phosphorylative mechanism	0.00317125	0.581602	14	GO:0048046	CC	apoplast	0.0114848	0.109035					0		7	GO:0045505
												2	GO:0015139	MF	alpha-ketoglutarate transmembrane transporter activity	0.00162338	0.139076													160	GO:0046872	MF	metal ion binding	0.169133	0.590186	2	GO:1990298	CC	bub1-bub3 complex	0.00164069	0.120503					0		19	GO:1901505
												6	GO:0000155	MF	phosphorelay sensor kinase activity	0.00487013	0.139076													4	GO:0004029	MF	aldehyde dehydrogenase (NAD) activity	0.00422833	0.590186	2	GO:0031010	CC	ISWI-type complex	0.00164069	0.120503					0		8	GO:0016725
												6	GO:0140299	MF	small molecule sensor activity	0.00487013	0.139076													3	GO:0044183	MF	protein folding chaperone	0.00317125	0.613036	2	GO:0033597	CC	mitotic checkpoint complex	0.00164069	0.120503					0		88	GO:0008509
												6	GO:0004673	MF	protein histidine kinase activity	0.00487013	0.139076													4	GO:0004176	MF	ATP-dependent peptidase activity	0.00422833	0.614886	2	GO:0016589	CC	NURF complex	0.00164069	0.120503					0		2	GO:0042409
												6	GO:0016775	MF	phosphotransferase activity, nitrogenous group as acceptor	0.00487013	0.139076																			4	GO:1905360	CC	GTPase complex	0.00328138	0.16291					0		2	GO:0008935
												1017	GO:0003674	MF	molecular_function	0.825487	0.147679																			4	GO:0005834	CC	heterotrimeric G-protein complex	0.00328138	0.16291					0		2	GO:0033808
												3	GO:0005199	MF	structural constituent of cell wall	0.00243506	0.147679																			2	GO:0033186	CC	CAF-1 complex	0.00164069	0.16291					0		2	GO:0048307
												3	GO:0008453	MF	alanine-glyoxylate transaminase activity	0.00243506	0.147679																			2	GO:0019008	CC	molybdopterin synthase complex	0.00164069	0.16291					0		2	GO:0043864
												3	GO:0003933	MF	GTP cyclohydrolase activity	0.00243506	0.147679																			2	GO:0032133	CC	chromosome passenger complex	0.00164069	0.206854					0		2	GO:0004788
												3	GO:0009001	MF	serine O-acetyltransferase activity	0.00243506	0.147679																			2	GO:0051233	CC	spindle midzone	0.00164069	0.206854					0		2	GO:0008455
												3	GO:0016412	MF	serine O-acyltransferase activity	0.00243506	0.147679																			2	GO:0000780	CC	condensed nuclear chromosome, centromeric region	0.00164069	0.206854					0		2	GO:0004496
												7	GO:0005372	MF	water transmembrane transporter activity	0.00568182	0.152251																			2	GO:0031261	CC	DNA replication preinitiation complex	0.00164069	0.206854					0		2	GO:0004655
												7	GO:0015250	MF	water channel activity	0.00568182	0.152251																			7	GO:0032040	CC	small-subunit processome	0.00574241	0.219714					0		2	GO:0090416
												3	GO:0004784	MF	superoxide dismutase activity	0.00243506	0.172444																			8	GO:0005856	CC	cytoskeleton	0.00656276	0.301242					0		2	GO:0090417
												3	GO:0016721	MF	oxidoreductase activity, acting on superoxide radicals as acceptor	0.00243506	0.172444																			2	GO:0032432	CC	actin filament bundle	0.00164069	0.301242					0		2	GO:0047714
												4	GO:0004089	MF	carbonate dehydratase activity	0.00324675	0.175571																			2	GO:0000793	CC	condensed chromosome	0.00164069	0.301242					0		2	GO:0008909
												2	GO:0004067	MF	asparaginase activity	0.00162338	0.184519																			6	GO:0009522	CC	photosystem I	0.00492207	0.324663					0		2	GO:0008676
												2	GO:0016594	MF	glycine binding	0.00162338	0.184519																			8	GO:0055029	CC	nuclear DNA-directed RNA polymerase complex	0.00656276	0.348657					0		2	GO:0016869
												2	GO:0004375	MF	glycine dehydrogenase (decarboxylating) activity	0.00162338	0.184519																			2	GO:0072686	CC	mitotic spindle	0.00164069	0.348657					0		2	GO:0050486
												2	GO:0004512	MF	inositol-3-phosphate synthase activity	0.00162338	0.184519																			3	GO:0016604	CC	nuclear body	0.00246103	0.366599					0		2	GO:0019237
												2	GO:0042165	MF	neurotransmitter binding	0.00162338	0.184519																			4	GO:1902911	CC	protein kinase complex	0.00328138	0.366792					0		2	GO:0030975
												2	GO:0016642	MF	oxidoreductase activity, acting on the CH-NH2 group of donors, disulfide as acceptor	0.00162338	0.184519																			4	GO:1902554	CC	serine/threonine protein kinase complex	0.00328138	0.366792					0		2	GO:0030899
												5	GO:0019203	MF	carbohydrate phosphatase activity	0.00405844	0.190438																			9	GO:0000428	CC	DNA-directed RNA polymerase complex	0.0073831	0.427648					0		2	GO:0042286
												5	GO:0015140	MF	malate transmembrane transporter activity	0.00405844	0.190438																			9	GO:0030880	CC	RNA polymerase complex	0.0073831	0.427648					0		2	GO:0016664
												5	GO:0015556	MF	C4-dicarboxylate transmembrane transporter activity	0.00405844	0.190438																			2	GO:0015030	CC	Cajal body	0.00164069	0.449346					0		3	GO:0010487
												3	GO:0004332	MF	fructose-bisphosphate aldolase activity	0.00243506	0.190438																			9	GO:0044452	CC	nucleolar part	0.0073831	0.471877					0		3	GO:0010331
												6	GO:0047134	MF	protein-disulfide reductase activity	0.00487013	0.197714																			45	GO:0003777	MF	microtubule motor activity	0.0369155	9.96588e-05					0		3	GO:0004512
												14	GO:0003774	MF	motor activity	0.0113636	0.209762																			15	GO:0008574	MF	ATP-dependent microtubule motor activity, plus-end-directed	0.0123052	9.96588e-05					0		7	GO:0008519
												4	GO:0005315	MF	inorganic phosphate transmembrane transporter activity	0.00324675	0.222572																			15	GO:1990939	MF	ATP-dependent microtubule motor activity	0.0123052	9.96588e-05					0		60	GO:0016709
												5	GO:0015116	MF	sulfate transmembrane transporter activity	0.00405844	0.229108																			16	GO:0042393	MF	histone binding	0.0131255	9.96588e-05					0		25	GO:0016893
												5	GO:0016744	MF	transferase activity, transferring aldehyde or ketonic groups	0.00405844	0.229108																			28	GO:0046982	MF	protein heterodimerization activity	0.0229696	9.96588e-05					0		53	GO:0015399
												2	GO:0004618	MF	phosphoglycerate kinase activity	0.00162338	0.236707																			8	GO:0003688	MF	DNA replication origin binding	0.00656276	0.000116286					0		5	GO:0005199
												2	GO:0008124	MF	4-alpha-hydroxytetrahydrobiopterin dehydratase activity	0.00162338	0.236707																			58	GO:0015631	MF	tubulin binding	0.04758	0.000117791					0		5	GO:0016703
												34	GO:0005506	MF	iron ion binding	0.0275974	0.236763																			25	GO:0003682	MF	chromatin binding	0.0205086	0.000121491					0		38	GO:0003777
												6	GO:0008574	MF	ATP-dependent microtubule motor activity, plus-end-directed	0.00487013	0.2489																			45	GO:0003774	MF	motor activity	0.0369155	0.000129511					0		11	GO:0016628
												6	GO:1990939	MF	ATP-dependent microtubule motor activity	0.00487013	0.2489																			64	GO:0008092	MF	cytoskeletal protein binding	0.0525021	0.000129511					0		11	GO:0042349
												5	GO:0031490	MF	chromatin DNA binding	0.00405844	0.25568																			58	GO:0008017	MF	microtubule binding	0.04758	0.000129511					0		42	GO:0051082
												4	GO:2001070	MF	starch binding	0.00324675	0.275325																			6	GO:0097027	MF	ubiquitin-protein transferase activator activity	0.00492207	0.000154425					0		6	GO:0008725
												2	GO:0003935	MF	GTP cyclohydrolase II activity	0.00162338	0.285758																			6	GO:0010997	MF	anaphase-promoting complex binding	0.00492207	0.000154425					0		6	GO:0043733
												2	GO:0046524	MF	sucrose-phosphate synthase activity	0.00162338	0.285758																			5	GO:0004748	MF	ribonucleoside-diphosphate reductase activity, thioredoxin disulfide as acceptor	0.00410172	0.000154425					0		48	GO:0042626
												2	GO:0015930	MF	glutamate synthase activity	0.00162338	0.285758																			5	GO:0061731	MF	ribonucleoside-diphosphate reductase activity	0.00410172	0.000154425					0		23	GO:0016891
												2	GO:0016207	MF	4-coumarate-CoA ligase activity	0.00162338	0.285758																			5	GO:0016728	MF	oxidoreductase activity, acting on CH or CH2 groups, disulfide as acceptor	0.00410172	0.000154425					0		8	GO:0004144
												13	GO:0016835	MF	carbon-oxygen lyase activity	0.0105519	0.286976																			99	GO:0016462	MF	pyrophosphatase activity	0.0812141	0.000157785					0		7	GO:0005338
												3	GO:0016405	MF	CoA-ligase activity	0.00243506	0.286976																			81	GO:0016887	MF	ATPase activity	0.0664479	0.000172729					0		15	GO:0031072
												7	GO:0016769	MF	transferase activity, transferring nitrogenous groups	0.00568182	0.292907																			100	GO:0016818	MF	hydrolase activity, acting on acid anhydrides, in phosphorus-containing anhydrides	0.0820345	0.000178493					0		12	GO:0019840
												7	GO:0008483	MF	transaminase activity	0.00568182	0.292907																			96	GO:0017111	MF	nucleoside-triphosphatase activity	0.0787531	0.000178493					0		15	GO:0005544
												27	GO:0004497	MF	monooxygenase activity	0.0219156	0.300998																			9	GO:0031491	MF	nucleosome binding	0.0073831	0.000178493					0		5	GO:0004784
												5	GO:0015166	MF	polyol transmembrane transporter activity	0.00405844	0.300998																			100	GO:0016817	MF	hydrolase activity, acting on acid anhydrides	0.0820345	0.000184105					0		5	GO:0016721
												5	GO:0015168	MF	glycerol transmembrane transporter activity	0.00405844	0.300998																			6	GO:0055106	MF	ubiquitin-protein transferase regulator activity	0.00492207	0.000202065					0		9	GO:0016833
												5	GO:0015254	MF	glycerol channel activity	0.00405844	0.300998																			7	GO:0031492	MF	nucleosomal DNA binding	0.00574241	0.000202599					0		6	GO:0009378
												5	GO:1901618	MF	organic hydroxy compound transmembrane transporter activity	0.00405844	0.300998																			165	GO:0005515	MF	protein binding	0.135357	0.000254633					0		6	GO:0003905
												6	GO:0004791	MF	thioredoxin-disulfide reductase activity	0.00487013	0.323695																			186	GO:0003677	MF	DNA binding	0.152584	0.000258064					0		45	GO:0015171
												28	GO:0016791	MF	phosphatase activity	0.0227273	0.323778																			247	GO:0032553	MF	ribonucleotide binding	0.202625	0.000258064					0		4	GO:0015101
												2	GO:0004061	MF	arylformamidase activity	0.00162338	0.326695																			227	GO:0008144	MF	drug binding	0.186218	0.000258064					0		9	GO:0140326
												2	GO:0008686	MF	3,4-dihydroxy-2-butanone-4-phosphate synthase activity	0.00162338	0.326695																			244	GO:0032555	MF	purine ribonucleotide binding	0.200164	0.000258064					0		3	GO:0046423
												2	GO:0009013	MF	succinate-semialdehyde dehydrogenase [NAD(P)+] activity	0.00162338	0.326695																			284	GO:0043168	MF	anion binding	0.232978	0.000258064					0		3	GO:0008839
												2	GO:0000064	MF	L-ornithine transmembrane transporter activity	0.00162338	0.326695																			228	GO:0032559	MF	adenyl ribonucleotide binding	0.187039	0.000258064					0		14	GO:0004176
												2	GO:0004075	MF	biotin carboxylase activity	0.00162338	0.326695																			10	GO:0034061	MF	DNA polymerase activity	0.00820345	0.000258064					0		9	GO:0016411
												2	GO:0004096	MF	catalase activity	0.00162338	0.326695																			219	GO:0005524	MF	ATP binding	0.179655	0.000258064					0		9	GO:0140303
												6	GO:0004659	MF	prenyltransferase activity	0.00487013	0.32868																			244	GO:0017076	MF	purine nucleotide binding	0.200164	0.000258064					0		24	GO:0003755
												3	GO:0051959	MF	dynein light intermediate chain binding	0.00243506	0.330939																			228	GO:0030554	MF	adenyl nucleotide binding	0.187039	0.000258064					0		15	GO:0008574
												3	GO:0045505	MF	dynein intermediate chain binding	0.00243506	0.330939																			235	GO:0035639	MF	purine ribonucleoside triphosphate binding	0.192781	0.000265051					0		15	GO:1990939
												77	GO:0048037	MF	cofactor binding	0.0625	0.341729																			250	GO:0097367	MF	carbohydrate derivative binding	0.205086	0.00026881					0		71	GO:0035251
												4	GO:0031624	MF	ubiquitin conjugating enzyme binding	0.00324675	0.350451																			271	GO:1901265	MF	nucleoside phosphate binding	0.222313	0.00026881					0		90	GO:0005509
												6	GO:1901682	MF	sulfur compound transmembrane transporter activity	0.00487013	0.351182																			271	GO:0000166	MF	nucleotide binding	0.222313	0.00026881					0		24	GO:0016859
												9	GO:0016836	MF	hydro-lyase activity	0.00730519	0.351182																			36	GO:0140097	MF	catalytic activity, acting on DNA	0.0295324	0.00027527					0		4	GO:0015165
												8	GO:0016620	MF	oxidoreductase activity, acting on the aldehyde or oxo group of donors, NAD or NADP as acceptor	0.00649351	0.352545																			290	GO:0036094	MF	small molecule binding	0.2379	0.000314961					0		63	GO:0008514
												3	GO:0016985	MF	mannan endo-1,4-beta-mannosidase activity	0.00243506	0.353436																			4	GO:0003896	MF	DNA primase activity	0.00328138	0.000428157					0		2	GO:0004852
												14	GO:0016651	MF	oxidoreductase activity, acting on NAD(P)H	0.0113636	0.363886																			4	GO:0030332	MF	cyclin binding	0.00328138	0.000428157					0		2	GO:0033987
												2	GO:0015205	MF	nucleobase transmembrane transporter activity	0.00162338	0.363886																			22	GO:0044877	MF	protein-containing complex binding	0.0180476	0.000588696					0		2	GO:0098809
												2	GO:0004777	MF	succinate-semialdehyde dehydrogenase (NAD+) activity	0.00162338	0.363886																			9	GO:0003887	MF	DNA-directed DNA polymerase activity	0.0073831	0.000629165					0		2	GO:0050017
												2	GO:0004014	MF	adenosylmethionine decarboxylase activity	0.00162338	0.363886																			33	GO:0046527	MF	glucosyltransferase activity	0.0270714	0.00141068					0		2	GO:0050242
												5	GO:0005310	MF	dicarboxylic acid transmembrane transporter activity	0.00405844	0.37666																			502	GO:1901363	MF	heterocyclic compound binding	0.411813	0.00142396					0		2	GO:0046522
												10	GO:0051287	MF	NAD binding	0.00811688	0.37792																			502	GO:0097159	MF	organic cyclic compound binding	0.411813	0.00159877					0		2	GO:0004348
												1	GO:0003914	MF	DNA (6-4) photolyase activity	0.000811688	0.391618																			6	GO:0016725	MF	oxidoreductase activity, acting on CH or CH2 groups	0.00492207	0.00271963					0		6	GO:0004040
												1	GO:0016532	MF	superoxide dismutase copper chaperone activity	0.000811688	0.391618																			4	GO:0005504	MF	fatty acid binding	0.00328138	0.00405889					0		6	GO:0060590
												3	GO:0016878	MF	acid-thiol ligase activity	0.00243506	0.404223																			8	GO:0033293	MF	monocarboxylic acid binding	0.00656276	0.00508501					0		6	GO:0016844
												3	GO:0008195	MF	phosphatidate phosphatase activity	0.00243506	0.404223																			417	GO:0043167	MF	ion binding	0.342084	0.00775178					0		5	GO:0003999
												13	GO:0015144	MF	carbohydrate transmembrane transporter activity	0.0105519	0.414876																			43	GO:0042623	MF	ATPase activity, coupled	0.0352748	0.00966236					0		15	GO:0042562
												5	GO:0004176	MF	ATP-dependent peptidase activity	0.00405844	0.419583																			7	GO:0031490	MF	chromatin DNA binding	0.00574241	0.0128104					0
												13	GO:0051540	MF	metal cluster binding	0.0105519	0.424731																			110	GO:0004672	MF	protein kinase activity	0.0902379	0.0134819					0
												13	GO:0051536	MF	iron-sulfur cluster binding	0.0105519	0.424731																			686	GO:0005488	MF	binding	0.562756	0.0139767					0
												4	GO:0008271	MF	secondary active sulfate transmembrane transporter activity	0.00324675	0.433524																			25	GO:0008094	MF	DNA-dependent ATPase activity	0.0205086	0.0144738					0
												4	GO:0031491	MF	nucleosome binding	0.00324675	0.433524																			6	GO:0044183	MF	protein folding chaperone	0.00492207	0.0158096					0
												15	GO:0016765	MF	transferase activity, transferring alkyl or aryl (other than methyl) groups	0.0121753	0.448989																			2	GO:0004170	MF	dUTP diphosphatase activity	0.00164069	0.0195164					0
												3	GO:0016832	MF	aldehyde-lyase activity	0.00243506	0.463376																			7	GO:0005310	MF	dicarboxylic acid transmembrane transporter activity	0.00574241	0.0317605					0
												2	GO:0004645	MF	phosphorylase activity	0.00162338	0.466382																			6	GO:0015140	MF	malate transmembrane transporter activity	0.00492207	0.0329878					0
												20	GO:0035251	MF	UDP-glucosyltransferase activity	0.0162338	0.48025																			6	GO:0015556	MF	C4-dicarboxylate transmembrane transporter activity	0.00492207	0.0329878					0
												3	GO:0004567	MF	beta-mannosidase activity	0.00243506	0.493827																			24	GO:0035251	MF	UDP-glucosyltransferase activity	0.0196883	0.0401846					0
												4	GO:0000295	MF	adenine nucleotide transmembrane transporter activity	0.00324675	0.499541																			6	GO:0046912	MF	transferase activity, transferring acyl groups, acyl groups converted into alkyl on transfer	0.00492207	0.0446128					0
												4	GO:0015216	MF	purine nucleotide transmembrane transporter activity	0.00324675	0.499541																			20	GO:0003678	MF	DNA helicase activity	0.0164069	0.0460767					0
												4	GO:0005346	MF	purine ribonucleotide transmembrane transporter activity	0.00324675	0.499541																			116	GO:0016773	MF	phosphotransferase activity, alcohol group as acceptor	0.09516	0.0494734					0
												2	GO:0016851	MF	magnesium chelatase activity	0.00162338	0.52132																			137	GO:0016772	MF	transferase activity, transferring phosphorus-containing groups	0.112387	0.057541					0
												2	GO:0004564	MF	beta-fructofuranosidase activity	0.00162338	0.52132																			7	GO:0016796	MF	exonuclease activity, active with either ribo- or deoxyribonucleic acids and producing 5'-phosphomonoesters	0.00574241	0.0581535					0
												2	GO:0090599	MF	alpha-glucosidase activity	0.00162338	0.52132																			3	GO:0047334	MF	diphosphate-fructose-6-phosphate 1-phosphotransferase activity	0.00246103	0.0791186					0
												2	GO:0004575	MF	sucrose alpha-glucosidase activity	0.00162338	0.52132																			2	GO:0003886	MF	DNA (cytosine-5-)-methyltransferase activity	0.00164069	0.0830315					0
												2	GO:0051002	MF	ligase activity, forming nitrogen-metal bonds	0.00162338	0.52132																			2	GO:0003878	MF	ATP citrate synthase activity	0.00164069	0.0830315					0
												2	GO:0051003	MF	ligase activity, forming nitrogen-metal bonds, forming coordination complexes	0.00162338	0.52132																			2	GO:0016247	MF	channel regulator activity	0.00164069	0.0830315					0
												3	GO:0004849	MF	uridine kinase activity	0.00243506	0.523689																			2	GO:1990259	MF	histone-glutamine methyltransferase activity	0.00164069	0.0830315					0
												82	GO:0022857	MF	transmembrane transporter activity	0.0665584	0.532184																			2	GO:0005095	MF	GTPase inhibitor activity	0.00164069	0.0830315					0
												6	GO:0016668	MF	oxidoreductase activity, acting on a sulfur group of donors, NAD(P) as acceptor	0.00487013	0.537311																			2	GO:0036009	MF	protein-glutamine N-methyltransferase activity	0.00164069	0.0830315					0
												3	GO:0019238	MF	cyclohydrolase activity	0.00243506	0.559689																			16	GO:0080044	MF	quercetin 7-O-glucosyltransferase activity	0.0131255	0.0861427					0
[truncated: 4 more columns]
