# Supplementary material for: A Genome-Wide View of Transcriptional Responses during Aphis glycines Infestation in Soybean
Source: Int J Mol Sci. 2020 Jul 22;21(15):5191. doi: 10.3390/ijms21155191 (PMC7432633; doi:10.3390/ijms21155191)
Supplement: Supplementary file 1 [file ijms-21-05191-s001.zip › Supplementary Materials/Table S6.xlsx]

## Sheet: Sheet1
Table S6 KEGG enrichment of differential expressed genes
Dongnong47																					P203																					P746
24 HAI							48 HAI							96 HAI							24 HAI							48 HAI							96 HAI							24 HAI							48 HAI
Num	Pathway id	Description	Ratio_in_study	Pvalue_corrected	First Category	Second Category	Num	Pathway id	Description	Ratio_in_study	Pvalue_corrected	First Category	Second Category	Num	Pathway id	Database	Ratio_in_study	Pvalue_corrected	First Category	Second Category	Num	Pathway id	Description	Ratio_in_study	Pvalue_corrected	First Category	Second Category	Num	Pathway id	Description	Ratio_in_study	Ratio_in_pop	First Category	Second Category	Num	Pathway id	Description	Ratio_in_study	Pvalue_corrected	First Category	Second Category	Num	Pathway id	Description	Ratio_in_study	Pvalue_corrected	First Category	Second Category	Num
49	map04075	Plant hormone signal transduction	49/294	4.92906e-18	Environmental Information Processing	Signal transduction	23	map04075	Plant hormone signal transduction	23/210	9.06195e-05	Environmental Information Processing	Signal transduction	25	map00710	KEGG PATHWAY	25/651	2.02361e-09	Metabolism	Energy metabolism	3	map04016	MAPK signaling pathway - plant	3/34	0.170778	Environmental Information Processing	Signal transduction	4	map00280	Valine, leucine and isoleucine degradation	4/94	125/22737	Metabolism	Amino acid metabolism	25	map04712	Circadian rhythm - plant	25/485	2.97031e-15	Organismal Systems	Environmental adaptation	32	map03030	DNA replication	32/698	8.93249e-06	Genetic Information Processing	Replication and repair	23
32	map04016	MAPK signaling pathway - plant	32/294	2.66049e-15	Environmental Information Processing	Signal transduction	5	map00590	Arachidonic acid metabolism	5/210	0.00155749	Metabolism	Lipid metabolism	18	map04712	KEGG PATHWAY	18/651	1.3635e-06	Organismal Systems	Environmental adaptation	2	map03420	Nucleotide excision repair	2/34	0.181439	Genetic Information Processing	Replication and repair	3	map00380	Tryptophan metabolism	3/94	88/22737	Metabolism	Amino acid metabolism	10	map00906	Carotenoid biosynthesis	10/485	0.000476728	Metabolism	Metabolism of terpenoids and polyketides	23	map00240	Pyrimidine metabolism	23/698	0.0118786	Metabolism	Nucleotide metabolism	5
24	map04626	Plant-pathogen interaction	24/294	2.74608e-07	Organismal Systems	Environmental adaptation	6	map00592	alpha-Linolenic acid metabolism	6/210	0.0106237	Metabolism	Lipid metabolism	46	map03010	KEGG PATHWAY	46/651	1.61613e-05	Genetic Information Processing	Translation	1	map00603	Glycosphingolipid biosynthesis - globo and isoglobo series	1/34	0.208192	Metabolism	Glycan biosynthesis and metabolism	3	map00310	Lysine degradation	3/94	87/22737	Metabolism	Amino acid metabolism	13	map00710	Carbon fixation in photosynthetic organisms	13/485	0.00190012	Metabolism	Energy metabolism	11	map00941	Flavonoid biosynthesis	11/698	0.0203987	Metabolism	Biosynthesis of other secondary metabolites	6
6	map00906	Carotenoid biosynthesis	6/294	0.0100714	Metabolism	Metabolism of terpenoids and polyketides	9	map00520	Amino sugar and nucleotide sugar metabolism	9/210	0.0454682	Metabolism	Carbohydrate metabolism	17	map00630	KEGG PATHWAY	17/651	0.000360147	Metabolism	Carbohydrate metabolism	1	map00600	Sphingolipid metabolism	1/34	0.29234	Metabolism	Lipid metabolism	4	map00500	Starch and sucrose metabolism	4/94	377/22737	Metabolism	Carbohydrate metabolism	6	map00909	Sesquiterpenoid and triterpenoid biosynthesis	6/485	0.00244056	Metabolism	Metabolism of terpenoids and polyketides	12	map03430	Mismatch repair	12/698	0.025329	Genetic Information Processing	Replication and repair	9
6	map00592	alpha-Linolenic acid metabolism	6/294	0.0348945	Metabolism	Lipid metabolism	7	map00564	Glycerophospholipid metabolism	7/210	0.0590246	Metabolism	Lipid metabolism	11	map00906	KEGG PATHWAY	11/651	0.00044004	Metabolism	Metabolism of terpenoids and polyketides	1	map00966	Glucosinolate biosynthesis	1/34	0.30263	Metabolism	Biosynthesis of other secondary metabolites	2	map00400	Phenylalanine, tyrosine and tryptophan biosynthesis	2/94	101/22737	Metabolism	Amino acid metabolism	19	map00010	Glycolysis / Gluconeogenesis	19/485	0.00381466	Metabolism	Carbohydrate metabolism	15	map03420	Nucleotide excision repair	15/698	0.0668979	Genetic Information Processing	Replication and repair	7
2	map01040	Biosynthesis of unsaturated fatty acids	2/294	0.884217	Metabolism	Lipid metabolism	4	map00906	Carotenoid biosynthesis	4/210	0.0705665	Metabolism	Metabolism of terpenoids and polyketides	14	map00030	KEGG PATHWAY	14/651	0.000629279	Metabolism	Carbohydrate metabolism	1	map00380	Tryptophan metabolism	1/34	0.350226	Metabolism	Amino acid metabolism	5	map04141	Protein processing in endoplasmic reticulum	5/94	496/22737	Genetic Information Processing	Folding, sorting and degradation	11	map00051	Fructose and mannose metabolism	11/485	0.00992602	Metabolism	Carbohydrate metabolism	5	map00196	Photosynthesis - antenna proteins	5/698	0.131949	Metabolism	Energy metabolism	4
4	map04070	Phosphatidylinositol signaling system	4/294	0.960767	Environmental Information Processing	Signal transduction	5	map00052	Galactose metabolism	5/210	0.102016	Metabolism	Carbohydrate metabolism	9	map00910	KEGG PATHWAY	9/651	0.00559244	Metabolism	Energy metabolism	1	map02010	ABC transporters	1/34	0.363217	Environmental Information Processing	Membrane transport	1	map00966	Glucosinolate biosynthesis	1/94	12/22737	Metabolism	Biosynthesis of other secondary metabolites	10	map00030	Pentose phosphate pathway	10/485	0.0113776	Metabolism	Carbohydrate metabolism	9	map04712	Circadian rhythm - plant	9/698	0.242412	Organismal Systems	Environmental adaptation	5
1	map03010	Ribosome	1/294	0.999933	Genetic Information Processing	Translation	5	map00561	Glycerolipid metabolism	5/210	0.192622	Metabolism	Lipid metabolism	13	map00051	KEGG PATHWAY	13/651	0.00976172	Metabolism	Carbohydrate metabolism	1	map00561	Glycerolipid metabolism	1/34	0.412564	Metabolism	Lipid metabolism	1	map00906	Carotenoid biosynthesis	1/94	82/22737	Metabolism	Metabolism of terpenoids and polyketides	12	map04146	Peroxisome	12/485	0.0127161	Cellular Processes	Transport and catabolism	6	map00945	Stilbenoid, diarylheptanoid and gingerol biosynthesis	6/698	0.319373	Metabolism	Biosynthesis of other secondary metabolites	5
3	map04130	SNARE interactions in vesicular transport	3/294	1	Genetic Information Processing	Folding, sorting and degradation	3	map00591	Linoleic acid metabolism	3/210	0.202847	Metabolism	Lipid metabolism	14	map04146	KEGG PATHWAY	14/651	0.0141991	Cellular Processes	Transport and catabolism	1	map00052	Galactose metabolism	1/34	0.420828	Metabolism	Carbohydrate metabolism	1	map00903	Limonene and pinene degradation	1/94	27/22737	Metabolism	Metabolism of terpenoids and polyketides	17	map00500	Starch and sucrose metabolism	17/485	0.0320819	Metabolism	Carbohydrate metabolism	12	map00480	Glutathione metabolism	12/698	0.339619	Metabolism	Metabolism of other amino acids	3
5	map00480	Glutathione metabolism	5/294	1	Metabolism	Metabolism of other amino acids	2	map00430	Taurine and hypotaurine metabolism	2/210	0.261329	Metabolism	Metabolism of other amino acids	4	map00660	KEGG PATHWAY	4/651	0.015089	Metabolism	Carbohydrate metabolism	1	map00710	Carbon fixation in photosynthetic organisms	1/34	0.425673	Metabolism	Energy metabolism	1	map00071	Fatty acid degradation	1/94	139/22737	Metabolism	Lipid metabolism	5	map00650	Butanoate metabolism	5/485	0.0349127	Metabolism	Carbohydrate metabolism	11	map03440	Homologous recombination	11/698	0.346185	Genetic Information Processing	Replication and repair	2
1	map00966	Glucosinolate biosynthesis	1/294	1	Metabolism	Biosynthesis of other secondary metabolites	7	map00500	Starch and sucrose metabolism	7/210	0.307123	Metabolism	Carbohydrate metabolism	13	map00195	KEGG PATHWAY	13/651	0.0159294	Metabolism	Energy metabolism	2	map04075	Plant hormone signal transduction	2/34	0.440395	Environmental Information Processing	Signal transduction	1	map00410	beta-Alanine metabolism	1/94	152/22737	Metabolism	Metabolism of other amino acids	8	map00900	Terpenoid backbone biosynthesis	8/485	0.0386667	Metabolism	Metabolism of terpenoids and polyketides	20	map00230	Purine metabolism	20/698	0.408809	Metabolism	Nucleotide metabolism	7
1	map04122	Sulfur relay system	1/294	1	Genetic Information Processing	Folding, sorting and degradation	8	map00940	Phenylpropanoid biosynthesis	8/210	0.334281	Metabolism	Biosynthesis of other secondary metabolites	7	map00920	KEGG PATHWAY	7/651	0.0412847	Metabolism	Energy metabolism	1	map00500	Starch and sucrose metabolism	1/34	0.460964	Metabolism	Carbohydrate metabolism	1	map00460	Cyanoamino acid metabolism	1/94	136/22737	Metabolism	Metabolism of other amino acids	9	map00052	Galactose metabolism	9/485	0.0393811	Metabolism	Carbohydrate metabolism	7	map03410	Base excision repair	7/698	0.465799	Genetic Information Processing	Replication and repair	8
6	map00520	Amino sugar and nucleotide sugar metabolism	6/294	1	Metabolism	Carbohydrate metabolism	2	map00565	Ether lipid metabolism	2/210	0.503792	Metabolism	Lipid metabolism	20	map00500	KEGG PATHWAY	20/651	0.0503192	Metabolism	Carbohydrate metabolism	1	map00010	Glycolysis / Gluconeogenesis	1/34	0.462765	Metabolism	Carbohydrate metabolism	3	map04144	Endocytosis	3/94	449/22737	Cellular Processes	Transport and catabolism	3	map00660	C5-Branched dibasic acid metabolism	3/485	0.043848	Metabolism	Carbohydrate metabolism	8	map00030	Pentose phosphate pathway	8/698	0.479545	Metabolism	Carbohydrate metabolism	2
3	map00071	Fatty acid degradation	3/294	1	Metabolism	Lipid metabolism	3	map00460	Cyanoamino acid metabolism	3/210	0.52645	Metabolism	Metabolism of other amino acids	7	map00100	KEGG PATHWAY	7/651	0.054399	Metabolism	Lipid metabolism	1	map00520	Amino sugar and nucleotide sugar metabolism	1/34	0.464607	Metabolism	Carbohydrate metabolism	1	map00360	Phenylalanine metabolism	1/94	131/22737	Metabolism	Amino acid metabolism	5	map00730	Thiamine metabolism	5/485	0.0441374	Metabolism	Metabolism of cofactors and vitamins	5	map00591	Linoleic acid metabolism	5/698	0.480926	Metabolism	Lipid metabolism	3
6	map00500	Starch and sucrose metabolism	6/294	1	Metabolism	Carbohydrate metabolism	2	map00100	Steroid biosynthesis	2/210	0.551852	Metabolism	Lipid metabolism	6	map00760	KEGG PATHWAY	6/651	0.0955464	Metabolism	Metabolism of cofactors and vitamins	1	map03018	RNA degradation	1/34	0.473162	Genetic Information Processing	Folding, sorting and degradation	1	map00260	Glycine, serine and threonine metabolism	1/94	203/22737	Metabolism	Amino acid metabolism	9	map00630	Glyoxylate and dicarboxylate metabolism	9/485	0.0922973	Metabolism	Carbohydrate metabolism	3	map00430	Taurine and hypotaurine metabolism	3/698	0.637751	Metabolism	Metabolism of other amino acids	2
1	map00430	Taurine and hypotaurine metabolism	1/294	1	Metabolism	Metabolism of other amino acids	1	map00902	Monoterpenoid biosynthesis	1/210	0.55418	Metabolism	Metabolism of terpenoids and polyketides	17	map00010	KEGG PATHWAY	17/651	0.149803	Metabolism	Carbohydrate metabolism	1	map00270	Cysteine and methionine metabolism	1/34	0.489343	Metabolism	Amino acid metabolism	1	map03008	Ribosome biogenesis in eukaryotes	1/94	227/22737	Genetic Information Processing	Translation	5	map00760	Nicotinate and nicotinamide metabolism	5/485	0.0984286	Metabolism	Metabolism of cofactors and vitamins	2	map00944	Flavone and flavonol biosynthesis	2/698	0.825824	Metabolism	Biosynthesis of other secondary metabolites	1
2	map00860	Porphyrin and chlorophyll metabolism	2/294	1	Metabolism	Metabolism of cofactors and vitamins	2	map00073	Cutin, suberine and wax biosynthesis	2/210	0.559056	Metabolism	Lipid metabolism	5	map00290	KEGG PATHWAY	5/651	0.160025	Metabolism	Amino acid metabolism	1	map04626	Plant-pathogen interaction	1/34	0.510202	Organismal Systems	Environmental adaptation	2	map03040	Spliceosome	2/94	397/22737	Genetic Information Processing	Transcription	7	map00280	Valine, leucine and isoleucine degradation	7/485	0.103905	Metabolism	Amino acid metabolism	4	map03010	Ribosome	4/698	1	Genetic Information Processing	Translation	2
1	map00196	Photosynthesis - antenna proteins	1/294	1	Metabolism	Energy metabolism	1	map00944	Flavone and flavonol biosynthesis	1/210	0.559325	Metabolism	Biosynthesis of other secondary metabolites	5	map00600	KEGG PATHWAY	5/651	0.161129	Metabolism	Lipid metabolism								1	map03420	Nucleotide excision repair	1/94	220/22737	Genetic Information Processing	Replication and repair	5	map00910	Nitrogen metabolism	5/485	0.140918	Metabolism	Energy metabolism	14	map00010	Glycolysis / Gluconeogenesis	14/698	1	Metabolism	Carbohydrate metabolism	1
4	map00270	Cysteine and methionine metabolism	4/294	1	Metabolism	Amino acid metabolism	6	map04016	MAPK signaling pathway - plant	6/210	0.571158	Environmental Information Processing	Signal transduction	13	map00270	KEGG PATHWAY	13/651	0.166853	Metabolism	Amino acid metabolism								1	map00480	Glutathione metabolism	1/94	212/22737	Metabolism	Metabolism of other amino acids	6	map02010	ABC transporters	6/485	0.147361	Environmental Information Processing	Membrane transport	3	map04933	AGE-RAGE signaling pathway in diabetic complications	3/698	1	Human Diseases	Endocrine and metabolic diseases	6
1	map00790	Folate biosynthesis	1/294	1	Metabolism	Metabolism of cofactors and vitamins	2	map00910	Nitrogen metabolism	2/210	0.57281	Metabolism	Energy metabolism	7	map02010	KEGG PATHWAY	7/651	0.173368	Environmental Information Processing	Membrane transport								1	map00130	Ubiquinone and other terpenoid-quinone biosynthesis	1/94	127/22737	Metabolism	Metabolism of cofactors and vitamins	4	map00290	Valine, leucine and isoleucine biosynthesis	4/485	0.183585	Metabolism	Amino acid metabolism	11	map03018	RNA degradation	11/698	1	Genetic Information Processing	Folding, sorting and degradation	2
1	map00590	Arachidonic acid metabolism	1/294	1	Metabolism	Lipid metabolism	3	map00195	Photosynthesis	3/210	0.580335	Metabolism	Energy metabolism	4	map00740	KEGG PATHWAY	4/651	0.173696	Metabolism	Metabolism of cofactors and vitamins								1	map00053	Ascorbate and aldarate metabolism	1/94	111/22737	Metabolism	Carbohydrate metabolism	10	map00620	Pyruvate metabolism	10/485	0.192899	Metabolism	Carbohydrate metabolism	3	map00514	Other types of O-glycan biosynthesis	3/698	1	Metabolism	Glycan biosynthesis and metabolism	3
2	map00941	Flavonoid biosynthesis	2/294	1	Metabolism	Biosynthesis of other secondary metabolites	4	map00270	Cysteine and methionine metabolism	4/210	0.590697	Metabolism	Amino acid metabolism	4	map00650	KEGG PATHWAY	4/651	0.208951	Metabolism	Carbohydrate metabolism								1	map00350	Tyrosine metabolism	1/94	170/22737	Metabolism	Amino acid metabolism	2	map00072	Synthesis and degradation of ketone bodies	2/485	0.224976	Metabolism	Lipid metabolism	2	map00905	Brassinosteroid biosynthesis	2/698	1	Metabolism	Metabolism of terpenoids and polyketides	4
1	map00908	Zeatin biosynthesis	1/294	1	Metabolism	Metabolism of terpenoids and polyketides	2	map00960	Tropane, piperidine and pyridine alkaloid biosynthesis	2/210	0.597779	Metabolism	Biosynthesis of other secondary metabolites	7	map00900	KEGG PATHWAY	7/651	0.272532	Metabolism	Metabolism of terpenoids and polyketides								1	map00330	Arginine and proline metabolism	1/94	151/22737	Metabolism	Amino acid metabolism	3	map00740	Riboflavin metabolism	3/485	0.273639	Metabolism	Metabolism of cofactors and vitamins	5	map02010	ABC transporters	5/698	1	Environmental Information Processing	Membrane transport	2
1	map00943	Isoflavonoid biosynthesis	1/294	1	Metabolism	Biosynthesis of other secondary metabolites	1	map00905	Brassinosteroid biosynthesis	1/210	0.607794	Metabolism	Metabolism of terpenoids and polyketides	7	map00130	KEGG PATHWAY	7/651	0.285751	Metabolism	Metabolism of cofactors and vitamins								1	map00630	Glyoxylate and dicarboxylate metabolism	1/94	177/22737	Metabolism	Carbohydrate metabolism	2	map00902	Monoterpenoid biosynthesis	2/485	0.326891	Metabolism	Metabolism of terpenoids and polyketides	1	map00966	Glucosinolate biosynthesis	1/698	1	Metabolism	Biosynthesis of other secondary metabolites	1
6	map04144	Endocytosis	6/294	1	Cellular Processes	Transport and catabolism	2	map00053	Ascorbate and aldarate metabolism	2/210	0.631305	Metabolism	Carbohydrate metabolism	3	map00909	KEGG PATHWAY	3/651	0.296411	Metabolism	Metabolism of terpenoids and polyketides								2	map00052	Galactose metabolism	2/94	147/22737	Metabolism	Carbohydrate metabolism	3	map04933	AGE-RAGE signaling pathway in diabetic complications	3/485	0.345532	Human Diseases	Endocrine and metabolic diseases	16	map00940	Phenylpropanoid biosynthesis	16/698	1	Metabolism	Biosynthesis of other secondary metabolites	2
2	map00460	Cyanoamino acid metabolism	2/294	1	Metabolism	Metabolism of other amino acids	2	map00950	Isoquinoline alkaloid biosynthesis	2/210	0.640134	Metabolism	Biosynthesis of other secondary metabolites	6	map00860	KEGG PATHWAY	6/651	0.297932	Metabolism	Metabolism of cofactors and vitamins								2	map00940	Phenylpropanoid biosynthesis	2/94	455/22737	Metabolism	Biosynthesis of other secondary metabolites	4	map00770	Pantothenate and CoA biosynthesis	4/485	0.348088	Metabolism	Metabolism of cofactors and vitamins	5	map00250	Alanine, aspartate and glutamate metabolism	5/698	1	Metabolism	Amino acid metabolism	2
1	map00290	Valine, leucine and isoleucine biosynthesis	1/294	1	Metabolism	Amino acid metabolism	1	map00450	Selenocompound metabolism	1/210	0.655175	Metabolism	Metabolism of other amino acids	7	map00360	KEGG PATHWAY	7/651	0.312749	Metabolism	Amino acid metabolism								1	map00561	Glycerolipid metabolism	1/94	185/22737	Metabolism	Lipid metabolism	4	map00100	Steroid biosynthesis	4/485	0.350575	Metabolism	Lipid metabolism	5	map00020	Citrate cycle (TCA cycle)	5/698	1	Metabolism	Carbohydrate metabolism	1
3	map03420	Nucleotide excision repair	3/294	1	Genetic Information Processing	Replication and repair	2	map04712	Circadian rhythm - plant	2/210	0.662834	Organismal Systems	Environmental adaptation	3	map00450	KEGG PATHWAY	3/651	0.408531	Metabolism	Metabolism of other amino acids								1	map00270	Cysteine and methionine metabolism	1/94	253/22737	Metabolism	Amino acid metabolism	2	map00903	Limonene and pinene degradation	2/485	0.397579	Metabolism	Metabolism of terpenoids and polyketides	9	map00620	Pyruvate metabolism	9/698	1	Metabolism	Carbohydrate metabolism	2
1	map00565	Ether lipid metabolism	1/294	1	Metabolism	Lipid metabolism	3	map00480	Glutathione metabolism	3/210	0.668242	Metabolism	Metabolism of other amino acids	3	map00196	KEGG PATHWAY	3/651	0.408531	Metabolism	Energy metabolism								1	map04146	Peroxisome	1/94	195/22737	Cellular Processes	Transport and catabolism	5	map00250	Alanine, aspartate and glutamate metabolism	5/485	0.441955	Metabolism	Amino acid metabolism	2	map00590	Arachidonic acid metabolism	2/698	1	Metabolism	Lipid metabolism	3
2	map00562	Inositol phosphate metabolism	2/294	1	Metabolism	Carbohydrate metabolism	1	map00511	Other glycan degradation	1/210	0.672976	Metabolism	Glycan biosynthesis and metabolism	3	map00790	KEGG PATHWAY	3/651	0.417896	Metabolism	Metabolism of cofactors and vitamins								1	map00100	Steroid biosynthesis	1/94	79/22737	Metabolism	Lipid metabolism	7	map00260	Glycine, serine and threonine metabolism	7/485	0.4776	Metabolism	Amino acid metabolism	8	map03008	Ribosome biogenesis in eukaryotes	8/698	1	Genetic Information Processing	Translation	1
2	map00052	Galactose metabolism	2/294	1	Metabolism	Carbohydrate metabolism	1	map00531	Glycosaminoglycan degradation	1/210	0.675212	Metabolism	Glycan biosynthesis and metabolism	9	map00260	KEGG PATHWAY	9/651	0.427577	Metabolism	Amino acid metabolism								1	map00620	Pyruvate metabolism	1/94	248/22737	Metabolism	Carbohydrate metabolism	5	map00562	Inositol phosphate metabolism	5/485	0.60987	Metabolism	Carbohydrate metabolism	5	map00460	Cyanoamino acid metabolism	5/698	1	Metabolism	Metabolism of other amino acids	1
1	map00904	Diterpenoid biosynthesis	1/294	1	Metabolism	Metabolism of terpenoids and polyketides	1	map00514	Other types of O-glycan biosynthesis	1/210	0.729023	Metabolism	Glycan biosynthesis and metabolism	7	map00052	KEGG PATHWAY	7/651	0.44156	Metabolism	Carbohydrate metabolism								1	map04120	Ubiquitin mediated proteolysis	1/94	281/22737	Genetic Information Processing	Folding, sorting and degradation	4	map00592	alpha-Linolenic acid metabolism	4/485	0.630861	Metabolism	Lipid metabolism	1	map00072	Synthesis and degradation of ketone bodies	1/698	1	Metabolism	Lipid metabolism	1
1	map00591	Linoleic acid metabolism	1/294	1	Metabolism	Lipid metabolism	2	map00350	Tyrosine metabolism	2/210	0.778201	Metabolism	Amino acid metabolism	4	map00640	KEGG PATHWAY	4/651	0.44395	Metabolism	Carbohydrate metabolism								1	map00020	Citrate cycle (TCA cycle)	1/94	125/22737	Metabolism	Carbohydrate metabolism	4	map00053	Ascorbate and aldarate metabolism	4/485	0.638384	Metabolism	Carbohydrate metabolism	6	map00710	Carbon fixation in photosynthetic organisms	6/698	1	Metabolism	Energy metabolism	2
1	map00945	Stilbenoid, diarylheptanoid and gingerol biosynthesis	1/294	1	Metabolism	Biosynthesis of other secondary metabolites	2	map04145	Phagosome	2/210	0.793668	Cellular Processes	Transport and catabolism	3	map00511	KEGG PATHWAY	3/651	0.446088	Metabolism	Glycan biosynthesis and metabolism								1	map00970	Aminoacyl-tRNA biosynthesis	1/94	125/22737	Genetic Information Processing	Translation	4	map00941	Flavonoid biosynthesis	4/485	0.653015	Metabolism	Biosynthesis of other secondary metabolites	2	map00650	Butanoate metabolism	2/698	1	Metabolism	Carbohydrate metabolism	2
1	map00100	Steroid biosynthesis	1/294	1	Metabolism	Lipid metabolism	1	map00340	Histidine metabolism	1/210	0.794489	Metabolism	Amino acid metabolism	4	map00945	KEGG PATHWAY	4/651	0.447036	Metabolism	Biosynthesis of other secondary metabolites								1	map00640	Propanoate metabolism	1/94	73/22737	Metabolism	Carbohydrate metabolism	1	map00966	Glucosinolate biosynthesis	1/485	0.663955	Metabolism	Biosynthesis of other secondary metabolites	2	map00908	Zeatin biosynthesis	2/698	1	Metabolism	Metabolism of terpenoids and polyketides	1
1	map00770	Pantothenate and CoA biosynthesis	1/294	1	Metabolism	Metabolism of cofactors and vitamins	2	map00051	Fructose and mannose metabolism	2/210	0.798451	Metabolism	Carbohydrate metabolism	6	map00250	KEGG PATHWAY	6/651	0.448823	Metabolism	Amino acid metabolism								1	map00960	Tropane, piperidine and pyridine alkaloid biosynthesis	1/94	98/22737	Metabolism	Biosynthesis of other secondary metabolites	2	map00511	Other glycan degradation	2/485	0.688259	Metabolism	Glycan biosynthesis and metabolism	1	map04122	Sulfur relay system	1/698	1	Genetic Information Processing	Folding, sorting and degradation	2
2	map04146	Peroxisome	2/294	1	Cellular Processes	Transport and catabolism	1	map00920	Sulfur metabolism	1/210	0.798801	Metabolism	Energy metabolism	6	map00280	KEGG PATHWAY	6/651	0.448823	Metabolism	Amino acid metabolism								1	map00910	Nitrogen metabolism	1/94	78/22737	Metabolism	Energy metabolism	8	map04120	Ubiquitin mediated proteolysis	8/485	0.695191	Genetic Information Processing	Folding, sorting and degradation	3	map00910	Nitrogen metabolism	3/698	1	Metabolism	Energy metabolism	1
1	map00510	N-Glycan biosynthesis	1/294	1	Metabolism	Glycan biosynthesis and metabolism	1	map00062	Fatty acid elongation	1/210	0.800069	Metabolism	Lipid metabolism	4	map00220	KEGG PATHWAY	4/651	0.48041	Metabolism	Amino acid metabolism								1	map00592	alpha-Linolenic acid metabolism	1/94	109/22737	Metabolism	Lipid metabolism	4	map00020	Citrate cycle (TCA cycle)	4/485	0.722919	Metabolism	Carbohydrate metabolism	3	map00906	Carotenoid biosynthesis	3/698	1	Metabolism	Metabolism of terpenoids and polyketides	1
1	map00400	Phenylalanine, tyrosine and tryptophan biosynthesis	1/294	1	Metabolism	Amino acid metabolism	1	map00380	Tryptophan metabolism	1/210	0.838111	Metabolism	Amino acid metabolism	4	map00770	KEGG PATHWAY	4/651	0.528953	Metabolism	Metabolism of cofactors and vitamins								1	map00950	Isoquinoline alkaloid biosynthesis	1/94	109/22737	Metabolism	Biosynthesis of other secondary metabolites	3	map00380	Tryptophan metabolism	3/485	0.735288	Metabolism	Amino acid metabolism	2	map00943	Isoflavonoid biosynthesis	2/698	1	Metabolism	Biosynthesis of other secondary metabolites	1
1	map03022	Basal transcription factors	1/294	1	Genetic Information Processing	Transcription	3	map00190	Oxidative phosphorylation	3/210	0.84855	Metabolism	Energy metabolism	2	map00905	KEGG PATHWAY	2/651	0.539874	Metabolism	Metabolism of terpenoids and polyketides								1	map00240	Pyrimidine metabolism	1/94	330/22737	Metabolism	Nucleotide metabolism	2	map00514	Other types of O-glycan biosynthesis	2/485	0.773897	Metabolism	Glycan biosynthesis and metabolism	2	map01040	Biosynthesis of unsaturated fatty acids	2/698	1	Metabolism	Lipid metabolism	3
1	map02010	ABC transporters	1/294	1	Environmental Information Processing	Membrane transport	4	map04626	Plant-pathogen interaction	4/210	0.849411	Organismal Systems	Environmental adaptation	4	map00380	KEGG PATHWAY	4/651	0.609213	Metabolism	Amino acid metabolism								1	map00010	Glycolysis / Gluconeogenesis	1/94	348/22737	Metabolism	Carbohydrate metabolism	1	map03450	Non-homologous end-joining	1/485	0.774135	Genetic Information Processing	Replication and repair	12	map00500	Starch and sucrose metabolism	12/698	1	Metabolism	Carbohydrate metabolism	4
2	map00564	Glycerophospholipid metabolism	2/294	1	Metabolism	Lipid metabolism	1	map00310	Lysine degradation	1/210	0.853248	Metabolism	Amino acid metabolism	6	map00410	KEGG PATHWAY	6/651	0.640545	Metabolism	Metabolism of other amino acids								1	map00591	Linoleic acid metabolism	1/94	70/22737	Metabolism	Lipid metabolism	1	map04122	Sulfur relay system	1/485	0.776937	Genetic Information Processing	Folding, sorting and degradation	3	map00380	Tryptophan metabolism	3/698	1	Metabolism	Amino acid metabolism	1
1	map00020	Citrate cycle (TCA cycle)	1/294	1	Metabolism	Carbohydrate metabolism	1	map00941	Flavonoid biosynthesis	1/210	0.856846	Metabolism	Biosynthesis of other secondary metabolites	6	map00330	KEGG PATHWAY	6/651	0.643987	Metabolism	Amino acid metabolism								1	map00190	Oxidative phosphorylation	1/94	325/22737	Metabolism	Energy metabolism	4	map00460	Cyanoamino acid metabolism	4/485	0.77849	Metabolism	Metabolism of other amino acids	2	map00290	Valine, leucine and isoleucine biosynthesis	2/698	1	Metabolism	Amino acid metabolism	1
1	map00280	Valine, leucine and isoleucine degradation	1/294	1	Metabolism	Amino acid metabolism	1	map02010	ABC transporters	1/210	0.864237	Environmental Information Processing	Membrane transport	1	map00966	KEGG PATHWAY	1/651	0.682431	Metabolism	Biosynthesis of other secondary metabolites								1	map00520	Amino sugar and nucleotide sugar metabolism	1/94	320/22737	Metabolism	Carbohydrate metabolism	3	map00960	Tropane, piperidine and pyridine alkaloid biosynthesis	3/485	0.783175	Metabolism	Biosynthesis of other secondary metabolites	3	map04130	SNARE interactions in vesicular transport	3/698	1	Genetic Information Processing	Folding, sorting and degradation	1
1	map04712	Circadian rhythm - plant	1/294	1	Organismal Systems	Environmental adaptation	1	map04070	Phosphatidylinositol signaling system	1/210	0.86965	Environmental Information Processing	Signal transduction	1	map00785	KEGG PATHWAY	1/651	0.713084	Metabolism	Metabolism of cofactors and vitamins								1	map02010	ABC transporters	1/94	108/22737	Environmental Information Processing	Membrane transport	8	map00520	Amino sugar and nucleotide sugar metabolism	8/485	0.789604	Metabolism	Carbohydrate metabolism	5	map00051	Fructose and mannose metabolism	5/698	1	Metabolism	Carbohydrate metabolism	1
1	map03050	Proteasome	1/294	1	Genetic Information Processing	Folding, sorting and degradation	1	map00860	Porphyrin and chlorophyll metabolism	1/210	0.870114	Metabolism	Metabolism of cofactors and vitamins	2	map00908	KEGG PATHWAY	2/651	0.848869	Metabolism	Metabolism of terpenoids and polyketides								1	map00760	Nicotinate and nicotinamide metabolism	1/94	69/22737	Metabolism	Metabolism of cofactors and vitamins	3	map00061	Fatty acid biosynthesis	3/485	0.801783	Metabolism	Lipid metabolism	1	map00903	Limonene and pinene degradation	1/698	1	Metabolism	Metabolism of terpenoids and polyketides	1
3	map03013	RNA transport	3/294	1	Genetic Information Processing	Translation	3	map00010	Glycolysis / Gluconeogenesis	3/210	0.873695	Metabolism	Carbohydrate metabolism	1	map00072	KEGG PATHWAY	1/651	0.864409	Metabolism	Lipid metabolism								1	map00340	Histidine metabolism	1/94	67/22737	Metabolism	Amino acid metabolism	3	map00860	Porphyrin and chlorophyll metabolism	3/485	0.804235	Metabolism	Metabolism of cofactors and vitamins	4	map00360	Phenylalanine metabolism	4/698	1	Metabolism	Amino acid metabolism	3
1	map00330	Arginine and proline metabolism	1/294	1	Metabolism	Amino acid metabolism	1	map00250	Alanine, aspartate and glutamate metabolism	1/210	0.877623	Metabolism	Amino acid metabolism	1	map00261	KEGG PATHWAY	1/651	0.864636	Metabolism	Biosynthesis of other secondary metabolites								1	map00730	Thiamine metabolism	1/94	54/22737	Metabolism	Metabolism of cofactors and vitamins	3	map00400	Phenylalanine, tyrosine and tryptophan biosynthesis	3/485	0.804235	Metabolism	Amino acid metabolism	14	map04626	Plant-pathogen interaction	14/698	1	Organismal Systems	Environmental adaptation	1
1	map00410	beta-Alanine metabolism	1/294	1	Metabolism	Metabolism of other amino acids	1	map00360	Phenylalanine metabolism	1/210	0.880611	Metabolism	Amino acid metabolism	4	map00941	KEGG PATHWAY	4/651	0.872453	Metabolism	Biosynthesis of other secondary metabolites								3	map04016	MAPK signaling pathway - plant	3/94	389/22737	Environmental Information Processing	Signal transduction	4	map00410	beta-Alanine metabolism	4/485	0.807093	Metabolism	Metabolism of other amino acids	1	map00750	Vitamin B6 metabolism	1/698	1	Metabolism	Metabolism of cofactors and vitamins	1
2	map03018	RNA degradation	2/294	1	Genetic Information Processing	Folding, sorting and degradation	3	map00230	Purine metabolism	3/210	0.88221	Metabolism	Nucleotide metabolism	6	map00561	KEGG PATHWAY	6/651	0.873839	Metabolism	Lipid metabolism								5	map04075	Plant hormone signal transduction	5/94	799/22737	Environmental Information Processing	Signal transduction	4	map00330	Arginine and proline metabolism	4/485	0.813854	Metabolism	Amino acid metabolism	1	map00909	Sesquiterpenoid and triterpenoid biosynthesis	1/698	1	Metabolism	Metabolism of terpenoids and polyketides	3
2	map03015	mRNA surveillance pathway	2/294	1	Genetic Information Processing	Translation	1	map00410	beta-Alanine metabolism	1/210	0.890713	Metabolism	Metabolism of other amino acids	14	map00940	KEGG PATHWAY	14/651	0.877208	Metabolism	Biosynthesis of other secondary metabolites								1	map04933	AGE-RAGE signaling pathway in diabetic complications	1/94	50/22737	Human Diseases	Endocrine and metabolic diseases	2	map00340	Histidine metabolism	2/485	0.815264	Metabolism	Amino acid metabolism	3	map00592	alpha-Linolenic acid metabolism	3/698	1	Metabolism	Lipid metabolism	1
1	map00350	Tyrosine metabolism	1/294	1	Metabolism	Amino acid metabolism	1	map00630	Glyoxylate and dicarboxylate metabolism	1/210	0.897465	Metabolism	Carbohydrate metabolism	13	map00230	KEGG PATHWAY	13/651	0.882356	Metabolism	Nucleotide metabolism								1	map00511	Other glycan degradation	1/94	46/22737	Metabolism	Glycan biosynthesis and metabolism	2	map00591	Linoleic acid metabolism	2/485	0.841332	Metabolism	Lipid metabolism	3	map00950	Isoquinoline alkaloid biosynthesis	3/698	1	Metabolism	Biosynthesis of other secondary metabolites	1
2	map00010	Glycolysis / Gluconeogenesis	2/294	1	Metabolism	Carbohydrate metabolism	1	map00562	Inositol phosphate metabolism	1/210	0.900987	Metabolism	Carbohydrate metabolism	8	map00620	KEGG PATHWAY	8/651	0.88517	Metabolism	Carbohydrate metabolism								1	map03010	Ribosome	1/94	726/22737	Genetic Information Processing	Translation	5	map00480	Glutathione metabolism	5/485	0.852494	Metabolism	Metabolism of other amino acids	23	map04075	Plant hormone signal transduction	23/698	1	Environmental Information Processing	Signal transduction	1
1	map00040	Pentose and glucuronate interconversions	1/294	1	Metabolism	Carbohydrate metabolism	1	map00330	Arginine and proline metabolism	1/210	0.905791	Metabolism	Amino acid metabolism	2	map00730	KEGG PATHWAY	2/651	0.885872	Metabolism	Metabolism of cofactors and vitamins															2	map00920	Sulfur metabolism	2/485	0.865549	Metabolism	Energy metabolism	5	map04145	Phagosome	5/698	1	Cellular Processes	Transport and catabolism	1
2	map03040	Spliceosome	2/294	1	Genetic Information Processing	Transcription	1	map00260	Glycine, serine and threonine metabolism	1/210	0.909903	Metabolism	Amino acid metabolism	11	map04016	KEGG PATHWAY	11/651	0.920542	Environmental Information Processing	Signal transduction															2	map00640	Propanoate metabolism	2/485	0.865549	Metabolism	Carbohydrate metabolism	4	map00052	Galactose metabolism	4/698	1	Metabolism	Carbohydrate metabolism	1
1	map04120	Ubiquitin mediated proteolysis	1/294	1	Genetic Information Processing	Folding, sorting and degradation	1	map04146	Peroxisome	1/210	0.913658	Cellular Processes	Transport and catabolism	4	map00562	KEGG PATHWAY	4/651	0.923374	Metabolism	Carbohydrate metabolism															2	map00220	Arginine biosynthesis	2/485	0.868408	Metabolism	Amino acid metabolism	4	map00330	Arginine and proline metabolism	4/698	1	Metabolism	Amino acid metabolism	1
1	map00190	Oxidative phosphorylation	1/294	1	Metabolism	Energy metabolism	1	map03008	Ribosome biogenesis in eukaryotes	1/210	0.925892	Genetic Information Processing	Translation	2	map00591	KEGG PATHWAY	2/651	0.926481	Metabolism	Lipid metabolism															5	map00564	Glycerophospholipid metabolism	5/485	0.90659	Metabolism	Lipid metabolism	1	map00901	Indole alkaloid biosynthesis	1/698	1	Metabolism	Biosynthesis of other secondary metabolites	1
1	map00940	Phenylpropanoid biosynthesis	1/294	1	Metabolism	Biosynthesis of other secondary metabolites	1	map00040	Pentose and glucuronate interconversions	1/210	0.92728	Metabolism	Carbohydrate metabolism	3	map00400	KEGG PATHWAY	3/651	0.929033	Metabolism	Amino acid metabolism															1	map00430	Taurine and hypotaurine metabolism	1/485	0.921956	Metabolism	Metabolism of other amino acids	3	map00900	Terpenoid backbone biosynthesis	3/698	1	Metabolism	Metabolism of terpenoids and polyketides	1
1	map04141	Protein processing in endoplasmic reticulum	1/294	1	Genetic Information Processing	Folding, sorting and degradation	2	map04141	Protein processing in endoplasmic reticulum	2/210	0.961447	Genetic Information Processing	Folding, sorting and degradation	2	map00073	KEGG PATHWAY	2/651	0.930203	Metabolism	Lipid metabolism															2	map00310	Lysine degradation	2/485	0.934126	Metabolism	Amino acid metabolism	2	map00310	Lysine degradation	2/698	1	Metabolism	Amino acid metabolism	2
								map03010	Ribosome	1/210	0.998937	Genetic Information Processing	Translation	3	map03020	KEGG PATHWAY	3/651	0.933029	Genetic Information Processing	Transcription															3	map00071	Fatty acid degradation	3/485	0.943706	Metabolism	Lipid metabolism	3	map00130	Ubiquinone and other terpenoid-quinone biosynthesis	3/698	1	Metabolism	Metabolism of cofactors and vitamins	1
														3	map00061	KEGG PATHWAY	3/651	0.942304	Metabolism	Lipid metabolism															8	map04016	MAPK signaling pathway - plant	8/485	0.943909	Environmental Information Processing	Signal transduction	1	map00511	Other glycan degradation	1/698	1	Metabolism	Glycan biosynthesis and metabolism
														3	map00053	KEGG PATHWAY	3/651	0.943446	Metabolism	Carbohydrate metabolism															1	map00450	Selenocompound metabolism	1/485	0.953012	Metabolism	Metabolism of other amino acids	7	map04120	Ubiquitin mediated proteolysis	7/698	1	Genetic Information Processing	Folding, sorting and degradation
														23	map04075	KEGG PATHWAY	23/651	0.946854	Environmental Information Processing	Signal transduction															16	map04075	Plant hormone signal transduction	16/485	0.956642	Environmental Information Processing	Signal transduction	4	map00195	Photosynthesis	4/698	1	Metabolism	Energy metabolism
														4	map00460	KEGG PATHWAY	4/651	0.948545	Metabolism	Metabolism of other amino acids															5	map00270	Cysteine and methionine metabolism	5/485	0.959267	Metabolism	Amino acid metabolism	3	map00071	Fatty acid degradation	3/698	1	Metabolism	Lipid metabolism
														1	map00903	KEGG PATHWAY	1/651	0.956315	Metabolism	Metabolism of terpenoids and polyketides															1	map00590	Arachidonic acid metabolism	1/485	0.963462	Metabolism	Lipid metabolism	1	map00730	Thiamine metabolism	1/698	1	Metabolism	Metabolism of cofactors and vitamins
														3	map00960	KEGG PATHWAY	3/651	0.957632	Metabolism	Biosynthesis of other secondary metabolites															1	map00790	Folate biosynthesis	1/485	0.963462	Metabolism	Metabolism of cofactors and vitamins	2	map03020	RNA polymerase	2/698	1	Genetic Information Processing	Transcription
														1	map00603	KEGG PATHWAY	1/651	0.957806	Metabolism	Glycan biosynthesis and metabolism															2	map03022	Basal transcription factors	2/485	0.973565	Genetic Information Processing	Transcription	2	map00061	Fatty acid biosynthesis	2/698	1	Metabolism	Lipid metabolism
														1	map03030	KEGG PATHWAY	1/651	0.999974	Genetic Information Processing	Replication and repair															1	map00670	One carbon pool by folate	1/485	0.977785	Metabolism	Metabolism of cofactors and vitamins	1	map00600	Sphingolipid metabolism	1/698	1	Metabolism	Lipid metabolism
														1	map00531	KEGG PATHWAY	1/651	1	Metabolism	Glycan biosynthesis and metabolism															1	map00600	Sphingolipid metabolism	1/485	0.984862	Metabolism	Lipid metabolism	9	map04016	MAPK signaling pathway - plant	9/698	1	Environmental Information Processing	Signal transduction
														3	map00020	KEGG PATHWAY	3/651	1	Metabolism	Carbohydrate metabolism															4	map03008	Ribosome biogenesis in eukaryotes	4/485	0.985111	Genetic Information Processing	Translation	3	map00410	beta-Alanine metabolism	3/698	1	Metabolism	Metabolism of other amino acids
														6	map00040	KEGG PATHWAY	6/651	1	Metabolism	Carbohydrate metabolism															2	map00950	Isoquinoline alkaloid biosynthesis	2/485	0.988323	Metabolism	Biosynthesis of other secondary metabolites	1	map00565	Ether lipid metabolism	1/698	1	Metabolism	Lipid metabolism
														2	map00310	KEGG PATHWAY	2/651	1	Metabolism	Amino acid metabolism															5	map03015	mRNA surveillance pathway	5/485	0.998063	Genetic Information Processing	Translation	2	map00053	Ascorbate and aldarate metabolism	2/698	1	Metabolism	Carbohydrate metabolism
														1	map00590	KEGG PATHWAY	1/651	1	Metabolism	Lipid metabolism															3	map03010	Ribosome	3/485	0.999981	Genetic Information Processing	Translation	1	map00904	Diterpenoid biosynthesis	1/698	1	Metabolism	Metabolism of terpenoids and polyketides
														5	map00480	KEGG PATHWAY	5/651	1	Metabolism	Metabolism of other amino acids															2	map03410	Base excision repair	2/485	1	Genetic Information Processing	Replication and repair	4	map00260	Glycine, serine and threonine metabolism	4/698	1	Metabolism	Amino acid metabolism
														3	map00071	KEGG PATHWAY	3/651	1	Metabolism	Lipid metabolism															1	map00062	Fatty acid elongation	1/485	1	Metabolism	Lipid metabolism	1	map00340	Histidine metabolism	1/698	1	Metabolism	Amino acid metabolism
														5	map00564	KEGG PATHWAY	5/651	1	Metabolism	Lipid metabolism															4	map00040	Pentose and glucuronate interconversions	4/485	1	Metabolism	Carbohydrate metabolism	1	map00073	Cutin, suberine and wax biosynthesis	1/698	1	Metabolism	Lipid metabolism
														2	map00510	KEGG PATHWAY	2/651	1	Metabolism	Glycan biosynthesis and metabolism															1	map00945	Stilbenoid, diarylheptanoid and gingerol biosynthesis	1/485	1	Metabolism	Biosynthesis of other secondary metabolites	5	map00270	Cysteine and methionine metabolism	5/698	1	Metabolism	Amino acid metabolism
														1	map00514	KEGG PATHWAY	1/651	1	Metabolism	Glycan biosynthesis and metabolism															7	map00230	Purine metabolism	7/485	1	Metabolism	Nucleotide metabolism	3	map00350	Tyrosine metabolism	3/698	1	Metabolism	Amino acid metabolism
														7	map00520	KEGG PATHWAY	7/651	1	Metabolism	Carbohydrate metabolism															8	map04141	Protein processing in endoplasmic reticulum	8/485	1	Genetic Information Processing	Folding, sorting and degradation	2	map00280	Valine, leucine and isoleucine degradation	2/698	1	Metabolism	Amino acid metabolism
														2	map00592	KEGG PATHWAY	2/651	1	Metabolism	Lipid metabolism															2	map04070	Phosphatidylinositol signaling system	2/485	1	Environmental Information Processing	Signal transduction	1	map00220	Arginine biosynthesis	1/698	1	Metabolism	Amino acid metabolism
														2	map00950	KEGG PATHWAY	2/651	1	Metabolism	Biosynthesis of other secondary metabolites															3	map03420	Nucleotide excision repair	3/485	1	Genetic Information Processing	Replication and repair	1	map00100	Steroid biosynthesis	1/698	1	Metabolism	Lipid metabolism
														7	map00190	KEGG PATHWAY	7/651	1	Metabolism	Energy metabolism															7	map04626	Plant-pathogen interaction	7/485	1	Organismal Systems	Environmental adaptation	2	map03050	Proteasome	2/698	1	Genetic Information Processing	Folding, sorting and degradation
														1	map00565	KEGG PATHWAY	1/651	1	Metabolism	Lipid metabolism															2	map00350	Tyrosine metabolism	2/485	1	Metabolism	Amino acid metabolism	6	map00520	Amino sugar and nucleotide sugar metabolism	6/698	1	Metabolism	Carbohydrate metabolism
														7	map00240	KEGG PATHWAY	7/651	1	Metabolism	Nucleotide metabolism															1	map03020	RNA polymerase	1/485	1	Genetic Information Processing	Transcription	9	map04144	Endocytosis	9/698	1	Cellular Processes	Transport and catabolism
														1	map00904	KEGG PATHWAY	1/651	1	Metabolism	Metabolism of terpenoids and polyketides															2	map00561	Glycerolipid metabolism	2/485	1	Metabolism	Lipid metabolism	4	map00040	Pentose and glucuronate interconversions	4/698	1	Metabolism	Carbohydrate metabolism
														1	map00340	KEGG PATHWAY	1/651	1	Metabolism	Amino acid metabolism															2	map03440	Homologous recombination	2/485	1	Genetic Information Processing	Replication and repair	1	map00960	Tropane, piperidine and pyridine alkaloid biosynthesis	1/698	1	Metabolism	Biosynthesis of other secondary metabolites
														3	map00350	KEGG PATHWAY	3/651	1	Metabolism	Amino acid metabolism															6	map00940	Phenylpropanoid biosynthesis	6/485	1	Metabolism	Biosynthesis of other secondary metabolites	1	map00510	N-Glycan biosynthesis	1/698	1	Metabolism	Glycan biosynthesis and metabolism
														2	map00970	KEGG PATHWAY	2/651	1	Genetic Information Processing	Translation															3	map03018	RNA degradation	3/485	1	Genetic Information Processing	Folding, sorting and degradation	1	map00860	Porphyrin and chlorophyll metabolism	1/698	1	Metabolism	Metabolism of cofactors and vitamins
														5	map03018	KEGG PATHWAY	5/651	1	Genetic Information Processing	Folding, sorting and degradation															1	map00970	Aminoacyl-tRNA biosynthesis	1/485	1	Genetic Information Processing	Translation	1	map00400	Phenylalanine, tyrosine and tryptophan biosynthesis	1/698	1	Metabolism	Amino acid metabolism
														4	map03008	KEGG PATHWAY	4/651	1	Genetic Information Processing	Translation															1	map00130	Ubiquinone and other terpenoid-quinone biosynthesis	1/485	1	Metabolism	Metabolism of cofactors and vitamins	2	map00630	Glyoxylate and dicarboxylate metabolism	2/698	1	Metabolism	Carbohydrate metabolism
														2	map04070	KEGG PATHWAY	2/651	1	Environmental Information Processing	Signal transduction															1	map00360	Phenylalanine metabolism	1/485	1	Metabolism	Amino acid metabolism	2	map04146	Peroxisome	2/698	1	Cellular Processes	Transport and catabolism
														1	map03022	KEGG PATHWAY	1/651	1	Genetic Information Processing	Transcription															5	map04144	Endocytosis	5/485	1	Cellular Processes	Transport and catabolism	8	map04141	Protein processing in endoplasmic reticulum	8/698	1	Genetic Information Processing	Folding, sorting and degradation
														4	map04120	KEGG PATHWAY	4/651	1	Genetic Information Processing	Folding, sorting and degradation															3	map00190	Oxidative phosphorylation	3/485	1	Metabolism	Energy metabolism	2	map00564	Glycerophospholipid metabolism	2/698	1	Metabolism	Lipid metabolism
														1	map03410	KEGG PATHWAY	1/651	1	Genetic Information Processing	Replication and repair															4	map03040	Spliceosome	4/485	1	Genetic Information Processing	Transcription	4	map03013	RNA transport	4/698	1	Genetic Information Processing	Translation
														2	map03440	KEGG PATHWAY	2/651	1	Genetic Information Processing	Replication and repair															1	map00195	Photosynthesis	1/485	1	Metabolism	Energy metabolism	1	map00561	Glycerolipid metabolism	1/698	1	Metabolism	Lipid metabolism
														3	map03015	KEGG PATHWAY	3/651	1	Genetic Information Processing	Translation															1	map04145	Phagosome	1/485	1	Cellular Processes	Transport and catabolism	2	map03015	mRNA surveillance pathway	2/698	1	Genetic Information Processing	Translation
														6	map04141	KEGG PATHWAY	6/651	1	Genetic Information Processing	Folding, sorting and degradation															2	map00240	Pyrimidine metabolism	2/485	1	Metabolism	Nucleotide metabolism	2	map03040	Spliceosome	2/698	1	Genetic Information Processing	Transcription
														5	map04626	KEGG PATHWAY	5/651	1	Organismal Systems	Environmental adaptation															2	map03030	DNA replication	2/485	1	Genetic Information Processing	Replication and repair	1	map00190	Oxidative phosphorylation	1/698	1	Metabolism	Energy metabolism
														1	map03420	KEGG PATHWAY	1/651	1	Genetic Information Processing	Replication and repair															2	map03013	RNA transport	2/485	1	Genetic Information Processing	Translation
														3	map03013	KEGG PATHWAY	3/651	1	Genetic Information Processing	Translation
														3	map03040	KEGG PATHWAY	3/651	1	Genetic Information Processing	Transcription
														3	map04144	KEGG PATHWAY	3/651	1	Cellular Processes	Transport and catabolism
[truncated: 13 more columns]
