# Supplementary material for: A Genome-Wide View of Transcriptional Responses during Aphis glycines Infestation in Soybean
Source: Int J Mol Sci. 2020 Jul 22;21(15):5191. doi: 10.3390/ijms21155191 (PMC7432633; doi:10.3390/ijms21155191)
Supplement: Supplementary file 1 [file ijms-21-05191-s001.zip › Supplementary Materials/Table S7.xlsx]

## Sheet: Sheet1
Table S7 Differential expression genes coding transcription factors
Gene_id	Gene_description	Family	DNA domain	domain description	E-value	Score	hit_pident	hit_evalue
GLYMA20G16920	-	AP2/ERF	PF00847	AP2 domain	3.4e-13	49.5	100	7.1e-118
GLYMA18G51680	AP2-EREBP transcription factor [Source:UniProtKB/TrEMBL;Acc:A0A0K2CSW0]	AP2/ERF	PF00847	AP2 domain	2.9e-14	52.9	100	7e-133
GLYMA17G15480	-	AP2/ERF	PF00847	AP2 domain	6.5e-14	51.8	100	4.7e-140
GLYMA17G15460	ERF protein [Source:UniProtKB/TrEMBL;Acc:D9IXB2]	AP2/ERF	PF00847	AP2 domain	1.3e-14	54	100	1.2e-152
GLYMA17G15310	-	AP2/ERF	PF00847	AP2 domain	4.8e-12	45.8	100	2e-121
GLYMA15G19910	-	AP2/ERF	PF00847	AP2 domain	8.7e-11	41.8	100	4.3e-118
GLYMA14G34590	-	AP2/ERF	PF00847	AP2 domain	2e-14	53.5	100	5e-176
GLYMA14G29040	-	AP2/ERF	PF00847	AP2 domain	1.9e-11	43.9	100	4.9e-190
GLYMA13G30990	-	AP2/ERF	PF00847	AP2 domain	1.3e-14	54	100	3.5e-123
GLYMA13G30720	-	AP2/ERF	PF00847	AP2 domain	2.2e-14	53.3	100	2.4e-75
GLYMA12G33020	-	AP2/ERF	PF00847	AP2 domain	1.5e-12	47.5	100	9.9e-244
GLYMA12G13315	-	AP2/ERF	PF00847	AP2 domain	1.6e-13	50.6	87.3	3.1e-94
GLYMA08G40831	-	AP2/ERF	PF00847	AP2 domain	6.1e-24	83.9	100	3.1e-234
GLYMA08G24420	-	AP2/ERF	PF00847	AP2 domain	4e-24	84.5	100	9.1e-245
GLYMA07G33511	-	AP2/ERF	PF00847	AP2 domain	8.6e-15	54.6	100	5.1e-125
GLYMA06G13040	-	AP2/ERF	PF00847	AP2 domain	6.4e-13	48.6	100	3.1e-198
GLYMA04G05080	-	AP2/ERF	PF00847	AP2 domain	2.8e-24	85	100	0
GLYMA03G41910	-	AP2/ERF	PF00847	AP2 domain	1e-11	44.7	100	3.8e-107
GLYMA03G33470	-	AP2/ERF	PF00847	AP2 domain	4.5e-19	68.3	100	4.8e-268
GLYMA03G26310	AP2-EREBP transcription factor [Source:UniProtKB/TrEMBL;Acc:I1JMQ9]	AP2/ERF	PF00847	AP2 domain	3.7e-14	52.6	100	1.5e-109
GLYMA02G14940	-	AP2/ERF	PF00847	AP2 domain	1.6e-14	53.8	100	2.3e-119
GLYMA20G34570	-	AP2/ERF	PF00847	AP2 domain	1.9e-13	50.3	100	6.8e-116
GLYMA20G34550	-	AP2/ERF	PF00847	AP2 domain	1.3e-15	57.2	100	8.1e-76
GLYMA20G33800	Putative uncharacterized protein [Source:UniProtKB/TrEMBL;Acc:C6SY34]	AP2/ERF	PF00847	AP2 domain	6e-14	51.9	100	1.1e-112
GLYMA20G30835	-	AP2/ERF	PF00847	AP2 domain	1.4e-14	54	100	8.8e-156
GLYMA20G29440	-	AP2/ERF	PF00847	AP2 domain	1.1e-10	41.4	100	2.6e-112
GLYMA20G29410	-	AP2/ERF	PF00847	AP2 domain	2.7e-14	53	100	1.5e-112
GLYMA20G16910	-	AP2/ERF	PF00847	AP2 domain	1e-14	54.4	100	1.1e-144
GLYMA19G44580	-	AP2/ERF	PF00847	AP2 domain	3.5e-12	46.2	100	3.8e-107
GLYMA19G43815	-	AP2/ERF	PF00847	AP2 domain	5.4e-14	52	100	1.5e-104
GLYMA19G36200	-	AP2/ERF	PF00847	AP2 domain	1.2e-18	66.9	100	1.2e-266
GLYMA19G32380	-	AP2/ERF	PF00847	AP2 domain	1.3e-13	50.8	100	2e-160
GLYMA19G29000	-	AP2/ERF	PF00847	AP2 domain	3.2e-13	49.6	100	4e-153
GLYMA18G10290	-	AP2/ERF	PF00847	AP2 domain	3.9e-14	52.5	100	3.5e-120
GLYMA17G33075	-	AP2/ERF	PF00847	AP2 domain	6.1e-12	45.5	100	5e-108
GLYMA17G17010	-	AP2/ERF	PF00847	AP2 domain	8.9e-24	83.4	100	0
GLYMA17G14111	-	AP2/ERF	PF00847	AP2 domain	3.8e-14	52.5	100	2.1e-143
GLYMA17G07010	AP2-EREBP transcription factor [Source:UniProtKB/TrEMBL;Acc:I1MSQ3]	AP2/ERF	PF00847	AP2 domain	3.2e-23	81.6	100	7.2e-300
GLYMA17G05240	Dehydration-responsive element binding protein 3 [Source:UniProtKB/TrEMBL;Acc:Q2VEU3]	AP2/ERF	PF00847	AP2 domain	4.6e-12	45.9	100	3.5e-114
GLYMA16G32330	C-repeat/dehydration-responsive element-binding factor CBF1-2 [Source:UniProtKB/TrEMBL;Acc:I1MQ27]	AP2/ERF	PF00847	AP2 domain	3.4e-13	49.5	100	2.4e-127
GLYMA16G27950	AP2-EREBP transcription factor [Source:UniProtKB/TrEMBL;Acc:I1MP48]	AP2/ERF	PF00847	AP2 domain	1.2e-14	54.1	100	4.6e-239
GLYMA16G26320	AP2-EREBP transcription factor [Source:UniProtKB/TrEMBL;Acc:I1MNP1]	AP2/ERF	PF00847	AP2 domain	2.3e-14	53.3	100	4.9e-131
GLYMA16G05190	-	AP2/ERF	PF00847	AP2 domain	6.2e-14	51.9	100	5.2e-150
GLYMA16G02680	-	AP2/ERF	PF00847	AP2 domain	1.9e-11	43.9	100	1.3e-110
GLYMA15G34770	AP2/EREB-box binding protein [Source:UniProtKB/TrEMBL;Acc:I1MIG7]	AP2/ERF	PF00847	AP2 domain	5.8e-24	84	100	6.3e-235
GLYMA15G09190	-	AP2/ERF	PF00847	AP2 domain	1e-12	48	100	5.8e-208
GLYMA15G08560	-	AP2/ERF	PF00847	AP2 domain	3.8e-14	52.5	100	7.2e-98
GLYMA15G08370	AP2-EREBP transcription factor [Source:UniProtKB/TrEMBL;Acc:I1MEL9]	AP2/ERF	PF00847	AP2 domain	2.4e-14	53.2	100	6.5e-122
GLYMA14G38610	-	AP2/ERF	PF00847	AP2 domain	1.2e-12	47.7	100	6.6e-159
GLYMA14G13470	-	AP2/ERF	PF00847	AP2 domain	6.3e-12	45.4	100	9.8e-109
GLYMA14G12505	-	AP2/ERF	PF00847	AP2 domain	4.2e-09	36.4	100	7.5e-146
GLYMA14G10130	-	AP2/ERF	PF00847	AP2 domain	5.1e-24	84.2	100	0
GLYMA14G06080	-	AP2/ERF	PF00847	AP2 domain	5.9e-12	45.5	99.7	1.2e-227
GLYMA13G37451	-	AP2/ERF	PF00847	AP2 domain	7.1e-12	45.3	100	8.9e-245
GLYMA13G34920	-	AP2/ERF	PF00847	AP2 domain	4.2e-14	52.4	100	2.2e-105
GLYMA13G17250	-	AP2/ERF	PF00847	AP2 domain	6.5e-12	45.4	100	1.3e-113
GLYMA13G01930	-	AP2/ERF	PF00847	AP2 domain	1.7e-14	53.7	100	1.6e-174
GLYMA13G00950	-	AP2/ERF	PF00847	AP2 domain	3.1e-23	81.6	100	1e-301
GLYMA12G35550	Ethylene-responsive transcription factor 6 [Source:UniProtKB/TrEMBL;Acc:C6T283]	AP2/ERF	PF00847	AP2 domain	4.1e-14	52.4	100	6.4e-105
GLYMA12G09130	-	AP2/ERF	PF00847	AP2 domain	1.2e-12	47.7	100	1.7e-128
GLYMA12G07800	AP2-EREBP transcription factor [Source:UniProtKB/TrEMBL;Acc:I1LR16]	AP2/ERF	PF00847	AP2 domain	1.5e-18	66.7	100	6.5e-287
GLYMA11G31401	-	AP2/ERF	PF00847	AP2 domain	8.6e-14	51.4	100	4.1e-158
GLYMA11G15650	-	AP2/ERF	PF00847	AP2 domain	4.2e-16	58.8	100	1.4e-164
GLYMA11G05700	-	AP2/ERF	PF00847	AP2 domain	3.6e-11	43	100	4.1e-98
GLYMA11G04910	-	AP2/ERF	PF00847	AP2 domain	1.2e-19	70.1	98.7	0
GLYMA11G03910	-	AP2/ERF	PF00847	AP2 domain	5.9e-14	51.9	100	5e-156
GLYMA11G03900	-	AP2/ERF	PF00847	AP2 domain	6.1e-15	55.1	100	2.8e-154
GLYMA11G03790	-	AP2/ERF	PF00847	AP2 domain	5.9e-12	45.5	100	7.2e-104
GLYMA11G02140	-	AP2/ERF	PF00847	AP2 domain	3e-13	49.7	100	4.4e-166
GLYMA11G01700	-	AP2/ERF	PF00847	AP2 domain	1.5e-09	37.8	100	1.4e-98
GLYMA10G42130	-	AP2/ERF	PF00847	AP2 domain	1.7e-11	44	100	3.4e-197
GLYMA10G33810	-	AP2/ERF	PF00847	AP2 domain	8.3e-14	51.4	100	1.1e-112
GLYMA10G33060	-	AP2/ERF	PF00847	AP2 domain	9.7e-14	51.2	100	5.2e-119
GLYMA10G23460	-	AP2/ERF	PF00847	AP2 domain	2.2e-13	50.1	100	3.1e-124
GLYMA10G23440	-	AP2/ERF	PF00847	AP2 domain	5.6e-15	55.2	100	5.6e-150
GLYMA10G22390	-	AP2/ERF	PF00847	AP2 domain	9e-10	38.5	100	4.7e-238
GLYMA10G07756	-	AP2/ERF	PF00847	AP2 domain	3.8e-10	39.7	100	3.4e-103
GLYMA10G04210	-	AP2/ERF	PF00847	AP2 domain	1.2e-12	47.7	100	2.8e-143
GLYMA10G04190	Putative uncharacterized protein [Source:UniProtKB/TrEMBL;Acc:C6TF30]	AP2/ERF	PF00847	AP2 domain	7.9e-14	51.5	100	3.8e-87
GLYMA10G00980	AP2-EREBP transcription factor [Source:UniProtKB/TrEMBL;Acc:I1L7I1]	AP2/ERF	PF00847	AP2 domain	2.3e-13	50	100	7e-92
GLYMA09G37780	-	AP2/ERF	PF00847	AP2 domain	3.2e-15	56	100	6.7e-113
GLYMA09G27180	-	AP2/ERF	PF00847	AP2 domain	1.9e-13	50.3	100	1.1e-181
GLYMA09G08330	AP2-EREBP transcription factor [Source:UniProtKB/TrEMBL;Acc:I1L1S9]	AP2/ERF	PF00847	AP2 domain	4.9e-11	42.6	100	3.6e-117
GLYMA09G04630	AP2-EREBP transcription factor [Source:UniProtKB/TrEMBL;Acc:H2D4C3]	AP2/ERF	PF00847	AP2 domain	2.2e-13	50.1	100	3.6e-134
GLYMA08G43300	-	AP2/ERF	PF00847	AP2 domain	1.2e-13	50.9	100	1.4e-118
GLYMA08G30716	-	AP2/ERF	PF00847	AP2 domain	5e-10	39.4	100	7.6e-200
GLYMA08G23630	-	AP2/ERF	PF00847	AP2 domain	1.3e-19	70	100	8.5e-176
GLYMA08G14600	DREB2 [Source:UniProtKB/TrEMBL;Acc:Q4QYE1]	AP2/ERF	PF00847	AP2 domain	5.1e-15	55.3	100	3.8e-176
GLYMA08G03910	-	AP2/ERF	PF00847	AP2 domain	3.5e-12	46.3	100	5.2e-128
GLYMA08G02460	Cytokinin response factor 2 [Source:UniProtKB/TrEMBL;Acc:I1KPI0]	AP2/ERF	PF00847	AP2 domain	1.2e-12	47.7	100	1.6e-168
GLYMA07G14560	-	AP2/ERF	PF00847	AP2 domain	2.4e-13	50	100	1.1e-142
GLYMA07G06080	-	AP2/ERF	PF00847	AP2 domain	1.6e-11	44.1	100	1.9e-109
GLYMA06G44430	AP2-EREBP transcription factor [Source:UniProtKB/TrEMBL;Acc:I1KEZ6]	AP2/ERF	PF00847	AP2 domain	8.2e-14	51.5	100	1.6e-114
GLYMA06G35710	-	AP2/ERF	PF00847	AP2 domain	3.4e-14	52.7	100	2.1e-97
GLYMA06G08990	AP2 domain-containing transcription factor 1 [Source:UniProtKB/TrEMBL;Acc:C9WA59]	AP2/ERF	PF00847	AP2 domain	3.4e-13	49.5	100	1.7e-105
GLYMA06G06780	-	AP2/ERF	PF00847	AP2 domain	6.5e-12	45.4	100	1.9e-104
GLYMA06G05170	-	AP2/ERF	PF00847	AP2 domain	5.3e-24	84.1	100	0
GLYMA06G04490	AP2-EREBP transcription factor [Source:UniProtKB/TrEMBL;Acc:C5IU97]	AP2/ERF	PF00847	AP2 domain	1.4e-10	41.1	100	1.8e-84
GLYMA05G31370	-	AP2/ERF	PF00847	AP2 domain	2e-15	56.6	100	8.6e-176
GLYMA05G22970	-	AP2/ERF	PF00847	AP2 domain	5.1e-22	77.7	99.8	0
GLYMA05G19050	-	AP2/ERF	PF00847	AP2 domain	1.1e-11	44.6	100	1.7e-81
GLYMA05G05180	-	AP2/ERF	PF00847	AP2 domain	6.3e-14	51.8	100	6.2e-140
GLYMA05G05130	-	AP2/ERF	PF00847	AP2 domain	7e-15	54.9	100	9.7e-155
GLYMA05G04920	Dehydration-responsive element binding protein 6 [Source:UniProtKB/TrEMBL;Acc:A5JNJ5]	AP2/ERF	PF00847	AP2 domain	4.5e-12	45.9	100	1.2e-121
GLYMA05G03560	-	AP2/ERF	PF00847	AP2 domain	5.4e-13	48.9	100	3.3e-142
GLYMA04G08901	AP2 domain-containing transcription factor 2 [Source:UniProtKB/TrEMBL;Acc:C9WA60]	AP2/ERF	PF00847	AP2 domain	3.2e-13	49.6	100	2.2e-102
GLYMA04G04355	-	AP2/ERF	PF00847	AP2 domain	9.9e-11	41.6	100	6e-91
GLYMA03G41640	-	AP2/ERF	PF00847	AP2 domain	5.9e-12	45.5	100	2.5e-172
GLYMA03G29240	AP2-EREBP transcription factor [Source:UniProtKB/TrEMBL;Acc:I1JNC3]	AP2/ERF	PF00847	AP2 domain	2e-13	50.2	100	2.2e-238
GLYMA03G27050	-	AP2/ERF	PF00847	AP2 domain	3.1e-13	49.6	100	1.4e-153
GLYMA02G40320	-	AP2/ERF	PF00847	AP2 domain	1.4e-13	50.7	100	1.1e-153
GLYMA02G09600	AP2-EREBP transcription factor [Source:UniProtKB/TrEMBL;Acc:I1JDJ6]	AP2/ERF	PF00847	AP2 domain	9.1e-10	38.5	100	1.4e-242
GLYMA02G08835	-	AP2/ERF	PF00847	AP2 domain	1.1e-14	54.2	100	5.9e-272
GLYMA02G07310	AP2-EREBP transcription factor [Source:UniProtKB/TrEMBL;Acc:C6TNR7]	AP2/ERF	PF00847	AP2 domain	2.1e-14	53.3	100	2.7e-126
GLYMA02G01960	ERF protein [Source:UniProtKB/TrEMBL;Acc:D9ICY5]	AP2/ERF	PF00847	AP2 domain	3.2e-12	46.4	100	1.2e-171
GLYMA02G00870	-	AP2/ERF	PF00847	AP2 domain	9.7e-13	48	100	2e-109
GLYMA01G44230	-	AP2/ERF	PF00847	AP2 domain	1.1e-09	38.3	100	3.5e-97
GLYMA01G43450	AP2-EREBP transcription factor [Source:UniProtKB/TrEMBL;Acc:I1JAC9]	AP2/ERF	PF00847	AP2 domain	5.4e-14	52	100	1e-176
GLYMA01G43350	-	AP2/ERF	PF00847	AP2 domain	2.1e-13	50.2	94.1	1.8e-153
GLYMA01G42500	CBF3 protein [Source:UniProtKB/TrEMBL;Acc:B3TPR9]	AP2/ERF	PF00847	AP2 domain	2e-14	53.4	100	5.3e-127
GLYMA01G41527	-	AP2/ERF	PF00847	AP2 domain	3.9e-08	33.3	92.4	1e-134
GLYMA01G41520	-	AP2/ERF	PF00847	AP2 domain	6.3e-14	51.8	100	2.4e-153
GLYMA01G40380	-	AP2/ERF	PF00847	AP2 domain	4e-20	71.7	100	0
GLYMA01G39540	-	AP2/ERF	PF00847	AP2 domain	3.5e-11	43	100	8.3e-93
GLYMA01G20383	-	AP2/ERF	PF00847	AP2 domain	4.2e-10	39.6	100	7e-201
GLYMA0041S50	-	AP2/ERF	PF00847	AP2 domain	4e-24	84.5	100	0
GLYMA20G32730	-	B3 superfamily	PF02362	B3 DNA binding domain	5.7e-26	90.2	100	3.1e-209
GLYMA17G36490	-	B3 superfamily	PF02362	B3 DNA binding domain	4.3e-28	97	100	7.3e-263
GLYMA15G08540	Auxin response factor [Source:UniProtKB/TrEMBL;Acc:K7MA85]	B3 superfamily	PF02362	B3 DNA binding domain	6.2e-23	80.5	100	0
GLYMA14G38940	Auxin response factor [Source:UniProtKB/TrEMBL;Acc:I1MBP7]	B3 superfamily	PF02362	B3 DNA binding domain	6.4e-23	80.4	100	0
GLYMA13G40310	Auxin response factor [Source:UniProtKB/TrEMBL;Acc:I1M4M7]	B3 superfamily	PF02362	B3 DNA binding domain	4e-17	61.8	86.1	0
GLYMA13G40030	Auxin response factor [Source:UniProtKB/TrEMBL;Acc:I1M4J8]	B3 superfamily	PF02362	B3 DNA binding domain	1.1e-22	79.6	100	0
GLYMA13G31970	-	B3 superfamily	PF02362	B3 DNA binding domain	4.9e-16	58.3	100	0
GLYMA13G24240	Auxin response factor [Source:UniProtKB/TrEMBL;Acc:I1M054]	B3 superfamily	PF02362	B3 DNA binding domain	1.1e-23	82.8	100	0
GLYMA12G29720	Auxin response factor [Source:UniProtKB/TrEMBL;Acc:I1LTK0]	B3 superfamily	PF02362	B3 DNA binding domain	9.8e-23	79.8	100	0
GLYMA12G07560	Auxin response factor [Source:UniProtKB/TrEMBL;Acc:I1LQY7]	B3 superfamily	PF02362	B3 DNA binding domain	1.3e-22	79.5	100	0
GLYMA12G05250	-	B3 superfamily	PF02362	B3 DNA binding domain	4.7e-35	119.4	100	9.4e-253
GLYMA11G31940	Auxin response factor [Source:UniProtKB/TrEMBL;Acc:I1LM27]	B3 superfamily	PF02362	B3 DNA binding domain	1.3e-22	79.4	100	0
GLYMA11G15910	Auxin response factor [Source:UniProtKB/TrEMBL;Acc:K7LPW1]	B3 superfamily	PF02362	B3 DNA binding domain	1.2e-21	76.3	100	0
GLYMA10G08871	-	B3 superfamily	PF02362	B3 DNA binding domain	3e-30	104	100	6.4e-201
GLYMA09G08350	Auxin response factor [Source:UniProtKB/TrEMBL;Acc:I1L1T2]	B3 superfamily	PF02362	B3 DNA binding domain	6.8e-23	80.3	100	0
GLYMA08G10550	Auxin response factor [Source:UniProtKB/TrEMBL;Acc:I1KRX2]	B3 superfamily	PF02362	B3 DNA binding domain	5.4e-24	83.9	100	0
GLYMA07G32300	Auxin response factor [Source:UniProtKB/TrEMBL;Acc:K7L2T6]	B3 superfamily	PF02362	B3 DNA binding domain	1.5e-23	82.5	100	0
GLYMA07G16170	Auxin response factor [Source:UniProtKB/TrEMBL;Acc:I1KK13]	B3 superfamily	PF02362	B3 DNA binding domain	1.5e-23	82.4	100	0
GLYMA07G05381	-	B3 superfamily	PF02362	B3 DNA binding domain	6.1e-28	96.5	100	1.5e-283
GLYMA06G17320	Auxin response factor [Source:UniProtKB/TrEMBL;Acc:I1KBY0]	B3 superfamily	PF02362	B3 DNA binding domain	8.4e-22	76.8	100	0
GLYMA05G36430	Auxin response factor [Source:UniProtKB/TrEMBL;Acc:I1K651]	B3 superfamily	PF02362	B3 DNA binding domain	5.2e-20	71.1	100	0
GLYMA04G36750	-	B3 superfamily	PF02362	B3 DNA binding domain	1.4e-18	66.5	100	0
GLYMA04G04030	-	B3 superfamily	PF02362	B3 DNA binding domain	6e-14	51.6	100	7e-127
GLYMA02G40650	Auxin response factor [Source:UniProtKB/TrEMBL;Acc:I1JHQ8]	B3 superfamily	PF02362	B3 DNA binding domain	6.6e-23	80.4	100	0
GLYMA02G36090	-	B3 superfamily	PF02362	B3 DNA binding domain	6.6e-30	102.9	100	4.8e-204
GLYMA01G32810	-	B3 superfamily	PF02362	B3 DNA binding domain	1.7e-16	59.8	100	0
GLYMA09G30050	GAGA-binding protein [Source:UniProtKB/TrEMBL;Acc:Q8LKV1]	BBR-BPC	PF06217	GAGA binding protein-like family	2.4e-115	385.7	100	1.5e-163
GLYMA08G01240	-	BBR-BPC	PF06217	GAGA binding protein-like family	4e-98	329.2	100	6.9e-181
GLYMA13G34180	-	BES1	PF05687	BES1/BZR1 plant transcription factor, N-terminal	6.5e-64	214.8	100	1.1e-192
GLYMA13G34170	-	BES1	PF05687	BES1/BZR1 plant transcription factor, N-terminal	2.3e-64	216.3	100	4.1e-189
GLYMA12G36060	-	BES1	PF05687	BES1/BZR1 plant transcription factor, N-terminal	3.7e-57	192.8	100	2.4e-189
GLYMA01G38450	-	BES1	PF05687	BES1/BZR1 plant transcription factor, N-terminal	4.1e-63	212.2	100	6.1e-174
GLYMA19G27483	Inducer of CBF expression 2 [Source:UniProtKB/TrEMBL;Acc:B8XJY6]	bHLH	PF00010	Helix-loop-helix DNA-binding domain	1.1e-09	38	100	1.1e-239
GLYMA15G11130	-	bHLH	PF00010	Helix-loop-helix DNA-binding domain	2e-08	33.9	100	5.5e-101
GLYMA13G32470	-	bHLH	PF00010	Helix-loop-helix DNA-binding domain	2.3e-06	27.3	100	1.4e-72
GLYMA13G27455	-	bHLH	PF00010	Helix-loop-helix DNA-binding domain	3.9e-10	39.4	100	1.2e-244
GLYMA13G05280	BHLH transcription factor [Source:UniProtKB/TrEMBL;Acc:A0A0K2CT67]	bHLH	PF00010	Helix-loop-helix DNA-binding domain	5.3e-06	26.2	100	5.2e-41
GLYMA08G23050	-	bHLH	PF00010	Helix-loop-helix DNA-binding domain	3.9e-11	42.6	100	1.2e-174
GLYMA07G06090	-	bHLH	PF00010	Helix-loop-helix DNA-binding domain	9e-11	41.4	100	0
GLYMA07G05500	-	bHLH	PF00010	Helix-loop-helix DNA-binding domain	1e-10	41.2	100	2.8e-213
GLYMA01G40620	-	bHLH	PF00010	Helix-loop-helix DNA-binding domain	4.7e-10	39.1	100	1.2e-197
GLYMA20G37550	-	bHLH	PF00010	Helix-loop-helix DNA-binding domain	6.9e-10	38.6	100	2.2e-182
GLYMA20G29120	-	bHLH	PF00010	Helix-loop-helix DNA-binding domain	2.9e-09	36.6	100	1.4e-136
GLYMA19G44570	-	bHLH	PF00010	Helix-loop-helix DNA-binding domain	4.8e-11	42.3	100	0
GLYMA19G42520	-	bHLH	PF00010	Helix-loop-helix DNA-binding domain	1.8e-10	40.5	100	1e-179
GLYMA19G41261	-	bHLH	PF00010	Helix-loop-helix DNA-binding domain	7e-14	51.4	100	0
GLYMA19G30910	-	bHLH	PF00010	Helix-loop-helix DNA-binding domain	3e-11	43	100	4.5e-135
GLYMA19G02510	BHLH transcription factor [Source:UniProtKB/TrEMBL;Acc:A0A0K2CT67]	bHLH	PF00010	Helix-loop-helix DNA-binding domain	5.3e-06	26.2	100	5.2e-41
GLYMA18G49320	BHLH transcription factor [Source:UniProtKB/TrEMBL;Acc:C6TBH0]	bHLH	PF00010	Helix-loop-helix DNA-binding domain	1e-05	25.3	100	1.3e-42
GLYMA18G15920	-	bHLH	PF00010	Helix-loop-helix DNA-binding domain	2.7e-07	30.3	100	9.1e-41
GLYMA17G35951	-	bHLH	PF00010	Helix-loop-helix DNA-binding domain	9.2e-14	51	100	1.1e-161
GLYMA17G16741	-	bHLH	PF00010	Helix-loop-helix DNA-binding domain	3.3e-11	42.8	100	2.6e-203
GLYMA17G08300	-	bHLH	PF00010	Helix-loop-helix DNA-binding domain	1e-09	38.1	100	3.1e-201
GLYMA17G06610	-	bHLH	PF00010	Helix-loop-helix DNA-binding domain	7e-12	45	100	3.4e-186
GLYMA16G05390	ICEa [Source:UniProtKB/TrEMBL;Acc:E7CZZ3]	bHLH	PF00010	Helix-loop-helix DNA-binding domain	1.2e-09	37.9	100	1.5e-253
GLYMA16G02690	-	bHLH	PF00010	Helix-loop-helix DNA-binding domain	3.6e-11	42.7	100	0
GLYMA16G02320	-	bHLH	PF00010	Helix-loop-helix DNA-binding domain	4.3e-10	39.3	100	6.2e-263
GLYMA16G02020	-	bHLH	PF00010	Helix-loop-helix DNA-binding domain	1.1e-10	41.2	100	4.1e-223
GLYMA15G18580	-	bHLH	PF00010	Helix-loop-helix DNA-binding domain	1.3e-08	34.5	100	1.4e-298
GLYMA15G18070	-	bHLH	PF00010	Helix-loop-helix DNA-binding domain	2.2e-12	46.6	100	3.2e-130
GLYMA15G06860	-	bHLH	PF00010	Helix-loop-helix DNA-binding domain	3.7e-09	36.3	100	2.7e-112
GLYMA15G00730	-	bHLH	PF00010	Helix-loop-helix DNA-binding domain	1.8e-11	43.7	100	1.3e-140
GLYMA14G09231	-	bHLH	PF00010	Helix-loop-helix DNA-binding domain	8.7e-14	51.1	100	2.5e-164
GLYMA14G03600	-	bHLH	PF00010	Helix-loop-helix DNA-binding domain	1e-14	54.1	100	0
GLYMA13G00480	-	bHLH	PF00010	Helix-loop-helix DNA-binding domain	1.1e-11	44.3	100	1.9e-124
GLYMA12G36750	-	bHLH	PF00010	Helix-loop-helix DNA-binding domain	5.3e-10	39	100	7.1e-245
GLYMA12G34300	Putative uncharacterized protein [Source:UniProtKB/TrEMBL;Acc:C6TIB3]	bHLH	PF00010	Helix-loop-helix DNA-binding domain	1.3e-08	34.6	100	1e-125
GLYMA12G14400	-	bHLH	PF00010	Helix-loop-helix DNA-binding domain	1.2e-10	41.1	100	1.3e-140
GLYMA12G04670	-	bHLH	PF00010	Helix-loop-helix DNA-binding domain	7.3e-07	28.9	100	3e-229
GLYMA11G17120	-	bHLH	PF00010	Helix-loop-helix DNA-binding domain	1.3e-13	50.5	100	8.1e-263
GLYMA11G12450	-	bHLH	PF00010	Helix-loop-helix DNA-binding domain	8.7e-07	28.7	100	9e-237
GLYMA11G05810	BHLH transcription factor [Source:UniProtKB/TrEMBL;Acc:I1LHD3]	bHLH	PF00010	Helix-loop-helix DNA-binding domain	3.1e-13	49.3	100	1.4e-209
GLYMA10G28290	BHLH transcription factor [Source:UniProtKB/TrEMBL;Acc:I1LAY5]	bHLH	PF00010	Helix-loop-helix DNA-binding domain	7.4e-14	51.3	100	0
GLYMA10G12150	-	bHLH	PF00010	Helix-loop-helix DNA-binding domain	4.4e-10	39.2	100	1.8e-215
GLYMA10G03140	-	bHLH	PF00010	Helix-loop-helix DNA-binding domain	3.4e-12	46	100	0
GLYMA09G33730	-	bHLH	PF00010	Helix-loop-helix DNA-binding domain	1.8e-10	40.5	100	0
GLYMA09G33590	-	bHLH	PF00010	Helix-loop-helix DNA-binding domain	5.9e-10	38.8	100	1.4e-187
GLYMA09G07391	-	bHLH	PF00010	Helix-loop-helix DNA-binding domain	5.3e-09	35.8	100	1.5e-300
GLYMA09G06770	BHLH transcription factor [Source:UniProtKB/TrEMBL;Acc:C6TGE0]	bHLH	PF00010	Helix-loop-helix DNA-binding domain	2.4e-12	46.5	100	9.5e-130
GLYMA08G46040	BHLH transcription factor [Source:UniProtKB/TrEMBL;Acc:I1KZ15]	bHLH	PF00010	Helix-loop-helix DNA-binding domain	1.2e-06	28.3	100	0
GLYMA08G40541	-	bHLH	PF00010	Helix-loop-helix DNA-binding domain	1.9e-08	34	100	5.4e-150
GLYMA08G37240	BHLH transcription factor [Source:UniProtKB/TrEMBL;Acc:I1KX42]	bHLH	PF00010	Helix-loop-helix DNA-binding domain	5.8e-10	38.8	100	1.8e-181
GLYMA08G36720	-	bHLH	PF00010	Helix-loop-helix DNA-binding domain	5.9e-10	38.8	100	0
GLYMA08G01210	-	bHLH	PF00010	Helix-loop-helix DNA-binding domain	9.7e-08	31.7	100	1.1e-187
bHLH11	basic helix-loop-helix (bHLH) DNA-binding superfamily protein [Source:Projected from Arabidopsis thaliana (AT4G36060) TAIR;Acc:AT4G36060]	bHLH	PF00010	Helix-loop-helix DNA-binding domain	3.8e-09	36.2	100	2.8e-177
GLYMA07G13406	-	bHLH	PF00010	Helix-loop-helix DNA-binding domain	8.2e-10	38.4	100	1.9e-178
GLYMA07G05740	BHLH transcription factor [Source:UniProtKB/TrEMBL;Acc:I1KHR7]	bHLH	PF00010	Helix-loop-helix DNA-binding domain	1.6e-10	40.7	100	2.7e-266
GLYMA07G03060	-	bHLH	PF00010	Helix-loop-helix DNA-binding domain	2.2e-10	40.2	100	5.1e-190
GLYMA06G43560	-	bHLH	PF00010	Helix-loop-helix DNA-binding domain	1.2e-10	41.1	100	8.8e-142
GLYMA06G35330	-	bHLH	PF00010	Helix-loop-helix DNA-binding domain	1.7e-10	40.5	100	8.6e-165
GLYMA06G20000	-	bHLH	PF00010	Helix-loop-helix DNA-binding domain	2.4e-08	33.7	100	4.7e-146
GLYMA06G17420	BHLH transcription factor [Source:UniProtKB/TrEMBL;Acc:I1KBY8]	bHLH	PF00010	Helix-loop-helix DNA-binding domain	7.5e-07	28.9	100	2.7e-194
GLYMA06G17330	Inducer of CBF expression 4 [Source:UniProtKB/TrEMBL;Acc:B8XJY8]	bHLH	PF00010	Helix-loop-helix DNA-binding domain	1.2e-09	37.9	100	8e-263
GLYMA06G09670	-	bHLH	PF00010	Helix-loop-helix DNA-binding domain	1.3e-09	37.7	100	1.4e-187
GLYMA05G07490	-	bHLH	PF00010	Helix-loop-helix DNA-binding domain	1.9e-15	56.4	100	5.9e-305
GLYMA04G37750	BHLH transcription factor [Source:UniProtKB/TrEMBL;Acc:B8XJY5]	bHLH	PF00010	Helix-loop-helix DNA-binding domain	1.1e-09	38	100	2.1e-266
GLYMA04G37690	BHLH transcription factor [Source:UniProtKB/TrEMBL;Acc:I1JXP3]	bHLH	PF00010	Helix-loop-helix DNA-binding domain	8.7e-07	28.7	100	4.2e-192
GLYMA03G41901	-	bHLH	PF00010	Helix-loop-helix DNA-binding domain	9.7e-11	41.3	100	0
GLYMA03G38675	-	bHLH	PF00010	Helix-loop-helix DNA-binding domain	9.2e-12	44.6	99.3	0
GLYMA03G38391	-	bHLH	PF00010	Helix-loop-helix DNA-binding domain	4.3e-12	45.7	100	3e-298
GLYMA03G30940	-	bHLH	PF00010	Helix-loop-helix DNA-binding domain	4.8e-13	48.7	100	0
GLYMA03G29710	-	bHLH	PF00010	Helix-loop-helix DNA-binding domain	2.7e-07	30.3	100	7.3e-228
GLYMA03G25280	-	bHLH	PF00010	Helix-loop-helix DNA-binding domain	2.6e-11	43.2	100	1.6e-174
GLYMA02G45150	-	bHLH	PF00010	Helix-loop-helix DNA-binding domain	1e-14	54	100	0
GLYMA02G37313	-	bHLH	PF00010	Helix-loop-helix DNA-binding domain	5.2e-10	39	100	1.2e-191
GLYMA02G02934	-	bHLH	PF00010	Helix-loop-helix DNA-binding domain	2.8e-08	33.5	100	8.6e-142
GLYMA01G39451	-	bHLH	PF00010	Helix-loop-helix DNA-binding domain	1.7e-13	50.1	100	1.2e-205
GLYMA01G15930	-	bHLH	PF00010	Helix-loop-helix DNA-binding domain	3.5e-13	49.2	100	5.7e-261
GLYMA01G12740	-	bHLH	PF00010	Helix-loop-helix DNA-binding domain	1.6e-10	40.7	100	0
GLYMA01G02390	BHLH transcription factor [Source:UniProtKB/TrEMBL;Acc:I1J4X0]	bHLH	PF00010	Helix-loop-helix DNA-binding domain	6.2e-10	38.8	100	5e-190
GLYMA01G02251	-	bHLH	PF00010	Helix-loop-helix DNA-binding domain	2.5e-10	40	100	0
GLYMA05G19920	-	bHLH	PF00010	Helix-loop-helix DNA-binding domain	3.3e-06	26.8	93	2.1e-133
GLYMA02G37720	-	bHLH	PF00010	Helix-loop-helix DNA-binding domain	7.4e-13	48.1	100	3.3e-141
GLYMA11G04690	-	bHLH	PF00010	Helix-loop-helix DNA-binding domain	1.6e-10	40.7	100	1.2e-194
GLYMA12G32280	-	bHLH	PF00010	Helix-loop-helix DNA-binding domain	9.3e-08	31.8	100	1e-75
GLYMA04G41710	-	bHLH	PF00010	Helix-loop-helix DNA-binding domain	1.1e-10	41.2	100	2.2e-185
GLYMA05G02110	-	bHLH	PF00010	Helix-loop-helix DNA-binding domain	3.7e-06	26.7	100	4.7e-100
GLYMA17G09810	Putative uncharacterized protein [Source:UniProtKB/TrEMBL;Acc:C6TEG0]	bHLH	PF00010	Helix-loop-helix DNA-binding domain	6.1e-07	29.2	100	3.4e-83
GLYMA12G12880	-	bHLH	PF00010	Helix-loop-helix DNA-binding domain	1.5e-07	31.1	100	5.2e-116
GLYMA08G36590	-	bHLH	PF00010	Helix-loop-helix DNA-binding domain	4.4e-11	42.5	100	1.9e-167
GLYMA06G44660	-	bHLH	PF00010	Helix-loop-helix DNA-binding domain	4.9e-06	26.3	100	6.5e-125
GLYMA05G38450	-	bHLH	PF00010	Helix-loop-helix DNA-binding domain	2.1e-07	30.6	100	1.5e-189
GLYMA05G23330	-	bHLH	PF00010	Helix-loop-helix DNA-binding domain	5.2e-09	35.8	100	1.1e-179
GLYMA18G48143	-	bHLH	PF00010	Helix-loop-helix DNA-binding domain	3.3e-08	33.2	100	9.5e-153
GLYMA13G27880	-	bHLH	PF00010	Helix-loop-helix DNA-binding domain	2e-08	33.9	100	1.6e-100
GLYMA20G01030	-	bZIP	PF00170	bZIP transcription factor	4.5e-14	52.2	100	1.7e-165
GLYMA19G43420	-	bZIP	PF00170	bZIP transcription factor	3.4e-13	49.4	100	1.8e-196
GLYMA19G30230	-	bZIP	PF00170	bZIP transcription factor	1.6e-13	50.4	100	3.5e-172
GLYMA17G37510	-	bZIP	PF00170	bZIP transcription factor	1.1e-11	44.5	100	1e-301
GLYMA16G25600	BZIP transcription factor bZIP117 [Source:UniProtKB/TrEMBL;Acc:Q0GPG1]	bZIP	PF00170	bZIP transcription factor	5.1e-22	77.6	100	2.6e-178
GLYMA15G37220	-	bZIP	PF00170	bZIP transcription factor	2e-07	30.9	100	5.4e-262
GLYMA14G40580	-	bZIP	PF00170	bZIP transcription factor	4.4e-11	42.6	100	3.5e-305
GLYMA13G36870	-	bZIP	PF00170	bZIP transcription factor	1.6e-08	34.4	100	1.1e-121
GLYMA13G34770	-	bZIP	PF00170	bZIP transcription factor	6.7e-10	38.8	100	4.5e-172
GLYMA12G35650	-	bZIP	PF00170	bZIP transcription factor	6.8e-08	32.4	100	8.4e-154
GLYMA12G33600	Putative uncharacterized protein [Source:UniProtKB/TrEMBL;Acc:C6TGZ0]	bZIP	PF00170	bZIP transcription factor	2.7e-09	36.8	100	1.8e-176
GLYMA12G14130	-	bZIP	PF00170	bZIP transcription factor	3.3e-09	36.6	100	2.8e-177
GLYMA11G12240	BZIP transcription factor [Source:UniProtKB/TrEMBL;Acc:Q8L5W2]	bZIP	PF00170	bZIP transcription factor	1.2e-11	44.4	100	1.9e-81
GLYMA08G12170	BZIP transcription factor [Source:UniProtKB/TrEMBL;Acc:Q0GPG3]	bZIP	PF00170	bZIP transcription factor	3.3e-12	46.2	100	3.2e-84
GLYMA08G08220	Transcription factor bZIP10 [Source:UniProtKB/TrEMBL;Acc:A4ZGU1]	bZIP	PF00170	bZIP transcription factor	1.4e-13	50.6	100	1.9e-119
GLYMA06G43760	-	bZIP	PF00170	bZIP transcription factor	4.8e-09	36	100	3.3e-181
GLYMA06G01240	BZIP transcription factor [Source:UniProtKB/TrEMBL;Acc:Q0GPF9]	bZIP	PF00170	bZIP transcription factor	3.5e-11	42.9	100	8.4e-67
GLYMA05G31623	-	bZIP	PF00170	bZIP transcription factor	2.2e-09	37.2	100	2.7e-208
GLYMA05G22860	-	bZIP	PF00170	bZIP transcription factor	2.3e-07	30.7	100	1.4e-93
GLYMA05G13890	-	bZIP	PF00170	bZIP transcription factor	4.5e-12	45.8	100	2.1e-177
GLYMA04G43411	-	bZIP	PF00170	bZIP transcription factor	1.6e-08	34.4	100	3.8e-196
GLYMA04G08290	-	bZIP	PF00170	bZIP transcription factor	9.9e-12	44.7	100	2.5e-136
GLYMA03G27865	-	bZIP	PF00170	bZIP transcription factor	3.6e-12	46.1	100	0
GLYMA02G14880	BZIP transcription factor [Source:UniProtKB/TrEMBL;Acc:I1JET7]	bZIP	PF00170	bZIP transcription factor	6.2e-12	45.3	100	6.3e-249
GLYMA02G09140	-	bZIP	PF00170	bZIP transcription factor	7.7e-09	35.4	100	2.2e-177
GLYMA01G40370	-	bZIP	PF00170	bZIP transcription factor	3e-09	36.7	100	4e-90
GLYMA01G38381	-	bZIP	PF00170	bZIP transcription factor	4.4e-19	68.2	100	1.1e-182
GLYMA17G34670	-	C2C2	PF00320	GATA zinc finger	2.7e-16	58.8	100	3e-173
GLYMA17G12200	Putative uncharacterized protein [Source:UniProtKB/TrEMBL;Acc:C6SYG8]	C2C2	PF04690	YABBY protein	7.4e-70	234.6	100	1.1e-106
GLYMA17G10920	-	C2C2	PF02701	Dof domain, zinc finger	2e-32	111	100	3.5e-273
GLYMA16G04670	-	C2C2	PF00320	GATA zinc finger	2.3e-15	55.8	100	2.3e-159
GLYMA13G32160	Putative uncharacterized protein [Source:UniProtKB/TrEMBL;Acc:C6SXV9]	C2C2	PF00643	B-box zinc finger	6.9e-09	35.6	50	9e-09
GLYMA12G32470	-	C2C2	PF00643	B-box zinc finger	8.7e-07	28.9	48.9	1.8e-34
GLYMA12G31670	-	C2C2	PF04690	YABBY protein	4.4e-74	248.3	100	5.3e-101
GLYMA11G07930	-	C2C2	PF00643	B-box zinc finger	1.4e-14	53.8	100	7.1e-112
LZF1	-	C2C2	PF00643	B-box zinc finger	7.6e-12	45.1	100	5.2e-167
GLYMA04G33410	-	C2C2	PF02701	Dof domain, zinc finger	1.3e-32	111.6	100	2.1e-271
GLYMA04G01090	GATA transcription factor [Source:UniProtKB/TrEMBL;Acc:I1JSK1]	C2C2	PF00320	GATA zinc finger	7.2e-17	60.6	100	1.5e-172
GLYMA01G03580	-	C2C2	PF04690	YABBY protein	1.2e-61	207.9	100	4.9e-148
GLYMA20G04600	-	C2C2	PF02701	Dof domain, zinc finger	8.6e-32	109	100	6.2e-274
GLYMA19G28650	-	C2C2	PF00320	GATA zinc finger	3.2e-15	55.3	100	5.1e-156
GLYMA19G02710	C2C2-Zn Dof transcription factor [Source:UniProtKB/TrEMBL;Acc:I1N654]	C2C2	PF02701	Dof domain, zinc finger	3.9e-32	110.1	100	2.3e-223
GLYMA18G26870	-	C2C2	PF02701	Dof domain, zinc finger	1.1e-32	111.9	100	9.7e-211
GLYMA17G15610	-	C2C2	PF00320	GATA zinc finger	3.9e-14	51.8	100	0
GLYMA17G14710	-	C2C2	PF04690	YABBY protein	7.3e-70	234.6	100	3.6e-125
GLYMA17G03410	-	C2C2	PF00320	GATA zinc finger	2.7e-17	61.9	100	8e-73
GLYMA16G26870	-	C2C2	PF00320	GATA zinc finger	2.9e-15	55.4	100	2.2e-162
GLYMA16G26030	-	C2C2	PF02701	Dof domain, zinc finger	4.2e-33	113.1	100	3.6e-134
GLYMA16G02550	-	C2C2	PF02701	Dof domain, zinc finger	6.5e-34	115.7	100	2e-160
GLYMA15G07730	-	C2C2	PF02701	Dof domain, zinc finger	2.2e-31	107.7	100	2.8e-165
GLYMA15G03400	Putative uncharacterized protein [Source:UniProtKB/TrEMBL;Acc:C6TER2]	C2C2	PF00643	B-box zinc finger	3.7e-15	55.7	100	1.9e-135
GLYMA15G02620	-	C2C2	PF02701	Dof domain, zinc finger	9.1e-34	115.3	100	6.9e-108
GLYMA14G10830	-	C2C2	PF00320	GATA zinc finger	1.2e-15	56.7	100	7.1e-175
GLYMA13G41980	-	C2C2	PF00643	B-box zinc finger	2.7e-15	56.1	100	2.5e-135
GLYMA13G38750	-	C2C2	PF04690	YABBY protein	4.5e-74	248.3	100	1.8e-101
GLYMA13G37970	-	C2C2	PF00643	B-box zinc finger	9.8e-07	28.7	48.3	7.2e-36
GLYMA13G33987	-	C2C2	PF00643	B-box zinc finger	5.4e-13	48.7	100	2.8e-168
GLYMA13G25120	-	C2C2	PF02701	Dof domain, zinc finger	8.1e-32	109	100	3.3e-189
GLYMA13G05480	-	C2C2	PF02701	Dof domain, zinc finger	4.4e-32	109.9	100	1.8e-284
GLYMA13G00200	-	C2C2	PF00320	GATA zinc finger	3.1e-17	61.7	100	2.1e-174
GLYMA12G11230	-	C2C2	PF00643	B-box zinc finger	1.2e-07	31.6	44	3.6e-30
GLYMA12G10210	Putative uncharacterized protein [Source:UniProtKB/TrEMBL;Acc:C6T058]	C2C2	PF04690	YABBY protein	2.4e-70	236.2	100	4e-101
GLYMA12G08131	-	C2C2	PF00320	GATA zinc finger	1e-16	60.1	100	1.6e-174
GLYMA12G04180	-	C2C2	PF00320	GATA zinc finger	7.5e-17	60.5	100	1.2e-162
GLYMA11G20480	-	C2C2	PF00320	GATA zinc finger	2.3e-16	59	100	1.9e-172
GLYMA11G15761	-	C2C2	PF02701	Dof domain, zinc finger	1.8e-34	117.5	100	1.4e-181
GLYMA11G13570	C2C2-Zn CO-like transcription factor [Source:UniProtKB/TrEMBL;Acc:A0A0K2CTB7]	C2C2	PF00643	B-box zinc finger	1.1e-13	50.9	100	1.3e-136
GLYMA11G11930	GATA transcription factor [Source:UniProtKB/TrEMBL;Acc:K7LP59]	C2C2	PF00320	GATA zinc finger	1.5e-16	59.6	100	3.2e-172
GLYMA11G11850	Putative uncharacterized protein [Source:UniProtKB/TrEMBL;Acc:C6T445]	C2C2	PF00643	B-box zinc finger	7.5e-13	48.3	100	5.9e-120
GLYMA10G31700	-	C2C2	PF02701	Dof domain, zinc finger	8.3e-34	115.4	100	4.4e-183
GLYMA09G37170	-	C2C2	PF02701	Dof domain, zinc finger	1.2e-32	111.7	100	9.6e-294
GLYMA08G23700	-	C2C2	PF00643	B-box zinc finger	2.3e-06	27.5	50	4.1e-08
GLYMA08G20840	-	C2C2	PF02701	Dof domain, zinc finger	3.4e-33	113.5	100	8.3e-122
GLYMA07G37190	-	C2C2	PF00320	GATA zinc finger	6.9e-13	47.8	100	3.5e-85
GLYMA07G35690	-	C2C2	PF02701	Dof domain, zinc finger	2.5e-32	110.7	100	7.3e-275
GLYMA06G45620	-	C2C2	PF00643	B-box zinc finger	1e-07	31.9	45.5	3.3e-31
GLYMA06G20950	-	C2C2	PF02701	Dof domain, zinc finger	1.2e-32	111.7	100	1e-262
GLYMA06G19330	-	C2C2	PF02701	Dof domain, zinc finger	1.8e-33	114.3	100	1.6e-210
GLYMA06G13671	-	C2C2	PF02701	Dof domain, zinc finger	2e-34	117.4	100	2e-117
GLYMA06G12950	-	C2C2	PF02701	Dof domain, zinc finger	3e-32	110.4	100	4.5e-163
GLYMA06G01140	-	C2C2	PF00643	B-box zinc finger	1.4e-14	53.8	100	9.4e-135
GLYMA05G02220	-	C2C2	PF02701	Dof domain, zinc finger	1.1e-33	115.1	100	1.3e-198
GLYMA05G00970	-	C2C2	PF02701	Dof domain, zinc finger	1.7e-32	111.2	100	1.3e-276
GLYMA04G41170	Dof21 [Source:UniProtKB/TrEMBL;Acc:Q0GLD1]	C2C2	PF02701	Dof domain, zinc finger	3.4e-34	116.6	100	1.2e-171
GLYMA04G35650	-	C2C2	PF02701	Dof domain, zinc finger	1.2e-33	115	100	9.4e-208
GLYMA04G31690	-	C2C2	PF02701	Dof domain, zinc finger	3e-33	113.6	100	8.4e-201
GLYMA04G02960	-	C2C2	PF00643	B-box zinc finger	8.7e-12	44.9	100	4.9e-156
GLYMA03G03500	-	C2C2	PF04690	YABBY protein	2.3e-72	242.7	100	4e-124
GLYMA02G12081	-	C2C2	PF02701	Dof domain, zinc finger	2e-32	111	100	9.3e-278
GLYMA02G10250	-	C2C2	PF02701	Dof domain, zinc finger	7.4e-33	112.4	100	1.8e-217
GLYMA02G07850	-	C2C2	PF00320	GATA zinc finger	3e-15	55.4	100	2.2e-162
GLYMA01G37450	-	C2C2	PF00320	GATA zinc finger	7.9e-17	60.4	100	1.7e-204
GLYMA01G37370	-	C2C2	PF00643	B-box zinc finger	1.2e-14	54	100	3.6e-105
GLYMA01G05960	-	C2C2	PF02701	Dof domain, zinc finger	2.9e-32	110.5	100	1.3e-279
	-	C2C2	PF00643	B-box zinc finger	2.6e-06	27.3	40.3	1.5e-14
	-	C2C2	PF00643	B-box zinc finger	1.8e-06	27.9	49.7	4.3e-68
GLYMA19G42280	-	C2H2	PF00096	Zinc finger, C2H2 type	6.9e-08	32.4	100	2.5e-294
GLYMA16G25550	-	C2H2	PF00096	Zinc finger, C2H2 type	2.5e-06	27.5	100	5.3e-284
GLYMA16G18060	-	C2H2	PF00096	Zinc finger, C2H2 type	7.6e-08	32.3	100	2.6e-236
GLYMA15G02840	-	C2H2	PF00096	Zinc finger, C2H2 type	1.6e-06	28.1	100	1.8e-278
GLYMA13G39370	-	C2H2	PF00096	Zinc finger, C2H2 type	3.4e-06	27.1	100	1.2e-193
GLYMA12G36660	-	C2H2	PF00096	Zinc finger, C2H2 type	3.4e-07	30.2	100	3.8e-212
GLYMA11G19060	-	C2H2	PF00096	Zinc finger, C2H2 type	1.7e-06	28	100	3.7e-201
GLYMA09G30030	-	C2H2	PF00096	Zinc finger, C2H2 type	6.5e-07	29.3	100	3.8e-268
GLYMA07G12170	-	C2H2	PF00096	Zinc finger, C2H2 type	3.2e-06	27.1	100	2.9e-271
GLYMA06G03630	-	C2H2	PF00096	Zinc finger, C2H2 type	2.1e-07	30.9	100	6e-266
GLYMA04G03560	-	C2H2	PF00096	Zinc finger, C2H2 type	2.9e-06	27.3	100	9.4e-267
GLYMA03G39650	-	C2H2	PF00096	Zinc finger, C2H2 type	3.1e-08	33.5	100	1.6e-296
GLYMA03G31390	-	C2H2	PF00096	Zinc finger, C2H2 type	6.6e-07	29.3	87	1.5e-227
GLYMA01G41780	-	C2H2	PF00096	Zinc finger, C2H2 type	1.6e-08	34.4	100	1.2e-163
GLYMA20G25712	-	C3H	PF00642	Zinc finger C-x8-C-x5-C-x3-H type (and similar)	1.8e-16	59.4	100	4.1e-205
GLYMA18G47660	-	C3H	PF00642	Zinc finger C-x8-C-x5-C-x3-H type (and similar)	3.8e-46	154.1	100	6.3e-262
GLYMA14G05460	-	C3H	PF00642	Zinc finger C-x8-C-x5-C-x3-H type (and similar)	1.8e-45	151.9	99.8	1.1e-255
GLYMA10G31370	-	C3H	PF00642	Zinc finger C-x8-C-x5-C-x3-H type (and similar)	1.3e-49	165	100	5.9e-246
GLYMA08G03540	-	C3H	PF00642	Zinc finger C-x8-C-x5-C-x3-H type (and similar)	5.1e-06	26.1	100	1.3e-215
GLYMA07G04721	-	C3H	PF00642	Zinc finger C-x8-C-x5-C-x3-H type (and similar)	4.5e-06	26.3	76.2	9.7e-95
GLYMA05G36110	-	C3H	PF00642	Zinc finger C-x8-C-x5-C-x3-H type (and similar)	5.3e-06	26.1	100	1.8e-214
GLYMA03G02000	-	C3H	PF00642	Zinc finger C-x8-C-x5-C-x3-H type (and similar)	6.8e-07	28.9	89.2	2.6e-130
GLYMA02G43510	-	C3H	PF00642	Zinc finger C-x8-C-x5-C-x3-H type (and similar)	5e-45	150.5	100	1.3e-256
GLYMA01G00820	-	C3H	PF00642	Zinc finger C-x8-C-x5-C-x3-H type (and similar)	4.2e-06	26.4	100	1.5e-208
GLYMA17G04310	-	CAMTA	PF03859	CG-1 domain	4e-49	165.1	100	0
GLYMA17G03510	-	CAMTA	PF03859	CG-1 domain	1.2e-45	154	100	0
GLYMA08G14370	-	CAMTA	PF03859	CG-1 domain	6e-49	164.6	100	0
GLYMA08G11080	-	CAMTA	PF03859	CG-1 domain	1.9e-45	153.3	99.9	0
GLYMA07G37090	-	CAMTA	PF03859	CG-1 domain	3.6e-46	155.6	100	0
GLYMA05G31190	-	CAMTA	PF03859	CG-1 domain	8.3e-49	164.1	100	0
GLYMA20G24940	-	CO-like	PF00643	B-box zinc finger	6.9e-07	29.2	100	3e-240
GLYMA19G27240	CONSTANS-like zinc finger protein [Source:UniProtKB/TrEMBL;Acc:I1N7Y1]	CO-like	PF00643	B-box zinc finger	3.8e-06	26.8	100	1.4e-220
GLYMA13G33420	-	CO-like	PF00643	B-box zinc finger	8.6e-06	25.7	100	4e-248
GLYMA10G42090	CONSTANS-like zinc finger protein [Source:UniProtKB/TrEMBL;Acc:I1LEW9]	CO-like	PF00643	B-box zinc finger	2.3e-08	33.9	100	1.1e-242
GLYMA07G10161	CONSTANS-like zinc finger protein [Source:UniProtKB/TrEMBL;Acc:K7L0J7]	CO-like	PF00643	B-box zinc finger	8.6e-06	25.7	100	3.7e-246
GLYMA01G44670	-	CPP	PF03638	Tesmin/TSO1-like CXC domain, cysteine-rich domain	7.8e-24	83.6	100	0
GLYMA20G07051	-	DBB	PF00643	B-box zinc finger	9.5e-08	31.9	100	3.9e-237
GLYMA18G51320	-	DBB	PF00643	B-box zinc finger	1.3e-09	37.9	100	1.1e-203
GLYMA16G05540	CONSTANS-like zinc finger protein [Source:UniProtKB/TrEMBL;Acc:I1MLC5]	DBB	PF00643	B-box zinc finger	2.1e-08	34	100	4.5e-219
GLYMA14G36930	-	DBB	PF00643	B-box zinc finger	4.9e-07	29.7	100	3.2e-239
GLYMA13G11592	-	DBB	PF00643	B-box zinc finger	7.2e-08	32.3	100	7.4e-236
GLYMA10G02621	-	DBB	PF00643	B-box zinc finger	2.2e-09	37.2	100	5.9e-202
GLYMA08G28370	CONSTANS protein [Source:UniProtKB/TrEMBL;Acc:B9MSS5]	DBB	PF00643	B-box zinc finger	2.7e-09	36.9	100	3.9e-201
GLYMA04G06240	-	DBB	PF00643	B-box zinc finger	6.3e-14	51.7	100	6.7e-173
GLYMA17G10130	-	E2F/DP	PF02319	E2F/DP family winged-helix DNA-binding domain	5.4e-43	144.7	100	2.5e-217
GLYMA11G18401	-	E2F/DP	PF02319	E2F/DP family winged-helix DNA-binding domain	5.9e-25	87	100	1.6e-263
GLYMA06G02738	-	E2F/DP	PF02319	E2F/DP family winged-helix DNA-binding domain	4.3e-25	87.4	100	3.6e-241
GLYMA05G01760	-	E2F/DP	PF02319	E2F/DP family winged-helix DNA-binding domain	1.2e-41	140.5	100	4.2e-217
GLYMA04G02720	-	E2F/DP	PF02319	E2F/DP family winged-helix DNA-binding domain	3.9e-25	87.5	100	2.3e-198
GLYMA20G12250	-	EIL	PF04873	Ethylene insensitive 3	4.3e-130	432.3	100	0
GLYMA14G04550	-	EIL	PF04873	Ethylene insensitive 3	2.4e-131	436.5	100	0
GLYMA13G03700	-	EIL	PF04873	Ethylene insensitive 3	3.8e-129	429.2	100	0
GLYMA13G03660	-	EIL	PF04873	Ethylene insensitive 3	7.3e-130	431.6	100	0
	-	FAR1	PF03101	FAR1 DNA-binding domain	1.8e-15	57.3	88.7	8.7e-25
GLYMA10G30160	-	GeBP	PF04504	Protein of unknown function, DUF573	4.9e-35	119.9	100	2.3e-199
GLYMA20G30150	-	GRAS	PF03514	GRAS domain family	1.2e-91	307.3	100	0
GLYMA18G45220	-	GRAS	PF03514	GRAS domain family	3.6e-123	411.1	100	0
GLYMA18G09030	-	GRAS	PF03514	GRAS domain family	3.1e-127	424.4	100	0
GLYMA16G05751	-	GRAS	PF03514	GRAS domain family	4.5e-131	437.1	100	0
GLYMA12G06630	-	GRAS	PF03514	GRAS domain family	8e-112	373.7	100	0
GLYMA11G14750	-	GRAS	PF03514	GRAS domain family	2.6e-111	372	100	0
GLYMA06G23940	-	GRAS	PF03514	GRAS domain family	4e-127	424.1	100	5.1e-295
GLYMA02G06530	-	GRAS	PF03514	GRAS domain family	5.2e-84	282.2	100	5.1e-306
GLYMA20G34260	-	GRAS	PF03514	GRAS domain family	6e-123	410.4	100	1.2e-236
GLYMA18G04500	Gibberellic acid-insensitive mutant protein [Source:UniProtKB/TrEMBL;Acc:I1MZE2]	GRAS	PF03514	GRAS domain family	1.5e-138	461.7	100	0
GLYMA17G01150	-	GRAS	PF03514	GRAS domain family	1.2e-122	409.3	100	0
GLYMA15G12320	-	GRAS	PF03514	GRAS domain family	2.6e-124	414.8	100	0
GLYMA13G36120	-	GRAS	PF03514	GRAS domain family	9e-129	429.5	100	0
GLYMA12G06640	-	GRAS	PF03514	GRAS domain family	9e-111	370.3	100	0
GLYMA12G02490	-	GRAS	PF03514	GRAS domain family	1.2e-135	452.2	100	3.9e-262
GLYMA11G14740	-	GRAS	PF03514	GRAS domain family	4.5e-98	328.5	99.4	3.3e-210
GLYMA11G14720	-	GRAS	PF03514	GRAS domain family	1.1e-115	386.4	100	0
GLYMA11G14670	-	GRAS	PF03514	GRAS domain family	1e-112	376.6	100	0
GLYMA11G09761	-	GRAS	PF03514	GRAS domain family	6.2e-84	282	100	1.8e-230
GLYMA11G06980	-	GRAS	PF03514	GRAS domain family	4.6e-83	279.1	100	8.6e-298
GLYMA09G01440	-	GRAS	PF03514	GRAS domain family	4.8e-127	423.8	100	0
GLYMA08G43780	-	GRAS	PF03514	GRAS domain family	8.6e-128	426.3	100	0
GLYMA07G39650	Putative uncharacterized protein [Source:UniProtKB/TrEMBL;Acc:C6TJ61]	GRAS	PF03514	GRAS domain family	3.8e-123	411	100	0
GLYMA06G41500	-	GRAS	PF03514	GRAS domain family	7.4e-128	426.5	100	0
GLYMA03G10320	-	GRAS	PF03514	GRAS domain family	9.5e-110	366.9	100	0
GLYMA02G46730	-	GRAS	PF03514	GRAS domain family	1e-130	435.9	100	0
GLYMA05G03490	-	GRAS	PF03514	GRAS domain family	4.9e-125	417.2	100	0
GLYMA13G38080	-	GRAS	PF03514	GRAS domain family	8.9e-87	291.3	100	1.1e-280
GLYMA12G32350	-	GRAS	PF03514	GRAS domain family	1.6e-88	297.1	100	1.2e-274
GLYMA12G06655	-	GRAS	PF03514	GRAS domain family	9.6e-109	363.6	100	0
GLYMA03G37851	-	GRAS	PF03514	GRAS domain family	2e-75	254	100	0
GLYMA19G37740	-	GRF	PF08879	WRC	1e-22	79.5	100	5.4e-220
GLYMA19G33070	-	GRF	PF08879	WRC	5.7e-16	57.9	-1	-1
GLYMA17G35100	-	GRF	PF08879	WRC	5.4e-21	74	100	0
GLYMA17G35090	-	GRF	PF08879	WRC	5.3e-21	74	100	0
GLYMA15G19460	-	GRF	PF08879	WRC	4.6e-21	74.2	100	3e-212
GLYMA14G10100	-	GRF	PF08879	WRC	4.1e-21	74.3	100	0
GLYMA13G21625	-	GRF	PF08879	WRC	7.2e-22	76.8	100	4.3e-189
GLYMA11G11826	-	GRF	PF08879	WRC	1.8e-21	75.5	100	2.5e-197
GLYMA11G01060	-	GRF	PF08879	WRC	1.5e-21	75.8	100	2.2e-176
GLYMA10G29371	-	GRF	PF08879	WRC	5.1e-14	51.6	43.6	2.8e-20
GLYMA07G30840	-	GRF	PF08879	WRC	6.2e-15	54.6	47.8	8.9e-20
GLYMA06G13960	-	GRF	PF08879	WRC	1.1e-20	72.9	100	0
GLYMA03G30170	-	GRF	PF08879	WRC	6.9e-16	57.6	41.1	5.3e-07
GLYMA01G44471	-	GRF	PF08879	WRC	1.6e-21	75.7	100	1.5e-183
GLYMA01G34650	-	GRF	PF08879	WRC	5.2e-37	125.2	35.6	5.1e-60
GLYMA20G01770	-	HB	PF00046	Homeobox domain	5.6e-17	61.2	100	1.3e-114
GLYMA11G03850	-	HB	PF00046	Homeobox domain	5.6e-16	58	100	5.6e-158
GLYMA06G20230	-	HB	PF00046	Homeobox domain	1.3e-15	56.8	100	2.6e-183
GLYMA06G13890	Putative uncharacterized protein [Source:UniProtKB/TrEMBL;Acc:C6T7V9]	HB	PF00046	Homeobox domain	2.1e-17	62.6	100	4.4e-138
GLYMA06G07330	-	HB	PF00046	Homeobox domain	1.5e-06	27.8	100	4.8e-180
GLYMA05G33850	-	HB	PF00046	Homeobox domain	3e-20	71.6	100	1.2e-205
GLYMA04G04310	-	HB	PF00046	Homeobox domain	3.2e-19	68.3	100	1.3e-130
GLYMA04G01830	-	HB	PF00046	Homeobox domain	1.9e-19	69.1	100	9.3e-118
GLYMA19G38690	-	HB	PF00046	Homeobox domain	5.3e-08	32.4	100	0
GLYMA19G33100	-	HB	PF00046	Homeobox domain	6.1e-15	54.6	100	2.4e-156
GLYMA19G02490	-	HB	PF00046	Homeobox domain	1.8e-15	56.3	100	3.5e-163
GLYMA18G48880	-	HB	PF00046	Homeobox domain	8e-17	60.7	100	6.8e-159
GLYMA15G17956	-	HB	PF00046	Homeobox domain	1.4e-07	31.1	97.5	0
GLYMA14G09310	-	HB	PF00046	Homeobox domain	1.8e-19	69.2	100	4.6e-134
GLYMA13G38910	-	HB	PF00046	Homeobox domain	8.2e-07	28.6	100	0
GLYMA13G24370	-	HB	PF00046	Homeobox domain	9.2e-17	60.5	100	0
GLYMA13G23890	-	HB	PF00046	Homeobox domain	9.9e-18	63.6	100	4.3e-158
GLYMA12G31480	-	HB	PF00046	Homeobox domain	2.3e-07	30.4	100	4.1e-292
GLYMA12G10030	-	HB	PF00046	Homeobox domain	1.6e-08	34.1	100	0
GLYMA12G08270	-	HB	PF00046	Homeobox domain	2.1e-07	30.5	100	0
GLYMA11G20240	-	HB	PF00046	Homeobox domain	1.9e-07	30.6	100	0
GLYMA11G06640	-	HB	PF00046	Homeobox domain	6.5e-07	28.9	100	0
GLYMA11G04840	-	HB	PF00046	Homeobox domain	1.3e-16	60	100	1.9e-158
GLYMA11G02450	-	HB	PF00046	Homeobox domain	3.2e-06	26.7	100	0
GLYMA10G43580	-	HB	PF00046	Homeobox domain	8.7e-20	70.2	100	1.2e-157
GLYMA10G10040	Homeodomain/HOMEOBOX transcription factor [Source:UniProtKB/TrEMBL;Acc:A0A0K2CTJ9]	HB	PF00046	Homeobox domain	1.2e-07	31.3	100	0
GLYMA08G02020	-	HB	PF00046	Homeobox domain	3.4e-07	29.8	100	0
GLYMA07G05800	Homeodomain/HOMEOBOX transcription factor [Source:UniProtKB/TrEMBL;Acc:A0A0K2CTA9]	HB	PF00046	Homeobox domain	9.6e-17	60.4	100	1.4e-130
GLYMA06G03200	-	HB	PF00046	Homeobox domain	2.4e-07	30.3	100	0
GLYMA06G01940	-	HB	PF00046	Homeobox domain	2.7e-19	68.6	100	5.3e-124
GLYMA06G01186	-	HB	PF00046	Homeobox domain	2e-07	30.6	100	0
GLYMA05G01390	-	HB	PF00046	Homeobox domain	4e-17	61.6	100	2.8e-185
GLYMA04G07230	-	HB	PF00046	Homeobox domain	1.4e-06	27.9	100	3.6e-177
GLYMA04G05361	-	HB	PF00046	Homeobox domain	2.5e-06	27.1	100	0
GLYMA04G03160	-	HB	PF00046	Homeobox domain	4.1e-08	32.8	100	1.2e-205
GLYMA04G03150	-	HB	PF00046	Homeobox domain	2.5e-07	30.3	100	0
GLYMA04G01151	-	HB	PF00046	Homeobox domain	3.5e-07	29.8	100	0
GLYMA03G36070	-	HB	PF00046	Homeobox domain	4.9e-08	32.5	100	0
GLYMA03G30200	Homeodomain/HOMEOBOX transcription factor [Source:UniProtKB/TrEMBL;Acc:A0A0K2CTA0]	HB	PF00046	Homeobox domain	2.7e-15	55.8	100	6.5e-154
GLYMA02G35450	-	HB	PF00046	Homeobox domain	1.2e-07	31.3	100	0
GLYMA02G02290	-	HB	PF00046	Homeobox domain	1.7e-15	56.4	100	2.4e-167
GLYMA01G40450	-	HB	PF00046	Homeobox domain	2.8e-16	59	100	4.3e-158
GLYMA01G05230	-	HB	PF00046	Homeobox domain	6.3e-16	57.8	100	3e-159
GLYMA06G03210	-	HB	PF00046	Homeobox domain	5.7e-08	32.3	100	1.4e-256
GLYMA04G40960	-	HB	PF00046	Homeobox domain	1.9e-17	62.7	100	7.5e-135
GLYMA02G28860	-	HB	PF00046	Homeobox domain	2.1e-15	56.1	100	1e-179
GLYMA0041S00350	-	HB	PF00046	Homeobox domain	1.2e-17	63.3	100	2.6e-172
GLYMA06G35050	-	HB	PF00046	Homeobox domain	1e-17	63.6	100	1.1e-112
GLYMA05G37550	-	HB	PF00046	Homeobox domain	1.6e-06	27.7	100	0
GLYMA14G10370	-	HB	PF00046	Homeobox domain	2.6e-17	62.2	100	1.3e-171
GLYMA20G29580	-	HD-ZIP	PF01852	START domain	1.8e-47	161.4	100	0
GLYMA15G13640	-	HD-ZIP	PF01852	START domain	6.4e-52	175.9	100	0
GLYMA10G38280	-	HD-ZIP	PF01852	START domain	1.4e-47	161.7	100	0
GLYMA09G26600	-	HD-ZIP	PF01852	START domain	7.6e-47	159.3	100	0
GLYMA07G02220	Homeodomain/HOMEOBOX transcription factor [Source:UniProtKB/TrEMBL;Acc:A0A0K2CT17]	HD-ZIP	PF01852	START domain	1.1e-56	191.5	100	0
GLYMA06G46000	-	HD-ZIP	PF01852	START domain	1.2e-59	201.1	100	0
GLYMA06G09100	-	HD-ZIP	PF01852	START domain	5.1e-52	176.2	100	0
GLYMA16G34350	-	HD-ZIP	PF01852	START domain	3.1e-48	163.8	100	0
GLYMA16G32130	-	HD-ZIP	PF01852	START domain	7e-48	162.7	100	0
GLYMA15G01960	-	HD-ZIP	PF01852	START domain	4.8e-57	192.6	100	0
GLYMA12G10710	-	HD-ZIP	PF01852	START domain	1.5e-60	204	100	0
GLYMA09G34061	-	HD-ZIP	PF01852	START domain	5.6e-40	136.9	100	0
GLYMA09G02750	-	HD-ZIP	PF01852	START domain	1.4e-50	171.5	100	0
GLYMA08G13110	-	HD-ZIP	PF01852	START domain	2.9e-52	177	100	0
GLYMA07G01950	-	HD-ZIP	PF01852	START domain	1.8e-52	177.7	100	0
GLYMA05G30000	-	HD-ZIP	PF01852	START domain	2.9e-51	173.7	100	0
GLYMA01G45070	-	HD-ZIP	PF01852	START domain	5.5e-55	185.9	100	0
GLYMA19G34210	-	HSF	PF00447	HSF-type DNA-binding	1.5e-31	108.8	100	5.9e-208
GLYMA13G29760	-	HSF	PF00447	HSF-type DNA-binding	2.4e-32	111.3	100	1.4e-223
GLYMA10G03530	-	HSF	PF00447	HSF-type DNA-binding	1.2e-31	109	100	4.9e-193
GLYMA20G29610	-	HSF	PF00447	HSF-type DNA-binding	1.5e-32	111.9	100	8.8e-170
GLYMA17G35980	-	HSF	PF00447	HSF-type DNA-binding	3.3e-31	107.6	100	2e-216
GLYMA15G09280	-	HSF	PF00447	HSF-type DNA-binding	1.7e-32	111.7	100	1.5e-225
GLYMA14G04070	-	HSF	PF00447	HSF-type DNA-binding	5.4e-32	110.2	100	8.2e-159
GLYMA11G06010	-	HSF	PF00447	HSF-type DNA-binding	7.1e-33	113	100	2.9e-162
GLYMA11G02800	-	HSF	PF00447	HSF-type DNA-binding	1.5e-32	111.9	100	2.2e-196
GLYMA10G38240	-	HSF	PF00447	HSF-type DNA-binding	1.4e-31	108.8	100	2.1e-164
AT-HSFC1	heat shock transcription factor C1 [Source:Projected from Arabidopsis thaliana (AT3G24520) TAIR;Acc:AT3G24520]	HSF	PF00447	HSF-type DNA-binding	1.2e-29	102.6	100	2e-183
GLYMA08G12630	-	HSF	PF00447	HSF-type DNA-binding	5.7e-31	106.9	100	8.9e-234
GLYMA08G05220	-	HSF	PF00447	HSF-type DNA-binding	5.7e-32	110.1	100	5.6e-211
GLYMA06G04390	Heat shock transcription factor (HSF) [Source:UniProtKB/TrEMBL;Acc:Q00M68]	HSF	PF00447	HSF-type DNA-binding	4.2e-32	110.5	100	8.6e-212
GLYMA05G34450	-	HSF	PF00447	HSF-type DNA-binding	1e-30	106.1	100	8.2e-207
GLYMA05G20460	-	HSF	PF00447	HSF-type DNA-binding	3.1e-24	85.3	100	9.8e-152
GLYMA03G34900	-	HSF	PF00447	HSF-type DNA-binding	5.7e-31	106.9	100	1.1e-242
GLYMA01G39260	Heat shock transcription factor 34 [Source:UniProtKB/TrEMBL;Acc:Q43457]	HSF	PF00447	HSF-type DNA-binding	1.6e-32	111.8	100	1.7e-159
GLYMA15G41020	Putative uncharacterized protein [Source:UniProtKB/TrEMBL;Acc:C6TJL6]	LBD (AS2/LOB)	PF03195	Protein of unknown function DUF260	7.5e-45	151.2	100	4.2e-95
GLYMA17G17540	-	LBD (AS2/LOB)	PF03195	Protein of unknown function DUF260	1.2e-26	92.8	100	6.2e-131
GLYMA15G05030	-	LBD (AS2/LOB)	PF03195	Protein of unknown function DUF260	2e-42	143.5	100	2.5e-92
GLYMA13G40370	-	LBD (AS2/LOB)	PF03195	Protein of unknown function DUF260	6e-43	145.1	100	3.7e-108
GLYMA12G07650	-	LBD (AS2/LOB)	PF03195	Protein of unknown function DUF260	4.4e-43	145.6	100	2.6e-109
GLYMA11G15810	-	LBD (AS2/LOB)	PF03195	Protein of unknown function DUF260	3.6e-43	145.8	100	7e-110
GLYMA11G05280	-	LBD (AS2/LOB)	PF03195	Protein of unknown function DUF260	7.7e-27	93.5	100	2.5e-143
GLYMA08G48040	-	LBD (AS2/LOB)	PF03195	Protein of unknown function DUF260	3.3e-25	88.2	100	1.1e-169
GLYMA08G17990	-	LBD (AS2/LOB)	PF03195	Protein of unknown function DUF260	3.9e-45	152.1	100	3.2e-95
GLYMA07G35000	AS2 transcription factor [Source:UniProtKB/TrEMBL;Acc:I1KMA9]	LBD (AS2/LOB)	PF03195	Protein of unknown function DUF260	3.7e-45	152.2	100	6.5e-87
GLYMA07G10180	-	LBD (AS2/LOB)	PF03195	Protein of unknown function DUF260	9.6e-22	77.1	100	1.4e-127
GLYMA05G22120	-	LBD (AS2/LOB)	PF03195	Protein of unknown function DUF260	1.2e-26	92.9	100	2.7e-131
GLYMA01G40010	-	LBD (AS2/LOB)	PF03195	Protein of unknown function DUF260	7.8e-27	93.4	100	1e-144
GLYMA17G16600	-	LSD	PF06943	LSD1 zinc finger	3.1e-23	81.2	100	2.6e-55
GLYMA08G13630	-	LSD	PF06943	LSD1 zinc finger	2.3e-40	135.9	100	1.5e-100
GLYMA05G30490	Putative uncharacterized protein [Source:UniProtKB/TrEMBL;Acc:C6TGF7]	LSD	PF06943	LSD1 zinc finger	2.3e-40	135.9	100	2e-100
GLYMA05G23710	Putative uncharacterized protein [Source:UniProtKB/TrEMBL;Acc:C6SZ17]	LSD	PF06943	LSD1 zinc finger	1.1e-34	117.8	100	2.7e-79
AGL65	AGAMOUS-like 65 [Source:Projected from Arabidopsis thaliana (AT1G18750) TAIR;Acc:AT1G18750]	MADS	PF00319	SRF-type transcription factor (DNA-binding and dimerisation domain)	1.9e-19	68.7	100	8.7e-201
GLYMA15G23335	-	MADS	PF00319	SRF-type transcription factor (DNA-binding and dimerisation domain)	1.5e-10	40.2	37.4	1.4e-48
GLYMA18G50910	MADS-box protein [Source:UniProtKB/TrEMBL;Acc:I1N4Q7]	MIKC	PF00319	SRF-type transcription factor (DNA-binding and dimerisation domain)	5.1e-24	83.4	100	1e-139
GLYMA17G14191	-	MIKC	PF00319	SRF-type transcription factor (DNA-binding and dimerisation domain)	6e-26	89.5	98.6	1.2e-112
GLYMA15G09500	-	MIKC	PF00319	SRF-type transcription factor (DNA-binding and dimerisation domain)	5.1e-27	93	100	1.9e-130
GLYMA15G06314	-	MIKC	PF00319	SRF-type transcription factor (DNA-binding and dimerisation domain)	2.9e-24	84.1	100	1.4e-113
GLYMA15G06302	-	MIKC	PF00319	SRF-type transcription factor (DNA-binding and dimerisation domain)	1.4e-25	88.3	100	1.5e-107
GLYMA13G33051	-	MIKC	PF00319	SRF-type transcription factor (DNA-binding and dimerisation domain)	8.1e-25	85.9	100	3e-100
GLYMA13G32810	-	MIKC	PF00319	SRF-type transcription factor (DNA-binding and dimerisation domain)	3.8e-25	87	100	1.9e-133
GLYMA08G11110	Agamous-like 3 protein [Source:UniProtKB/TrEMBL;Acc:G3E7M7]	MIKC	PF00319	SRF-type transcription factor (DNA-binding and dimerisation domain)	3.8e-26	90.2	100	2.5e-98
GLYMA08G07260	-	MIKC	PF00319	SRF-type transcription factor (DNA-binding and dimerisation domain)	4.8e-25	86.6	100	2.2e-103
GLYMA05G28130	-	MIKC	PF00319	SRF-type transcription factor (DNA-binding and dimerisation domain)	1.9e-25	88	100	3.6e-103
GLYMA05G07380	MADS transcription factor [Source:UniProtKB/TrEMBL;Acc:I1K153]	MIKC	PF00319	SRF-type transcription factor (DNA-binding and dimerisation domain)	2.6e-24	84.3	100	1.9e-127
GLYMA05G03660	-	MIKC	PF00319	SRF-type transcription factor (DNA-binding and dimerisation domain)	2.1e-26	91	100	1.7e-117
GLYMA04G02980	-	MIKC	PF00319	SRF-type transcription factor (DNA-binding and dimerisation domain)	8.8e-26	89	100	1.1e-124
GLYMA03G02191	-	MIKC	PF00319	SRF-type transcription factor (DNA-binding and dimerisation domain)	5.6e-27	92.8	100	8.6e-128
GLYMA19G29750	-	MYB	PF00249	Myb-like DNA-binding domain	2.8e-32	110.5	100	2.4e-203
GLYMA06G45554	-	MYB	PF00249	Myb-like DNA-binding domain	2.9e-33	113.6	100	2.7e-134
GLYMA06G04010	MYB transcription factor MYB124 [Source:UniProtKB/TrEMBL;Acc:Q0PJI9]	MYB	PF00249	Myb-like DNA-binding domain	3.1e-34	116.8	100	1.3e-125
GLYMA04G38240	-	MYB	PF00249	Myb-like DNA-binding domain	9.9e-36	121.5	100	4.1e-175
GLYMA02G00820	-	MYB	PF00249	Myb-like DNA-binding domain	1.7e-34	117.6	100	4.3e-152
GLYMA20G35180	GmMYB29B2 protein [Source:UniProtKB/TrEMBL;Acc:Q9XIU5]	MYB	PF00249	Myb-like DNA-binding domain	1.6e-31	108.1	100	1.9e-155
GLYMA20G24600	Syringolide-induced protein 1-3-1B [Source:UniProtKB/TrEMBL;Acc:Q8S8Z9]	MYB	PF00249	Myb-like DNA-binding domain	6.3e-20	70.9	100	2.3e-136
GLYMA20G22230	MYB/HD-like transcription factor [Source:UniProtKB/TrEMBL;Acc:I1NET4]	MYB	PF00249	Myb-like DNA-binding domain	1.7e-31	107.9	100	2e-252
GLYMA20G11094	-	MYB	PF00249	Myb-like DNA-binding domain	3.4e-09	36.6	56.2	1.6e-21
GLYMA20G01450	-	MYB	PF00249	Myb-like DNA-binding domain	4.3e-23	81.1	100	1.9e-164
GLYMA19G41010	-	MYB	PF00249	Myb-like DNA-binding domain	6.3e-31	106.2	100	9.1e-289
GLYMA19G40670	-	MYB	PF00249	Myb-like DNA-binding domain	1.8e-30	104.7	100	1.5e-143
GLYMA19G40250	-	MYB	PF00249	Myb-like DNA-binding domain	4.5e-31	106.6	100	1.3e-209
GLYMA19G36830	-	MYB	PF00249	Myb-like DNA-binding domain	2.3e-30	104.3	100	7.4e-194
GLYMA19G02890	-	MYB	PF00249	Myb-like DNA-binding domain	2.2e-34	117.2	100	6.9e-234
GLYMA18G39771	MYB/HD-like transcription factor [Source:UniProtKB/TrEMBL;Acc:K7MT37]	MYB	PF00249	Myb-like DNA-binding domain	7.9e-24	83.4	100	8e-202
GLYMA18G26600	PHAN4 [Source:UniProtKB/TrEMBL;Acc:I1N1S3]	MYB	PF00249	Myb-like DNA-binding domain	1.6e-22	79.2	100	8.4e-196
GLYMA18G16040	-	MYB	PF00249	Myb-like DNA-binding domain	3.6e-26	90.9	100	0
GLYMA18G03430	-	MYB	PF00249	Myb-like DNA-binding domain	3e-20	72	100	1.1e-177
GLYMA17G35620	-	MYB	PF00249	Myb-like DNA-binding domain	7.6e-36	121.9	100	2.5e-152
GLYMA17G14291	-	MYB	PF00249	Myb-like DNA-binding domain	3.4e-32	110.2	100	6.2e-204
GLYMA17G10820	-	MYB	PF00249	Myb-like DNA-binding domain	1.2e-32	111.6	100	6.4e-190
GLYMA16G02570	MYB transcription factor MYB92 [Source:UniProtKB/TrEMBL;Acc:Q0PJJ9]	MYB	PF00249	Myb-like DNA-binding domain	8.2e-32	109	100	4.7e-168
GLYMA15G19360	-	MYB	PF00249	Myb-like DNA-binding domain	4.7e-26	90.6	100	1.3e-102
GLYMA14G39530	-	MYB	PF00249	Myb-like DNA-binding domain	1.6e-30	104.9	100	6.4e-190
GLYMA14G37050	-	MYB	PF00249	Myb-like DNA-binding domain	1.5e-24	85.8	100	3.7e-179
GLYMA14G09540	-	MYB	PF00249	Myb-like DNA-binding domain	6.4e-36	122.1	100	5.8e-152
GLYMA13G05550	-	MYB	PF00249	Myb-like DNA-binding domain	2.6e-34	117	100	7.4e-239
GLYMA13G04920	-	MYB	PF00249	Myb-like DNA-binding domain	3.1e-33	113.5	100	7.7e-202
GLYMA12G11390	-	MYB	PF00249	Myb-like DNA-binding domain	2.9e-32	110.4	100	4.4e-177
GLYMA12G11340	-	MYB	PF00249	Myb-like DNA-binding domain	5.4e-25	87.2	100	2.4e-175
GLYMA12G11330	-	MYB	PF00249	Myb-like DNA-binding domain	6.6e-33	112.5	100	3.8e-136
GLYMA12G06180	-	MYB	PF00249	Myb-like DNA-binding domain	1.8e-30	104.7	100	2.2e-193
GLYMA11G22960	-	MYB	PF00249	Myb-like DNA-binding domain	6.1e-22	77.4	100	7e-189
GLYMA11G05550	MYB transcription factor MYB50 [Source:UniProtKB/TrEMBL;Acc:Q0PJL9]	MYB	PF00249	Myb-like DNA-binding domain	2.1e-36	123.7	100	1.6e-168
GLYMA10G42450	Syringolide-induced protein 1-3-1A [Source:UniProtKB/TrEMBL;Acc:Q8S900]	MYB	PF00249	Myb-like DNA-binding domain	6e-20	71	100	1.2e-134
GLYMA10G32410	GmMYB29A2 protein [Source:UniProtKB/TrEMBL;Acc:Q9XIU8]	MYB	PF00249	Myb-like DNA-binding domain	2.8e-31	107.3	100	6e-157
GLYMA10G28250	MYB/HD-like transcription factor [Source:UniProtKB/TrEMBL;Acc:I1LAY2]	MYB	PF00249	Myb-like DNA-binding domain	1.2e-30	105.2	100	3.8e-251
GLYMA09G37340	-	MYB	PF00249	Myb-like DNA-binding domain	3e-34	116.8	100	1.3e-190
GLYMA09G37040	-	MYB	PF00249	Myb-like DNA-binding domain	7.9e-35	118.6	100	7.3e-225
GLYMA08G40950	-	MYB	PF00249	Myb-like DNA-binding domain	7e-27	93.2	100	0
GLYMA08G06440	-	MYB	PF00249	Myb-like DNA-binding domain	1e-34	118.3	100	1e-201
GLYMA07G35581	-	MYB	PF00249	Myb-like DNA-binding domain	2.6e-32	110.6	100	3.1e-256
GLYMA07G30860	MYB/HD-like transcription factor [Source:UniProtKB/TrEMBL;Acc:I1KLC3]	MYB	PF00249	Myb-like DNA-binding domain	3.5e-35	119.8	100	6.4e-201
GLYMA07G15850	MYB/HD-like transcription factor [Source:UniProtKB/TrEMBL;Acc:A0A0K2CTB2]	MYB	PF00249	Myb-like DNA-binding domain	8.2e-24	83.4	100	1.1e-203
GLYMA07G15250	-	MYB	PF00249	Myb-like DNA-binding domain	6.9e-30	102.8	100	4.4e-157
GLYMA06G45547	-	MYB	PF00249	Myb-like DNA-binding domain	4.6e-31	106.6	100	1.4e-189
GLYMA06G45540	-	MYB	PF00249	Myb-like DNA-binding domain	1.6e-30	104.8	100	2.8e-182
GLYMA06G45520	-	MYB	PF00249	Myb-like DNA-binding domain	8.6e-33	112.1	100	1e-136
GLYMA06G16820	-	MYB	PF00249	Myb-like DNA-binding domain	1e-35	121.5	100	5.4e-175
GLYMA05G21220	-	MYB	PF00249	Myb-like DNA-binding domain	1.9e-36	123.8	100	1.9e-164
GLYMA03G38410	-	MYB	PF00249	Myb-like DNA-binding domain	2.3e-31	107.6	100	3.7e-243
GLYMA03G37640	-	MYB	PF00249	Myb-like DNA-binding domain	5.7e-30	103.1	100	1.1e-211
GLYMA03G34110	-	MYB	PF00249	Myb-like DNA-binding domain	3.8e-30	103.6	100	1e-187
GLYMA03G31980	-	MYB	PF00249	Myb-like DNA-binding domain	3.3e-32	110.2	100	1.2e-171
GLYMA03G00890	-	MYB	PF00249	Myb-like DNA-binding domain	7.6e-32	109.1	100	9.5e-211
GLYMA02G39000	-	MYB	PF00249	Myb-like DNA-binding domain	6.3e-23	80.5	100	6.3e-179
GLYMA02G02310	-	MYB	PF00249	Myb-like DNA-binding domain	2.3e-27	94.8	100	1.8e-270
GLYMA02G01300	MYB transcription factor MYB76 [Source:UniProtKB/TrEMBL;Acc:Q0PJK7]	MYB	PF00249	Myb-like DNA-binding domain	5e-31	106.5	100	1.1e-152
GLYMA01G39740	MYB transcription factor MYB112 [Source:UniProtKB/TrEMBL;Acc:Q0PJJ1]	MYB	PF00249	Myb-like DNA-binding domain	6.8e-36	122	100	3e-173
GLYMA01G27720	-	MYB	PF00249	Myb-like DNA-binding domain	5.9e-21	74.2	100	2.5e-180
GLYMA01G00805	Transcription factor MYBJ6 [Source:UniProtKB/TrEMBL;Acc:Q09GS3]	MYB	PF00249	Myb-like DNA-binding domain	8.4e-30	102.5	100	4.4e-157
GLYMA04G08550	-	MYB	PF00249	Myb-like DNA-binding domain	2.5e-52	174.6	100	0
GLYMA04G00550	Transcription factor MYB047 [Source:UniProtKB/TrEMBL;Acc:E4W696]	MYB	PF00249	Myb-like DNA-binding domain	6.9e-34	115.6	100	7.2e-126
GLYMA20G04511	-	MYB	PF00249	Myb-like DNA-binding domain	3.4e-32	110.2	100	3.6e-282
GLYMA18G49360	MYB/HD-like transcription factor [Source:UniProtKB/TrEMBL;Acc:C6T8I3]	MYB	PF00249	Myb-like DNA-binding domain	3e-34	116.8	100	4.1e-192
GLYMA05G01080	-	MYB	PF00249	Myb-like DNA-binding domain	9.5e-32	108.8	100	4.3e-183
GLYMA04G33720	Transcription factor MYBJ2 [Source:UniProtKB/TrEMBL;Acc:I1JWV3]	MYB	PF00249	Myb-like DNA-binding domain	1.1e-32	111.7	100	2e-188
GLYMA03G38660	MYB/HD-like transcription factor [Source:UniProtKB/TrEMBL;Acc:I1JR10]	MYB	PF00249	Myb-like DNA-binding domain	3.2e-31	107.1	100	4.9e-243
GLYMA03G38040	MYB12 transcription factor a [Source:UniProtKB/TrEMBL;Acc:C5NU12]	MYB	PF00249	Myb-like DNA-binding domain	3.7e-32	110.1	100	2.5e-135
GLYMA12G32541	-	MYB	PF00249	Myb-like DNA-binding domain	1.4e-31	108.2	100	1.2e-181
GLYMA08G04670	Myb transcription factor [Source:UniProtKB/TrEMBL;Acc:I1KQ64]	MYB	PF00249	Myb-like DNA-binding domain	1.4e-32	111.5	100	5.7e-188
GLYMA05G35050	MYB transcription factor MYB84 [Source:UniProtKB/TrEMBL;Acc:Q0PJK4]	MYB	PF00249	Myb-like DNA-binding domain	1.3e-32	111.5	100	9e-189
GLYMA02G41180	MYB/HD-like transcription factor [Source:UniProtKB/TrEMBL;Acc:I1JHW1]	MYB	PF00249	Myb-like DNA-binding domain	1.6e-30	104.9	100	8.9e-195
GLYMA19G34740	MYB4-like protein [Source:UniProtKB/TrEMBL;Acc:K7MYP5]	MYB	PF00249	Myb-like DNA-binding domain	1.7e-32	111.2	100	2.3e-170
GLYMA09G04370	-	MYB	PF00249	Myb-like DNA-binding domain	9.2e-31	105.6	100	6.1e-204
GLYMA20G32770	-	MYB_related	PF00249	Myb-like DNA-binding domain	9.6e-08	31.9	100	7.7e-211
GLYMA19G36170	-	MYB_related	PF00249	Myb-like DNA-binding domain	1.2e-11	44.5	100	7.7e-163
GLYMA17G36500	-	MYB_related	PF00249	Myb-like DNA-binding domain	1.1e-07	31.7	100	2e-191
GLYMA17G10250	-	MYB_related	PF00249	Myb-like DNA-binding domain	5e-12	45.6	100	1.1e-155
GLYMA14G07280	-	MYB_related	PF00249	Myb-like DNA-binding domain	3.4e-06	27	100	1.6e-48
GLYMA13G39290	-	MYB_related	PF00249	Myb-like DNA-binding domain	1.2e-09	38	100	8.6e-229
GLYMA13G31800	-	MYB_related	PF00249	Myb-like DNA-binding domain	2.2e-06	27.6	100	1.2e-264
GLYMA11G33180	MYB transcription factor MYB173 [Source:UniProtKB/TrEMBL;Acc:Q0PJI0]	MYB_related	PF00249	Myb-like DNA-binding domain	4.1e-14	52.3	100	5.9e-163
GLYMA10G05560	-	MYB_related	PF00249	Myb-like DNA-binding domain	3.2e-12	46.3	100	4.9e-165
GLYMA08G40460	MYB transcription factor MYB149 [Source:UniProtKB/TrEMBL;Acc:Q0PJB3]	MYB_related	PF00249	Myb-like DNA-binding domain	1.2e-10	41.3	100	1.1e-115
GLYMA08G12320	-	MYB_related	PF00249	Myb-like DNA-binding domain	7.8e-10	38.6	100	1.6e-227
GLYMA07G18870	-	MYB_related	PF00249	Myb-like DNA-binding domain	6e-10	39	100	4.1e-201
	-	MYB_related	PF00249	Myb-like DNA-binding domain	1e-09	38.2	100	7.9e-35
GLYMA20G04630	-	MYB_related	PF00249	Myb-like DNA-binding domain	4.5e-08	33	100	2.3e-182
GLYMA20G01260	-	MYB_related	PF00249	Myb-like DNA-binding domain	3.5e-07	30.1	100	6.9e-209
GLYMA19G45030	R2R3-type MYB transcription factor MYB156 [Source:UniProtKB/TrEMBL;Acc:I1NCR9]	MYB_related	PF00249	Myb-like DNA-binding domain	2.6e-13	49.8	100	0
GLYMA19G32850	MYB/HD-like transcription factor [Source:UniProtKB/TrEMBL;Acc:I1N974]	MYB_related	PF00249	Myb-like DNA-binding domain	4e-10	39.6	100	1.3e-229
GLYMA18G47230	-	MYB_related	PF00249	Myb-like DNA-binding domain	2.1e-11	43.6	100	8.7e-173
GLYMA18G05050	-	MYB_related	PF00249	Myb-like DNA-binding domain	5e-14	52	100	8.3e-207
GLYMA18G04880	-	MYB_related	PF00249	Myb-like DNA-binding domain	5.7e-07	29.5	100	3.7e-271
GLYMA17G18310	-	MYB_related	PF00249	Myb-like DNA-binding domain	1e-12	47.8	92	1.9e-111
GLYMA16G34340	-	MYB_related	PF00249	Myb-like DNA-binding domain	8.8e-14	51.3	100	7.2e-275
GLYMA16G01980	-	MYB_related	PF00249	Myb-like DNA-binding domain	1.4e-13	50.6	100	0
GLYMA15G42440	-	MYB_related	PF00249	Myb-like DNA-binding domain	1.5e-09	37.7	100	0
GLYMA15G07500	-	MYB_related	PF00249	Myb-like DNA-binding domain	1.5e-07	31.3	100	1.2e-266
GLYMA15G02250	MYB transcription factor MYB52 [Source:UniProtKB/TrEMBL;Acc:Q0PJL8]	MYB_related	PF00249	Myb-like DNA-binding domain	4.1e-11	42.7	100	3.7e-207
GLYMA14G39260	-	MYB_related	PF00249	Myb-like DNA-binding domain	3.3e-07	30.2	100	8.7e-201
GLYMA14G39130	-	MYB_related	PF00249	Myb-like DNA-binding domain	6.8e-14	51.6	100	1.3e-251
GLYMA14G13320	-	MYB_related	PF00249	Myb-like DNA-binding domain	4.3e-07	29.8	100	0
GLYMA13G19910	-	MYB_related	PF00249	Myb-like DNA-binding domain	3.3e-12	46.2	100	9.9e-166
GLYMA13G18805	-	MYB_related	PF00249	Myb-like DNA-binding domain	2.5e-10	40.2	100	1.2e-269
GLYMA12G13430	-	MYB_related	PF00249	Myb-like DNA-binding domain	7.2e-08	32.3	100	8.8e-248
GLYMA12G06406	-	MYB_related	PF00249	Myb-like DNA-binding domain	3.3e-08	33.4	100	9.6e-172
GLYMA11G34930	MYB/HD-like transcription factor [Source:UniProtKB/TrEMBL;Acc:A0A0K2CTD4]	MYB_related	PF00249	Myb-like DNA-binding domain	6.1e-12	45.4	100	1.3e-142
GLYMA11G14490	-	MYB_related	PF00249	Myb-like DNA-binding domain	3.4e-08	33.4	100	3.1e-181
GLYMA11G04441	-	MYB_related	PF00249	Myb-like DNA-binding domain	7.7e-08	32.2	100	0
GLYMA10G34050	-	MYB_related	PF00249	Myb-like DNA-binding domain	6.7e-08	32.4	100	5.2e-223
GLYMA09G29800	-	MYB_related	PF00249	Myb-like DNA-binding domain	7e-15	54.8	100	2.1e-266
GLYMA08G03330	MYB transcription factor MYB127 [Source:UniProtKB/TrEMBL;Acc:Q0PJI8]	MYB_related	PF00249	Myb-like DNA-binding domain	6.3e-12	45.3	100	1.6e-146
GLYMA07G05410	-	MYB_related	PF00249	Myb-like DNA-binding domain	1.4e-13	50.6	100	0
GLYMA06G44330	-	MYB_related	PF00249	Myb-like DNA-binding domain	7.7e-08	32.2	100	7.4e-247
GLYMA06G19960	MYB transcription factor MYB183 [Source:UniProtKB/TrEMBL;Acc:Q0PJI2]	MYB_related	PF00249	Myb-like DNA-binding domain	1.4e-11	44.2	100	2.5e-161
GLYMA06G06730	-	MYB_related	PF00249	Myb-like DNA-binding domain	6.6e-07	29.3	100	0
GLYMA06G03460	Putative uncharacterized protein [Source:UniProtKB/TrEMBL;Acc:C6TL35]	MYB_related	PF00249	Myb-like DNA-binding domain	1.9e-08	34.2	100	4.7e-44
GLYMA04G34720	MYB transcription factor MYB143 [Source:UniProtKB/TrEMBL;Acc:Q0PJI1]	MYB_related	PF00249	Myb-like DNA-binding domain	1.4e-11	44.2	100	2.1e-160
GLYMA04G18431	-	MYB_related	PF00249	Myb-like DNA-binding domain	9.3e-09	35.2	100	5.2e-237
GLYMA03G42260	Late elongated hypocotyl and circadian clock associated-1-like protein 2 [Source:UniProtKB/TrEMBL;Acc:C0SNP2]	MYB_related	PF00249	Myb-like DNA-binding domain	2.8e-13	49.7	100	0
GLYMA03G41040	-	MYB_related	PF00249	Myb-like DNA-binding domain	6.8e-10	38.8	100	6.7e-229
GLYMA03G27890	-	MYB_related	PF00249	Myb-like DNA-binding domain	6.8e-08	32.4	100	1.6e-177
GLYMA02G40800	MYB/HD-like transcription factor [Source:UniProtKB/TrEMBL;Acc:I1JHS3]	MYB_related	PF00249	Myb-like DNA-binding domain	7.3e-14	51.5	100	7.1e-253
GLYMA02G12070	-	MYB_related	PF00249	Myb-like DNA-binding domain	5.4e-07	29.5	100	6e-194
GLYMA02G03020	MYB/HD-like transcription factor [Source:UniProtKB/TrEMBL;Acc:A0A0K2CTB5]	MYB_related	PF00249	Myb-like DNA-binding domain	1.4e-11	44.2	100	3.6e-163
GLYMA01G39040	-	MYB_related	PF00249	Myb-like DNA-binding domain	3.3e-08	33.4	100	5.3e-209
GLYMA01G05920	-	MYB_related	PF00249	Myb-like DNA-binding domain	1.5e-07	31.3	100	1.1e-187
GLYMA01G04530	MYB/HD-like transcription factor [Source:UniProtKB/TrEMBL;Acc:I1J5G9]	MYB_related	PF00249	Myb-like DNA-binding domain	1.4e-11	44.2	100	5.2e-162
	-	MYB_related	PF00249	Myb-like DNA-binding domain	1.8e-10	40.7	100	3.5e-47
GLYMA12G10790	Putative uncharacterized protein [Source:UniProtKB/TrEMBL;Acc:C6T1X2]	MYB_related	PF00249	Myb-like DNA-binding domain	7.3e-09	35.5	100	9.4e-33
GLYMA06G03901	-	MYB_related	PF00249	Myb-like DNA-binding domain	1.1e-07	31.7	100	5.7e-194
GLYMA04G03801	-	MYB_related	PF00249	Myb-like DNA-binding domain	1.2e-07	31.6	100	3.4e-191
GLYMA05G36290	-	MYB_related	PF00249	Myb-like DNA-binding domain	6.3e-12	45.3	100	9.3e-147
GLYMA08G05165	-	MYB_related	PF00249	Myb-like DNA-binding domain	3.3e-06	27	100	1.3e-279
GLYMA07G29490	-	MYB_related	PF00249	Myb-like DNA-binding domain	5.6e-08	32.7	100	5.9e-208
	-	MYB_related	PF00249	Myb-like DNA-binding domain	3.2e-06	27.1	61	5.7e-10
GLYMA16G34310	-	NAC	PF02365	No apical meristem (NAM) protein	3e-30	104.7	100	1.2e-157
GLYMA12G22880	NAC transcription factor [Source:UniProtKB/TrEMBL;Acc:A0A0K2CTV0]	NAC	PF02365	No apical meristem (NAM) protein	1.6e-26	92.8	100	1.9e-205
GLYMA09G36600	-	NAC	PF02365	No apical meristem (NAM) protein	4.6e-29	101	100	5.8e-213
GLYMA07G40140	-	NAC	PF02365	No apical meristem (NAM) protein	2.1e-25	89.2	100	3.1e-231
GLYMA06G14290	-	NAC	PF02365	No apical meristem (NAM) protein	2.1e-28	98.9	100	0
GLYMA02G45371	-	NAC	PF02365	No apical meristem (NAM) protein	1.9e-25	89.4	100	5.5e-194
GLYMA20G32690	-	NAC	PF02365	No apical meristem (NAM) protein	5.4e-14	52.7	100	8.2e-265
GLYMA19G28515	-	NAC	PF02365	No apical meristem (NAM) protein	8.8e-30	103.3	100	9.2e-239
GLYMA19G28476	-	NAC	PF02365	No apical meristem (NAM) protein	3e-28	98.3	100	9.5e-197
GLYMA17G23740	NAC domain containing protein 84 [Source:Projected from Arabidopsis thaliana (AT5G14000) TAIR;Acc:AT5G14000]	NAC	PF02365	No apical meristem (NAM) protein	3.7e-21	75.6	100	1.3e-127
GLYMA16G01911	-	NAC	PF02365	No apical meristem (NAM) protein	1e-25	90.2	99.2	7.3e-150
GLYMA15G05690	-	NAC	PF02365	No apical meristem (NAM) protein	4.9e-23	81.6	100	4.8e-113
GLYMA14G39080	-	NAC	PF02365	No apical meristem (NAM) protein	4.6e-31	107.4	100	0
GLYMA14G24220	NAC transcription factor [Source:UniProtKB/TrEMBL;Acc:A0A0K2CT73]	NAC	PF02365	No apical meristem (NAM) protein	7.8e-28	97	100	2.9e-167
GLYMA13G39160	-	NAC	PF02365	No apical meristem (NAM) protein	4.9e-25	88.1	100	1.8e-147
GLYMA12G35000	NAC transcription factor [Source:UniProtKB/TrEMBL;Acc:A0A0K2CTP6]	NAC	PF02365	No apical meristem (NAM) protein	1.7e-26	92.7	100	2e-205
GLYMA12G22790	-	NAC	PF02365	No apical meristem (NAM) protein	1.9e-28	99	100	2.5e-211
GLYMA12G09670	-	NAC	PF02365	No apical meristem (NAM) protein	1.6e-23	83.2	100	1.3e-150
GLYMA12G02540	-	NAC	PF02365	No apical meristem (NAM) protein	1.3e-25	89.9	100	2.4e-175
GLYMA11G10230	-	NAC	PF02365	No apical meristem (NAM) protein	1.3e-25	89.9	100	9.8e-177
GLYMA10G36360	NAC transcription factor [Source:UniProtKB/TrEMBL;Acc:I1LDA8]	NAC	PF02365	No apical meristem (NAM) protein	2.5e-28	98.6	100	0
GLYMA09G29760	-	NAC	PF02365	No apical meristem (NAM) protein	3e-30	104.8	100	1.2e-157
GLYMA08G47520	-	NAC	PF02365	No apical meristem (NAM) protein	1.2e-27	96.5	100	6.7e-130
GLYMA08G16630	-	NAC	PF02365	No apical meristem (NAM) protein	8.9e-22	77.6	100	3.5e-196
GLYMA07G05370	-	NAC	PF02365	No apical meristem (NAM) protein	1.7e-22	79.9	100	7.9e-182
GLYMA06G38410	NAC transcription factor [Source:UniProtKB/TrEMBL;Acc:I1KE01]	NAC	PF02365	No apical meristem (NAM) protein	1.6e-26	92.8	100	1.6e-204
GLYMA06G16440	NAC transcription factor [Source:UniProtKB/TrEMBL;Acc:U3LZE5]	NAC	PF02365	No apical meristem (NAM) protein	2.2e-28	98.8	100	2.8e-176
GLYMA06G11970	NAC transcription factor [Source:UniProtKB/TrEMBL;Acc:I1KAA6]	NAC	PF02365	No apical meristem (NAM) protein	2e-27	95.7	100	4.2e-180
GLYMA05G38380	-	NAC	PF02365	No apical meristem (NAM) protein	2e-24	86.1	100	1.2e-140
GLYMA04G42800	NAC domain protein [Source:UniProtKB/TrEMBL;Acc:B2ZGQ4]	NAC	PF02365	No apical meristem (NAM) protein	2.2e-27	95.6	100	5e-181
GLYMA04G40450	-	NAC	PF02365	No apical meristem (NAM) protein	1.2e-28	99.6	100	0
GLYMA04G38560	NAC transcription factor [Source:UniProtKB/TrEMBL;Acc:A0A0K2CTE5]	NAC	PF02365	No apical meristem (NAM) protein	2.1e-28	98.8	100	4.9e-173
GLYMA03G35570	-	NAC	PF02365	No apical meristem (NAM) protein	1.9e-22	79.7	100	2.9e-153
GLYMA02G40750	-	NAC	PF02365	No apical meristem (NAM) protein	3.3e-30	104.6	100	0
GLYMA02G38710	NAC transcription factor [Source:UniProtKB/TrEMBL;Acc:I1JH85]	NAC	PF02365	No apical meristem (NAM) protein	7.3e-28	97.1	100	0
GLYMA02G26480	NAC transcription factor [Source:UniProtKB/TrEMBL;Acc:I1JFU0]	NAC	PF02365	No apical meristem (NAM) protein	7.9e-28	97	100	1.6e-159
GLYMA13G35550	NAC transcription factor [Source:UniProtKB/TrEMBL;Acc:I1M3B9]	NAC	PF02365	No apical meristem (NAM) protein	1.7e-26	92.7	100	7.4e-205
GLYMA16G26740	-	NAC	PF02365	No apical meristem (NAM) protein	4.7e-28	97.7	100	4.6e-213
GLYMA16G04740	-	NAC	PF02365	No apical meristem (NAM) protein	4.9e-28	97.7	100	5.3e-206
GLYMA15G40510	NAC transcription factor [Source:UniProtKB/TrEMBL;Acc:B9U5I2]	NAC	PF02365	No apical meristem (NAM) protein	1.1e-27	96.5	100	1.9e-183
GLYMA08G18470	NAC domain protein [Source:UniProtKB/TrEMBL;Acc:B2ZGS0]	NAC	PF02365	No apical meristem (NAM) protein	5.6e-28	97.5	100	6.3e-184
GLYMA05G32850	NAC transcription factor [Source:UniProtKB/TrEMBL;Acc:A0A0K2CTE4]	NAC	PF02365	No apical meristem (NAM) protein	6e-28	97.4	100	1.4e-180
GLYMA02G12220	-	NAC	PF02365	No apical meristem (NAM) protein	9.6e-27	93.5	100	5e-167
GLYMA13G35560	-	NAC	PF02365	No apical meristem (NAM) protein	1.2e-28	99.6	100	8.6e-223
GLYMA01G06150	NAC domain protein NAC1 [Source:UniProtKB/TrEMBL;Acc:Q52QR5]	NAC	PF02365	No apical meristem (NAM) protein	9.2e-27	93.6	100	1.7e-167
GLYMA08G06040	-	NF-X1	PF01422	NF-X1 type zinc finger	6e-10	38.9	100	0
GLYMA15G18970	-	NF-Y	PF02045	CCAAT-binding transcription factor (CBF-B/NF-YA) subunit B	1.9e-28	98.8	100	3.4e-129
GLYMA10G10240	-	NF-Y	PF02045	CCAAT-binding transcription factor (CBF-B/NF-YA) subunit B	6.9e-26	90.6	100	6.6e-187
GLYMA09G07960	-	NF-Y	PF02045	CCAAT-binding transcription factor (CBF-B/NF-YA) subunit B	2.3e-28	98.5	100	2.2e-128
GLYMA07G04050	CCAAT-binding transcription factor family protein [Source:UniProtKB/TrEMBL;Acc:E0WC41]	NF-Y	PF02045	CCAAT-binding transcription factor (CBF-B/NF-YA) subunit B	6.3e-27	93.9	100	8.5e-193
GLYMA02G35190	-	NF-Y	PF02045	CCAAT-binding transcription factor (CBF-B/NF-YA) subunit B	1.3e-25	89.7	100	1.9e-189
GLYMA16G30180	-	Nin-like	PF02042	RWP-RK domain	2.4e-25	88.1	100	0
GLYMA11G13390	-	Nin-like	PF02042	RWP-RK domain	1.1e-26	92.4	100	0
GLYMA04G01910	-	Nin-like	PF02042	RWP-RK domain	1.9e-25	88.4	100	0
GLYMA01G36360	-	Nin-like	PF02042	RWP-RK domain	6.2e-22	77.2	100	1.1e-184
GLYMA03G33640	Putative uncharacterized protein [Source:UniProtKB/TrEMBL;Acc:C6SX22]	S1Fa-like	PF04689	DNA binding protein S1FA	7.2e-41	138	100	7.2e-43
GLYMA17G04400	-	SBP	PF03110	SBP domain	2.6e-29	101.1	99.8	0
GLYMA06G36140	-	SBP	PF03110	SBP domain	3.2e-32	110.4	100	1.2e-97
GLYMA03G27195	-	SBP	PF03110	SBP domain	1e-30	105.6	100	1.3e-196
GLYMA02G13371	-	SBP	PF03110	SBP domain	2.6e-32	110.7	100	9.8e-280
GLYMA01G08056	-	SBP	PF03110	SBP domain	1.5e-31	108.2	100	2.2e-279
GLYMA20G00900	-	SBP	PF03110	SBP domain	8.5e-30	102.7	100	0
GLYMA19G32800	-	SBP	PF03110	SBP domain	3.5e-33	113.5	100	2.3e-201
GLYMA13G24590	-	SBP	PF03110	SBP domain	4.6e-34	116.3	100	2.7e-76
GLYMA08G01450	-	SBP	PF03110	SBP domain	1.9e-30	104.7	100	5.1e-232
GLYMA07G31880	Squamosa promoter-binding-like protein [Source:UniProtKB/TrEMBL;Acc:I1KLM6]	SBP	PF03110	SBP domain	1.5e-34	117.9	100	9.2e-80
GLYMA07G14610	-	SBP	PF03110	SBP domain	2e-31	107.9	100	2e-194
GLYMA06G17700	-	SBP	PF03110	SBP domain	1.7e-30	104.9	100	6.5e-240
GLYMA02G30670	-	SBP	PF03110	SBP domain	5.1e-33	113	100	2.5e-203
GLYMA11G21700	-	SRS	PF05142	Domain of unknown function (DUF702)	2.2e-52	177.4	100	2.6e-195
GLYMA04G17885	-	SRS	PF05142	Domain of unknown function (DUF702)	5.9e-54	182.5	100	5.1e-195
GLYMA10G28820	-	TALE	PF03789	ELK domain	4.8e-10	39.1	100	3.2e-172
GLYMA03G39041	-	TALE	PF03789	ELK domain	5.8e-09	35.6	100	2.1e-179
	-	TALE	PF03789	ELK domain	1.5e-07	31.1	99.2	4.5e-142
GLYMA19G03786	-	TCP	PF03634	TCP family transcription factor	3.2e-29	102.3	100	1.7e-215
GLYMA17G10760	-	TCP	PF03634	TCP family transcription factor	1e-41	143	100	6.3e-227
GLYMA13G07475	-	TCP	PF03634	TCP family transcription factor	1.8e-45	155.2	100	1.7e-240
GLYMA08G28691	-	TCP	PF03634	TCP family transcription factor	2.5e-41	141.7	100	8.2e-210
GLYMA05G01131	-	TCP	PF03634	TCP family transcription factor	5.6e-40	137.3	100	2.4e-226
GLYMA18G51581	-	TCP	PF03634	TCP family transcription factor	1.6e-42	145.6	100	1.4e-209
GLYMA18G15421	-	TCP	PF03634	TCP family transcription factor	5.2e-39	134.2	100	7.6e-152
GLYMA12G33640	-	TCP	PF03634	TCP family transcription factor	3e-33	115.5	100	1.3e-196
GLYMA12G20160	-	TCP	PF03634	TCP family transcription factor	1.1e-32	113.7	100	4.8e-232
GLYMA12G14200	-	TCP	PF03634	TCP family transcription factor	2.7e-31	109.1	100	3.5e-171
GLYMA09G42140	-	TCP	PF03634	TCP family transcription factor	5.2e-32	111.4	100	8.1e-134
GLYMA09G42120	-	TCP	PF03634	TCP family transcription factor	3.9e-32	111.8	100	3.7e-134
GLYMA08G10350	-	TCP	PF03634	TCP family transcription factor	5e-40	137.5	100	1.8e-262
GLYMA07G08710	-	TCP	PF03634	TCP family transcription factor	1.9e-31	109.6	100	7.8e-175
GLYMA06G20660	-	TCP	PF03634	TCP family transcription factor	8e-42	143.3	100	1.9e-228
GLYMA05G07943	-	TCP	PF03634	TCP family transcription factor	5.7e-44	150.3	100	1.2e-213
GLYMA04G33771	-	TCP	PF03634	TCP family transcription factor	3.6e-41	141.2	100	2e-225
GLYMA03G02090	-	TCP	PF03634	TCP family transcription factor	4.5e-31	108.4	100	5.8e-178
GLYMA08G40850	-	Whirly	PF08536	Whirly transcription factor	1.2e-60	203.1	100	2.7e-154
GLYMA02G02390	-	Whirly	PF08536	Whirly transcription factor	4.3e-41	139.8	100	4.7e-151
GLYMA01G05000	-	Whirly	PF08536	Whirly transcription factor	2.2e-48	163.4	100	2.3e-150
GLYMA19G40560	-	WRKY	PF03106	WRKY DNA -binding domain	1.6e-26	92.3	100	5e-162
GLYMA19G40470	-	WRKY	PF03106	WRKY DNA -binding domain	1.8e-25	88.9	100	3.5e-146
GLYMA18G47741	-	WRKY	PF03106	WRKY DNA -binding domain	7.2e-50	167.1	100	0
GLYMA17G33920	-	WRKY	PF03106	WRKY DNA -binding domain	7.3e-22	77.4	100	3e-156
GLYMA17G33891	-	WRKY	PF03106	WRKY DNA -binding domain	1.9e-20	72.8	100	7.8e-177
GLYMA15G11680	-	WRKY	PF03106	WRKY DNA -binding domain	2.9e-25	88.2	100	1.4e-307
GLYMA15G00570	-	WRKY	PF03106	WRKY DNA -binding domain	2.1e-24	85.5	100	3.3e-178
GLYMA14G38010	-	WRKY	PF03106	WRKY DNA -binding domain	2.1e-52	175.2	100	0
GLYMA09G41050	WRKY transcription factor [Source:UniProtKB/TrEMBL;Acc:I1L6Z7]	WRKY	PF03106	WRKY DNA -binding domain	1.1e-24	86.4	100	3.6e-171
GLYMA08G15050	Putative uncharacterized protein [Source:UniProtKB/TrEMBL;Acc:C6TDN9]	WRKY	PF03106	WRKY DNA -binding domain	2.2e-22	79	100	5.7e-103
GLYMA06G14720	-	WRKY	PF03106	WRKY DNA -binding domain	4e-23	81.4	100	1.8e-181
GLYMA05G31800	-	WRKY	PF03106	WRKY DNA -binding domain	4.7e-23	81.2	100	2.3e-107
GLYMA03G41750	-	WRKY	PF03106	WRKY DNA -binding domain	6.3e-27	93.6	100	1.9e-206
GLYMA03G38360	-	WRKY	PF03106	WRKY DNA -binding domain	1.1e-26	92.8	100	9.9e-305
GLYMA03G37870	-	WRKY	PF03106	WRKY DNA -binding domain	1.5e-25	89.2	100	4.7e-140
GLYMA03G05220	-	WRKY	PF03106	WRKY DNA -binding domain	2.7e-49	165.2	100	2.1e-288
GLYMA02G39870	-	WRKY	PF03106	WRKY DNA -binding domain	2.1e-52	175.2	100	0
GLYMA20G30290	-	WRKY	PF03106	WRKY DNA -binding domain	3.1e-26	91.4	100	7e-181
GLYMA20G03410	-	WRKY	PF03106	WRKY DNA -binding domain	1.7e-49	165.9	100	8.2e-249
GLYMA19G44380	-	WRKY	PF03106	WRKY DNA -binding domain	1.4e-26	92.4	100	2.3e-209
GLYMA19G40950	-	WRKY	PF03106	WRKY DNA -binding domain	6.8e-27	93.5	100	7.5e-275
GLYMA18G47300	-	WRKY	PF03106	WRKY DNA -binding domain	5.3e-26	90.6	100	9.3e-187
GLYMA18G44030	-	WRKY	PF03106	WRKY DNA -binding domain	9.5e-50	166.7	100	0
GLYMA17G34210	-	WRKY	PF03106	WRKY DNA -binding domain	1.1e-25	89.6	100	3.1e-92
GLYMA17G29190	-	WRKY	PF03106	WRKY DNA -binding domain	7e-27	93.4	100	4.2e-178
GLYMA17G18480	-	WRKY	PF03106	WRKY DNA -binding domain	5.9e-27	93.7	100	7e-184
GLYMA17G06450	Putative uncharacterized protein [Source:UniProtKB/TrEMBL;Acc:C6TKE5]	WRKY	PF03106	WRKY DNA -binding domain	1.9e-27	95.2	100	1e-176
GLYMA17G01490	-	WRKY	PF03106	WRKY DNA -binding domain	9.9e-27	92.9	100	5e-271
GLYMA16G02960	WRKY transcription factor [Source:UniProtKB/TrEMBL;Acc:I1MKL2]	WRKY	PF03106	WRKY DNA -binding domain	3.1e-26	91.4	100	5.9e-216
GLYMA15G18250	-	WRKY	PF03106	WRKY DNA -binding domain	1e-26	92.9	100	2.4e-159
GLYMA14G36430	-	WRKY	PF03106	WRKY DNA -binding domain	1.4e-23	82.8	100	1.9e-189
GLYMA14G17730	-	WRKY	PF03106	WRKY DNA -binding domain	5.5e-27	93.8	100	1.1e-178
GLYMA14G11960	-	WRKY	PF03106	WRKY DNA -binding domain	4.2e-25	87.7	100	9.5e-158
GLYMA13G44730	-	WRKY	PF03106	WRKY DNA -binding domain	9.5e-25	86.6	100	1.7e-168
GLYMA13G36540	-	WRKY	PF03106	WRKY DNA -binding domain	2.1e-25	88.7	100	1.1e-150
GLYMA13G17800	-	WRKY	PF03106	WRKY DNA -binding domain	9.5e-25	86.6	100	7.7e-211
GLYMA13G00380	-	WRKY	PF03106	WRKY DNA -binding domain	2.6e-27	94.8	100	5e-179
GLYMA12G10350	-	WRKY	PF03106	WRKY DNA -binding domain	7.3e-27	93.4	100	0
GLYMA11G05650	-	WRKY	PF03106	WRKY DNA -binding domain	2.9e-27	94.7	100	5.7e-175
GLYMA10G01450	-	WRKY	PF03106	WRKY DNA -binding domain	2.1e-26	91.9	100	6.3e-182
GLYMA09G41670	-	WRKY	PF03106	WRKY DNA -binding domain	9e-48	160.3	99.8	0
GLYMA09G39040	-	WRKY	PF03106	WRKY DNA -binding domain	5.4e-26	90.6	100	3.5e-186
GLYMA09G37930	-	WRKY	PF03106	WRKY DNA -binding domain	1.6e-19	69.8	100	7.8e-137
GLYMA09G06980	-	WRKY	PF03106	WRKY DNA -binding domain	5.4e-27	93.8	100	1e-162
GLYMA09G00820	-	WRKY	PF03106	WRKY DNA -binding domain	8.6e-27	93.1	100	1.6e-299
GLYMA08G02580	WRKY transcription factor [Source:UniProtKB/TrEMBL;Acc:I1KPJ1]	WRKY	PF03106	WRKY DNA -binding domain	2.8e-27	94.7	100	2.9e-212
GLYMA08G02160	-	WRKY	PF03106	WRKY DNA -binding domain	1.3e-25	89.3	100	3.9e-170
GLYMA07G39250	-	WRKY	PF03106	WRKY DNA -binding domain	1.1e-26	92.8	100	3.6e-289
GLYMA07G35381	-	WRKY	PF03106	WRKY DNA -binding domain	9.8e-49	163.4	100	5.4e-255
GLYMA07G16040	-	WRKY	PF03106	WRKY DNA -binding domain	2.3e-26	91.8	100	3.8e-179
GLYMA07G06320	WRKY transcription factor [Source:UniProtKB/TrEMBL;Acc:I1KHX3]	WRKY	PF03106	WRKY DNA -binding domain	2.1e-26	91.9	100	4.7e-213
GLYMA07G02630	WRKY transcription factor [Source:UniProtKB/TrEMBL;Acc:I1KGT3]	WRKY	PF03106	WRKY DNA -binding domain	1.2e-24	86.3	100	2.7e-169
GLYMA06G13090	WRKY transcription factor [Source:UniProtKB/TrEMBL;Acc:I1KAM9]	WRKY	PF03106	WRKY DNA -binding domain	8.5e-28	96.4	100	3.6e-210
GLYMA06G08120	Transcription factor [Source:UniProtKB/TrEMBL;Acc:B0LUR5]	WRKY	PF03106	WRKY DNA -binding domain	7.9e-27	93.3	100	3.4e-169
GLYMA06G06530	Putative uncharacterized protein [Source:UniProtKB/TrEMBL;Acc:C6TEF4]	WRKY	PF03106	WRKY DNA -binding domain	2.6e-25	88.4	72.9	2.9e-109
GLYMA05G36970	-	WRKY	PF03106	WRKY DNA -binding domain	3.7e-26	91.1	100	2.7e-213
GLYMA05G29310	-	WRKY	PF03106	WRKY DNA -binding domain	9.2e-26	89.8	100	3.4e-146
GLYMA05G25270	-	WRKY	PF03106	WRKY DNA -binding domain	9.5e-22	77	100	5e-204
GLYMA05G20710	Transcription factor [Source:UniProtKB/TrEMBL;Acc:B0LUS5]	WRKY	PF03106	WRKY DNA -binding domain	6e-27	93.7	100	1.1e-184
GLYMA04G41701	-	WRKY	PF03106	WRKY DNA -binding domain	9.8e-28	96.2	100	4.4e-208
GLYMA04G40130	Transcription factor [Source:UniProtKB/TrEMBL;Acc:B0LUS3]	WRKY	PF03106	WRKY DNA -binding domain	3.1e-24	84.9	100	2e-180
GLYMA04G39650	-	WRKY	PF03106	WRKY DNA -binding domain	2.3e-23	82.2	100	4.2e-112
GLYMA04G08060	-	WRKY	PF03106	WRKY DNA -binding domain	5.6e-27	93.7	100	6.1e-157
GLYMA04G05700	-	WRKY	PF03106	WRKY DNA -binding domain	9.3e-25	86.6	100	6.8e-92
GLYMA03G31630	-	WRKY	PF03106	WRKY DNA -binding domain	4.3e-27	94.1	100	4.8e-196
GLYMA03G00460	-	WRKY	PF03106	WRKY DNA -binding domain	3.8e-23	81.5	79.2	3.4e-112
GLYMA02G15920	-	WRKY	PF03106	WRKY DNA -binding domain	5.5e-27	93.8	100	1.8e-198
GLYMA02G12830	-	WRKY	PF03106	WRKY DNA -binding domain	9.7e-26	89.8	100	3.1e-167
GLYMA02G12490	-	WRKY	PF03106	WRKY DNA -binding domain	3e-52	174.7	100	6.3e-260
GLYMA02G01420	-	WRKY	PF03106	WRKY DNA -binding domain	9.2e-27	93	100	5.3e-181
GLYMA01G39600	-	WRKY	PF03106	WRKY DNA -binding domain	2.9e-27	94.7	100	2.3e-176
GLYMA01G31921	-	WRKY	PF03106	WRKY DNA -binding domain	2.7e-49	165.2	100	1e-290
GLYMA01G06550	-	WRKY	PF03106	WRKY DNA -binding domain	6.8e-52	173.5	100	5.3e-259
GLYMA14G11920	-	WRKY	PF03106	WRKY DNA -binding domain	3.7e-23	81.5	100	8.8e-156
GLYMA18G44560	Transcription factor [Source:UniProtKB/TrEMBL;Acc:B0LUS2]	WRKY	PF03106	WRKY DNA -binding domain	2.5e-24	85.2	100	3.3e-169
GLYMA09G09400	-	WRKY	PF03106	WRKY DNA -binding domain	2.2e-25	88.6	100	9.1e-259
GLYMA06G46420	-	WRKY	PF03106	WRKY DNA -binding domain	2.7e-26	91.5	100	0
GLYMA18G06360	-	WRKY	PF03106	WRKY DNA -binding domain	7.9e-52	173.3	100	0
GLYMA11G29720	-	WRKY	PF03106	WRKY DNA -binding domain	3.7e-51	171.2	100	0
GLYMA08G23380	Transcription factor [Source:UniProtKB/TrEMBL;Acc:B0LUR7]	WRKY	PF03106	WRKY DNA -binding domain	2.8e-24	85.1	100	3.5e-169
GLYMA08G01430	-	WRKY	PF03106	WRKY DNA -binding domain	3.8e-25	87.9	100	6.4e-81
GLYMA06G17690	-	WRKY	PF03106	WRKY DNA -binding domain	2e-26	92	100	7e-89
GLYMA06G15220	-	WRKY	PF03106	WRKY DNA -binding domain	6.4e-23	80.7	100	1.2e-111
GLYMA03G37940	WRKY transcription factor [Source:UniProtKB/TrEMBL;Acc:I1JQT7]	WRKY	PF03106	WRKY DNA -binding domain	1.5e-26	92.3	100	1e-159
GLYMA19G26400	-	WRKY	PF03106	WRKY DNA -binding domain	7e-27	93.4	100	2e-103
GLYMA14G36446	-	WRKY	PF03106	WRKY DNA -binding domain	8.2e-23	80.4	100	2.4e-133
GLYMA17G10830	Putative uncharacterized protein [Source:UniProtKB/TrEMBL;Acc:C6TFX2]	ZF-HD	PF04770	ZF-HD protein dimerisation region	1.8e-28	98.5	100	1.2e-41
GLYMA07G35760	-	ZF-HD	PF04770	ZF-HD protein dimerisation region	8.4e-29	99.5	100	1.6e-199
GLYMA02G04550	-	ZF-HD	PF04770	ZF-HD protein dimerisation region	2e-28	98.3	100	6.6e-170
GLYMA20G04880	-	ZF-HD	PF04770	ZF-HD protein dimerisation region	5.8e-30	103.3	87.8	5.6e-97
GLYMA18G49390	-	ZF-HD	PF04770	ZF-HD protein dimerisation region	1.6e-27	95.4	100	1.2e-188
GLYMA16G25280	-	ZF-HD	PF04770	ZF-HD protein dimerisation region	6.6e-30	103.1	100	9e-192
GLYMA14G35770	-	ZF-HD	PF04770	ZF-HD protein dimerisation region	2.1e-28	98.3	100	2.2e-148
GLYMA09G37300	-	ZF-HD	PF04770	ZF-HD protein dimerisation region	1.2e-11	44.7	81.9	2.4e-138
GLYMA09G30061	-	ZF-HD	PF04770	ZF-HD protein dimerisation region	3.5e-25	88	100	6e-126
GLYMA05G33600	-	ZF-HD	PF04770	ZF-HD protein dimerisation region	9e-23	80.2	100	1.9e-83
GLYMA05G01060	-	ZF-HD	PF04770	ZF-HD protein dimerisation region	1.7e-29	101.8	100	2.7e-41
GLYMA04G09910	-	ZF-HD	PF04770	ZF-HD protein dimerisation region	7.8e-28	96.4	100	5.4e-164
GLYMA02G37481	-	ZF-HD	PF04770	ZF-HD protein dimerisation region	7.7e-27	93.3	100	3.4e-146
GLYMA02G11950	-	ZF-HD	PF04770	ZF-HD protein dimerisation region	1.4e-28	98.8	100	4.2e-169
GLYMA01G37993	-	ZF-HD	PF04770	ZF-HD protein dimerisation region	8.3e-31	106	100	3.4e-180
