# Supplementary material for: A Genome-Wide View of Transcriptional Responses during Aphis glycines Infestation in Soybean
Source: Int J Mol Sci. 2020 Jul 22;21(15):5191. doi: 10.3390/ijms21155191 (PMC7432633; doi:10.3390/ijms21155191)
Supplement: Supplementary file 1 [file ijms-21-05191-s001.zip › Supplementary Materials/Table S8.xlsx]

## Sheet: Sheet1
Table S8 Expression pattern of genes involved in JA and SA pathways
	Gene ID	Abbreviation	Role	Dongnong471			P203			P746
				24HAI	48HAI	96HAI	24HAI	48HAI	96HAI	24HAI	48HAI	96HAI
JA pathway	Glyma01g41450	DAD1	biosynthesis	3.365	0.102164	-1.7902	1.65927	0.403573	0.632627	1.44829	0.66393	-0.207494
	Glyma03g07570	FAD8	biosynthesis	0.314882	-0.881302	-1.70368	0.0795479	0.0520165	-2.46674	-0.353986	-0.861221	-0.942159
	Glyma18g06950	FAD8	biosynthesis	0.723983	-1.64099	-2.27493	-0.0780902	-2.09633	-2.56037	0.415937	-0.675949	-0.734852
	Glyma07g18350	FAD8	biosynthesis	0.0451413	1.50139	-3.1822	0.662574	-1.22345	-0.156201	-0.426474	-0.6507	-0.93394
	Glyma13g42340	LOX1	biosynthesis	-1.8748	-0.31582	2.9293	-0.739906	-1.21834	2.80005	1.3569	0.290376	2.53864
	Glyma07g03920	LOX1	biosynthesis	-0.52365	-0.597241	0.211688	-0.37291	-4.9379	-1.1147	0.267894	2.79999	0.0533694
	Glyma15g03050	LOX1	biosynthesis	0.0692387	-0.971985	-0.264276	-0.392319	-1.1315	0.830032	0.846083	-0.63576	0.689769
	Glyma10g29490	LOX1	biosynthesis	0.282914	-0.330942	-3.58619	-0.375129	-2.46144	-0.952008	-0.851472	-0.996613	-2.07012
	Glyma08g20190	LOX1	biosynthesis	-0.190103	5.21917	0.70044	1.85042	-0.665581	3.11548	-0.341767	3.70782	1.12029
	Glyma07g00900	LOX1	biosynthesis	0.479514	-0.89242	0.686488	-0.614034	-1.27545	1.71064	0.00951894	-0.221314	1.44206
	Glyma08g20250	LOX1	biosynthesis	-0.732304	0.574236	1.58496	0.243494	2.18587	3.4619	4.48734	2.81979	0.274757
	Glyma13g42330	LOX1	biosynthesis	-0.235833	-0.797652	-0.466284	-0.715092	-1.42494	1.94221	-0.621648	-0.0468434	0.588819
	Glyma10g39470	LOX1	biosynthesis	-0.415916	0.452967	0.192645	-0.111788	-0.695439	1.18117	0.489183	1.04878	-0.109973
	Glyma20g28290	LOX1	biosynthesis	0.158158	-1.32193	-2.98535	-1.23993	-2.49898	1.50478	-0.423931	-1.43603	0.0258581
	Glyma07g03910	LOX1	biosynthesis	-1.32855	1.36896	2.65897	-0.109793	-1.42111	3.34877	-0.175561	0.657195	3.11699
	Glyma20g11610	LOX2	biosynthesis	-0.118878	0.393724	2.36772	-0.826117	0.618749	1.99032	6.24185	0.357745	1.26134
	Glyma12g05840	LOX2	biosynthesis	0.724124	-0.133998	-1.20271	-0.376072	0.146533	-0.109756	-1.24712	-0.215991	-0.835963
	Glyma11g13880	LOX2	biosynthesis	-0.214129	1.21128	-1.31315	0.453745	-2.16536	-0.556038	-0.785781	0.680318	-1.67487
	Glyma02g26160	LOX2	biosynthesis	-0.363417	5.62249	-2.70174	0.295051	0.998694	3.41877	-2.89514	1.21738	-0.426898
	Glyma07g21100	AOS	biosynthesis	-0.418436	2.37461	-1.81831	0.573213	-1.63308	0.220379	-0.53019	-0.3901	-0.0504943
	Glyma14g08560	AOS	biosynthesis	0.850127	0.857	-2.5293	-0.104685	-1.58412	0.689163	0.50179	-0.577985	-1.15645
	Glyma17g36530	AOS	biosynthesis	2.25672	0.49572	-2.71283	0.846249	-0.951159	-0.319899	0.456216	-0.260072	-2.04665
	Glyma11g13070	AOS	biosynthesis	-0.110352	0.105186	-1.31807	0.246325	-1.09862	1.40219	0.185445	-0.287706	0.0718702
	Glyma18g51600	AOC2	biosynthesis	0.367532	-2.10145	-2.80355	-0.300968	-2.28181	-0.269159	1.34861	-1.06305	-1.22411
	Glyma19g05980	AOC4	biosynthesis	1.96933	-0.447994	-2.20667	1.00271	-2.11953	-1.40874	0.254566	-1.38664	-1.46248
	Glyma13g07490	AOC4	biosynthesis	2.10573	-0.578117	-1.25322	0.958172	-1.48336	-0.29689	0.86712	-0.583339	-0.297328
	Glyma02g11020	AOC4	biosynthesis	-0.282084	-1.15012	-3.54258	-0.59311	-1.80773	0.385619	0.0543731	-0.0905732	-2.48218
	Glyma14g39840	OPCL1	biosynthesis	0.414367	0.545231	-1.90781	0.386884	-0.865354	0.258287	-0.510432	-0.23089	-1.11881
	Glyma11g36127	MFP	biosynthesis	0.405464	-2.07002	-1.34262	-0.107688	0.799303	-2.10299	-1.45596	-1.18696	-0.111031
	Glyma07g37570	MFP	biosynthesis	-0.153029	0.562575	-1.37848	-0.042764	0.153244	0.938484	-0.166037	-0.199541	-0.670797
	Glyma05g31390	ACX2	biosynthesis	2.26939	1.20464	0.500345	0.108779	0.356713	2.27737	-0.759773	1.91664	2.14353
	Glyma12g14060	ACX3	biosynthesis	0.220253	1.27296	-1.66419	0.0685594	0.0104292	0.317069	0.240056	0.232988	-1.29284
	Glyma03g07540	ACX4	biosynthesis	0.0274898	1.93677	-0.997072	0.103816	0.994699	1.83927	0.0665142	0.951019	-0.181936
	Glyma01g41600	ACX5	biosynthesis	-0.380359	-0.00817393	-1.6786	0.464605	-1.44329	-0.885533	-0.394742	-1.38896	-0.980664
	Glyma05g04940	ACX5	biosynthesis	-0.00173936	0.320931	-1.59612	0.766481	-0.696806	0.228392	0.66695	-0.163353	-0.783874
	Glyma13g17180	JAZ1	signalling	3.43019	0.194771	-4.28963	1.87742	-0.801311	0.594061	-0.204287	0.18236	-1.10254
	Glyma01g41290	JAZ2	signalling	3.85631	-0.929891	-6.35346	1.78779	-2.22018	-0.934235	0.186081	-0.833103	-2.44847
	Glyma15g19840	JAZ2	signalling	3.17141	0.513807	-3.3356	1.43577	-1.02284	0.699222	0.219693	-0.194089	-1.47771
	Glyma05g34960	JAZ3	signalling	-0.270428	-0.0281952	-0.852401	0.660848	-0.666367	0.338521	-0.0246688	-1.36596	-0.622212
	Glyma08g04770	JAZ3	signalling	0.906834	-1.18465	-1.2738	0.0617565	-0.642192	-0.392269	-0.525498	-1.0102	-0.653918
	Glyma07g04630	JAZ6	signalling	1.84541	-0.707142	-3.1225	1.21324	-1.29466	-0.193407	-0.188267	-1.20017	-1.38294
	Glyma16g01220	JAZ6	signalling	2.60294	0.206032	-2.46159	0.906746	-1.21836	0.107981	-0.492952	-0.878599	-1.17549
	Glyma09g09100	JAZ12	signalling	0.177651	-0.783161	-0.945179	0.806154	-0.868572	-0.354502	-0.504319	-1.50031	-0.918627
	Glyma14g06740	COI1	receptor	-0.0120656	0.492749	-0.811361	0.149006	0.336721	1.3767	-0.544866	-0.134889	0.468451
	Glyma18g03420	COI1	receptor	1.04284	0.360751	-1.23482	-0.712464	0.404849	0.714246	-0.414626	1.0158	-0.791961
	Glyma07g06370	JAR1	response	-0.372115	0.305368	-0.814663	-0.357197	-0.0932104	0.974032	-1.58235	-0.332382	-0.0714276
	Glyma03g41700	JAR1	response	0.336179	1.23664	-1.03911	-0.0897343	-0.271165	1.23071	-0.88961	0.0542357	-0.423087
	Glyma19g44310	JAR1	response	0.422967	0.136046	-1.93675	-0.526035	-0.984898	1.11218	0.260703	0.051316	-1.06201
	Glyma09g33730	JIN1	response	3.03877	0.678952	-2.13296	0.913012	-0.814988	-0.0590059	0.288886	0.103906	-1.48036
SA pathway	Glyma01g25690	ICS1	biosynthesis	-0.0566471	-0.126905	1.55736	-0.851713	0.481475	0.0661771	0.143586	0.804045	1.3418
	Glyma03g33880	PAL1	biosynthesis	0.0292752	-0.838751	-3.81855	0.859473	-0.889986	0.41659	1.31264	-0.957636	-1.5239
	Glyma10g06600	PAL1	biosynthesis	1.16213	-0.340994	-1.98091	0.34927	-0.309864	1.37351	-1.07562	0.0627015	-1.88317
	Glyma19g36620	PAL1	biosynthesis	0.284257	-0.357763	-4.71022	0.847207	-1.13163	0.0645665	-0.272838	-0.317096	-2.08948
	Glyma02g47940	PAL2	biosynthesis	0.280684	1.80735	-2.81444	0.817924	-0.016602	2.18903	-0.347604	1.27542	-0.651236
	Glyma13g20800	PAL2	biosynthesis	1.03919	0.42147	-3.34633	0.522099	-1.09718	0.0738922	-0.825964	-0.666286	-2.46701
	Glyma02g45260	NPR1	signalling	-0.344965	1.23584	-1.92855	0.388334	-1.01414	0.920467	-1.14372	-0.437764	-1.37077
	Glyma03g28320	TGA2	signalling	-0.216771	0.744269	-1.67007	-0.127132	-0.105998	0.66035	-0.427425	0.335599	-1.08719
	Glyma15g37220	TGA2	signalling	-0.160487	0.803559	-1.0252	0.212457	-0.286104	0.960767	-0.476864	-0.173373	-0.642633
	Glyma19g31050	TGA2	signalling	1.02352	0.48121	-2.02775	0.0955345	-0.318997	0.743738	-0.619673	0.305761	-1.18196
	Glyma11g11970	EDS5	signalling	0.318902	-0.603819	-1.18379	-0.0940395	0.0697578	-0.446357	-0.335443	-0.124187	-0.637122
	Glyma06g19890	EDS1	signalling	0.356435	1.09925	-2.39294	0.857076	-0.18786	1.02505	0.918708	-0.239134	-1.59117
	Glyma06g19920	EDS1	signalling	0.15586	1.03005	-2.69218	0.6623	-0.895403	0.186708	-0.254764	-0.0647576	-1.53317
	Glyma04g38691	PAD4	signalling	-0.0129479	0.150338	-1.49557	-0.376948	-0.921098	0.424153	-0.766996	-0.23326	-0.85099
	Glyma08g00420	PAD4	signalling	-0.157009	1.20971	-3.07929	0.0903423	-0.280108	0.506106	-0.783601	-0.525901	-2.18317
	Glyma13g24121	SNI1	signalling	0.506738	1.29473	-0.876592	0.413935	0.0347162	0.0891837	-0.190769	1.19723	-0.647872
	Glyma19g01470	DOX1	signalling	-1.20887	-1.58933	-8.20739	-0.574104	-0.990376	0.500882	-2.28035	-0.544522	-4.29777
	Glyma18g47140	MPK4	regulator	-0.373469	0.588618	-2.06865	0.745575	-0.665196	0.507679	-0.0395545	-0.685812	-1.35876
	Glyma11g02420	MPK4	regulator	-0.407785	0.268489	-3.32193	-0.579062	-0.39689	-0.925999	0.141044	0.473931	-0.451107
	Glyma01g31921	WRKY33	regulator	2.8374	1.53791	-3.58586	0.458866	0.275895	2.04421	0.247865	0.926248	-0.317636
	Glyma18g06360	WRKY33	regulator	0.0863178	5.20163	-7.69488	1.2723	0.234031	2.65679	-0.991525	1.39976	-2.05352
	Glyma11g29720	WRKY33	regulator	-0.401851	2.05224	-3.8639	-0.064961	0.0492292	1.69132	-1.35065	1.08995	-1.95554
	Glyma02g39870	WRKY33	regulator	2.31909	2.05863	-2.61776	1.25619	0.457628	0.79906	-0.0643698	0.16847	-1.31147
	Glyma09g41050	WRKY70	regulator	3.04584	-0.768426	-0.665848	1.03591	-0.344756	0.326457	0.0773081	0.331579	-0.461952
