# Supplementary material for: A Genome-Wide View of Transcriptional Responses during Aphis glycines Infestation in Soybean
Source: Int J Mol Sci. 2020 Jul 22;21(15):5191. doi: 10.3390/ijms21155191 (PMC7432633; doi:10.3390/ijms21155191)
Supplement: Supplementary file 1 [file ijms-21-05191-s001.zip › Supplementary Materials/Table S9.xlsx]

## Sheet: Sheet1
Table S9 Expression pattern of callose synthase related genes
Gene models			Dongnong471			P203			P746
Wm82.a1.v1	Wm82.a1.v1.1	Wm82.a2.v1	24HAI	48HAI	96HAI	24HAI	48HAI	96HAI	24HAI	48HAI	96HAI
Glyma04g39120	Glyma04g39120	Glyma.04g213100	-
Glyma05g32500	Glyma05g32500	Glyma.05g191600	-0.478231	0	-2.73697	-1.46105	-0.222392	-0.893085	2.56294	-0.206451	-0.784271
Glyma06g15860	Glyma06g15860	Glyma.06g153100	-
Glyma06g44770	Glyma06g44770	Glyma.06g292500	-0.0239057	0.982572	-0.904543	-0.264245	-0.0403549	0.162068	-0.172176	0.770153	-0.968482
Glyma08g16660	Glyma08g16660	Glyma.08g156800	0.187086	0.213798	-0.447459	1.2284	-1.38963	1.5541	-0.0291011	0.929649	0.455844
Glyma10g44150	Glyma10g44150	Glyma.10g295100	0.378122	0.423024	-0.925211	0.137953	-0.708408	0.425684	0.328949	0.544336	-0.853218
Glyma13g22590	Glyma13g22595	Glyma.13g157600	1.58496	0.912537	-1.05889	1.00337	-0.211118	4.32475	0.0892673	0.101212	0.468387
Glyma13g22600
Glyma13g22610
Glyma13g31310	Glyma13g31310	Glyma.13g239300	-0.435859	0.674877	-0.896086	-0.0784615	-0.254634	0.458748	0.4194	0.585906	-0.772078
Glyma15g08020	Glyma15g08020	Glyma.15g074000	0.228347	0.378512	-1.26048	-0.545434	-1.05504	0.869213	0.739129	0.731662	-0.539664
Glyma15g37010	Glyma15g37021	Glyma.15g231000	-
Glyma15g37030
Glyma15g42330	Glyma15g42330	Glyma.15g268800	0.36776	1.33665	-1.26875	0.154678	-0.928245	1.94077	-0.198711	-0.121118	-0.315348
no correspondence	no correspondence	Glyma.16g175700	-
Glyma18g12870	Glyma18g12870	Glyma.18g107900	-0.424214	1.09416	0.194985	-0.168813	0.111212	1.25774	0.801958	0.511391	-0.0325938
no correspondence	no correspondence	Glyma.18g235700	-
Glyma19g24350	Glyma19g24335	Glyma.19g082700
1. The differential expression evaluated by log2FC
